# Supplementary material for: Brigatinib can inhibit proliferation and induce apoptosis of human immortalized keratinocyte cells
Source: Front Pharmacol. 2025 Feb 18;16:1524277. doi: 10.3389/fphar.2025.1524277 (PMC11876137; doi:10.3389/fphar.2025.1524277)
Supplement: Supplementary file 1 [file Table2.xlsx]

## Sheet: S2
Supplementary Table S2. The results of GO analysis in this study
Oncology	ID	Description	GeneRatio	BgRatio	enrich_factor	pvalue	qvalue	geneID	Symbol	gene_number	Contained
BP	GO:0006412	translation	0.0458	0.0157	2.91	5.42067e-32	3.2912e-28	ENSG00000008988;ENSG00000037241;ENSG00000063177;ENSG00000082515;ENSG00000083845;ENSG00000096080;ENSG00000100316;ENSG00000105193;ENSG00000105364;ENSG00000105372;ENSG00000105640;ENSG00000108107;ENSG00000108298;ENSG00000108826;ENSG00000109475;ENSG00000110619;ENSG00000110700;ENSG00000112110;ENSG00000112306;ENSG00000112651;ENSG00000115268;ENSG00000116221;ENSG00000116251;ENSG00000118181;ENSG00000120333…	RPS20;RPL26L1;RPL18;MRPL22;RPS5;MRPS18A;RPL3;RPS16;MRPL4;RPS19;RPL18A;RPL28;RPL19;MRPL27;RPL34;CARS;RPS13;MRPL18;RPS12;MRPL2;RPS15;MRPL37;RPL22;RPS25;MRPS14;RPL21;MRPS2;MRPS7;RPL23;MRPS26;MRPS12;RPL36;MRPL34;RPL27;RPS15A;RPL35;RPS6;MRPL15;TICRR;RPS2;RPS11;RPL13A;RPL11;RPS8;MRPL24;RPS27A;RPL32;RPS3A;RPL37;RPL10;RPS3;MRPL49;FAU;MRPL17;RPL8;RPL29;MRPS18C;RPL9;RPS14;RPL36AL;RPL27A;MRPL16;RPL13;RPSA;M…	110	up&down
BP	GO:0009141	nucleoside triphosphate metabolic process	0.0079	0.0024	3.23	1.16962e-07	0.000355073	ENSG00000004779;ENSG00000075399;ENSG00000099795;ENSG00000110717;ENSG00000124172;ENSG00000124217;ENSG00000131495;ENSG00000140990;ENSG00000146729;ENSG00000165695;ENSG00000166816;ENSG00000168653;ENSG00000169020;ENSG00000172594;ENSG00000179958;ENSG00000184983;ENSG00000198408;ENSG00000204922;NewGene_7389	NDUFAB1;VPS9D1;NDUFB7;NDUFS8;ATP5F1E;MOCS3;NDUFA2;NDUFB10;NIPSNAP2;AK8;LDHD;NDUFS5;ATP5ME;SMPDL3A;DCTPP1;NDUFA6;OGA;UQCC3;NewGene_7389	19	up&down
BP	GO:0033108	mitochondrial respiratory chain complex assembly	0.0083	0.0027	3.08	1.9149e-07	0.000387548	ENSG00000004779;ENSG00000099795;ENSG00000105341;ENSG00000108064;ENSG00000110717;ENSG00000130489;ENSG00000131495;ENSG00000137038;ENSG00000140990;ENSG00000154079;ENSG00000156170;ENSG00000168653;ENSG00000178449;ENSG00000183513;ENSG00000184903;ENSG00000184983;ENSG00000186687;ENSG00000204922;ENSG00000205138;ENSG00000224877	NDUFAB1;NDUFB7;DMAC2;TFAM;NDUFS8;SCO2;NDUFA2;DMAC1;NDUFB10;SDHAF4;NDUFAF6;NDUFS5;COX14;COA5;IMMP2L;NDUFA6;LYRM7;UQCC3;SDHAF1;NDUFAF8	20	up&down
BP	GO:0007005	mitochondrion organization	0.0192	0.0097	1.98	7.5733e-07	0.00112774	ENSG00000004779;ENSG00000027001;ENSG00000099795;ENSG00000105341;ENSG00000105971;ENSG00000106153;ENSG00000110717;ENSG00000112414;ENSG00000115317;ENSG00000116288;ENSG00000120885;ENSG00000124172;ENSG00000126768;ENSG00000130489;ENSG00000131495;ENSG00000134809;ENSG00000137038;ENSG00000140990;ENSG00000142444;ENSG00000143514;ENSG00000149557;ENSG00000154079;ENSG00000156170;ENSG00000164885;ENSG00000165060…	NDUFAB1;MIPEP;NDUFB7;DMAC2;CAV2;CHCHD2;NDUFS8;ADGRG6;HTRA2;PARK7;CLU;ATP5F1E;TIMM17B;SCO2;NDUFA2;TIMM10;DMAC1;NDUFB10;TIMM29;TP53BP2;FEZ1;SDHAF4;NDUFAF6;CDK5;FXN;NDUFS5;ATP5ME;YWHAG;TIMM22;MIEF2;TMEM11;COX14;SHARPIN;ATG9B;COA5;NDUFA6;LYRM7;UQCC3;SDHAF1;DNAJC19;ATAD3C;FNIP1;NDUFAF8;MTFP1;CHCHD10;NewGene_7389	46	up&down
BP	GO:0032981	mitochondrial respiratory chain complex I assembly	0.0062	0.0018	3.4	9.55102e-07	0.00112774	ENSG00000004779;ENSG00000099795;ENSG00000105341;ENSG00000110717;ENSG00000131495;ENSG00000137038;ENSG00000137806;ENSG00000140990;ENSG00000156170;ENSG00000168653;ENSG00000174886;ENSG00000178057;ENSG00000184983;ENSG00000224877;ENSG00000267740	NDUFAB1;NDUFB7;DMAC2;NDUFS8;NDUFA2;DMAC1;NDUFAF1;NDUFB10;NDUFAF6;NDUFS5;NDUFA11;NDUFAF3;NDUFA6;NDUFAF8;AC024592.3	15	up
BP	GO:0044248	cellular catabolic process	0.0367	0.0229	1.6	1.11445e-06	0.00112774	ENSG00000019186;ENSG00000019995;ENSG00000076321;ENSG00000077348;ENSG00000078140;ENSG00000078902;ENSG00000090013;ENSG00000092871;ENSG00000099901;ENSG00000100344;ENSG00000100350;ENSG00000100387;ENSG00000102886;ENSG00000104343;ENSG00000107872;ENSG00000109670;ENSG00000112306;ENSG00000113194;ENSG00000114626;ENSG00000116761;ENSG00000118181;ENSG00000118564;ENSG00000120885;ENSG00000121310;ENSG00000124370…	CYP24A1;ZRANB1;KLHL20;EXOSC5;UBE2K;TOLLIP;BLVRB;RFFL;RANBP1;PNPLA3;FOXRED2;RBX1;GDPD3;UBE2W;FBXL15;FBXW7;RPS12;FAF2;ABTB1;CTH;RPS25;FBXL5;CLU;ECHDC2;MCEE;PCID2;UBR4;EMC6;LSM7;RLIM;BTBD3;ULK3;FBXO15;S100A8;SNAPIN;SPOPL;PNRC1;FBXO10;NRBF2;FAU;VPS51;UBC;BTBD11;C18orf25;FBXL2;CARNMT1;UBXN11;XDH;CBR1;PEX13;ZC3H12A;RNF168;BDH2;LSM6;UBAP1;ABTB2;UBXN6;RNF181;PCSK9;PDCD6IP;PYM1;FBXL14;SMPDL3A;SLFN11;FBXO4…	88	up&down
BP	GO:1901575	organic substance catabolic process	0.035	0.0218	1.61	1.59125e-06	0.00122322	ENSG00000019186;ENSG00000019995;ENSG00000076321;ENSG00000077348;ENSG00000078140;ENSG00000078902;ENSG00000090013;ENSG00000091592;ENSG00000092871;ENSG00000099901;ENSG00000100344;ENSG00000100350;ENSG00000100387;ENSG00000102886;ENSG00000104343;ENSG00000107872;ENSG00000109670;ENSG00000112306;ENSG00000112812;ENSG00000113194;ENSG00000114626;ENSG00000116761;ENSG00000118181;ENSG00000118564;ENSG00000120885…	CYP24A1;ZRANB1;KLHL20;EXOSC5;UBE2K;TOLLIP;BLVRB;NLRP1;RFFL;RANBP1;PNPLA3;FOXRED2;RBX1;GDPD3;UBE2W;FBXL15;FBXW7;RPS12;PRSS16;FAF2;ABTB1;CTH;RPS25;FBXL5;CLU;ECHDC2;MCEE;PCID2;UBR4;ABHD17A;LSM7;RLIM;BTBD3;FBXO15;SPOPL;PNRC1;FBXO10;FAU;UBC;BTBD11;C18orf25;FBXL2;CARNMT1;UBXN11;XDH;CBR1;PEX13;ZC3H12A;RNF168;BDH2;LSM6;UBAP1;ABTB2;UBXN6;RNF181;PCSK9;PDCD6IP;PYM1;FBXL14;SMPDL3A;SLFN11;FBXO45;SHARPIN;DCTPP…	84	up&down
BP	GO:0044237	cellular metabolic process	0.1387	0.1115	1.24	1.88708e-06	0.00122322	ENSG00000004779;ENSG00000006459;ENSG00000007520;ENSG00000011260;ENSG00000019186;ENSG00000019995;ENSG00000027001;ENSG00000037757;ENSG00000042832;ENSG00000043514;ENSG00000058729;ENSG00000064703;ENSG00000065457;ENSG00000065526;ENSG00000067082;ENSG00000068394;ENSG00000070190;ENSG00000070882;ENSG00000071655;ENSG00000072042;ENSG00000072364;ENSG00000073737;ENSG00000075399;ENSG00000075702;ENSG00000075711…	NDUFAB1;KDM7A;TSR3;UTP18;CYP24A1;ZRANB1;MIPEP;MRI1;TG;TRIT1;RIOK2;DDX20;ADAT1;SPEN;KLF6;GPKOW;DAPP1;OSBPL3;MBD3;RDH11;AFF4;DHRS9;VPS9D1;WDR62;DLG1;KLHL20;EXOSC5;UBE2K;N4BP2;TOLLIP;SENP1;RIF1;LPCAT2;PEBP1;RBM41;BLVRB;RFFL;NDUFB7;RANBP1;ESS2;PNPLA3;FOXRED2;IL2RB;RBX1;VCPKMT;PNN;SALL4;SLC52A3;ZNF516;XIAP;ASB9;GDPD3;CIAO3;MAZ;UBE2W;MTMR9;NFKBIB;PIH1D1;CEP41;SETX;PLEKHA1;PALD1;FBXL15;NEURL1;STN1;DCUN1…	333	up&down
BP	GO:0006091	generation of precursor metabolites and energy	0.0112	0.0047	2.38	2.06114e-06	0.00122322	ENSG00000004779;ENSG00000099795;ENSG00000110717;ENSG00000115520;ENSG00000124172;ENSG00000127540;ENSG00000130489;ENSG00000131480;ENSG00000131495;ENSG00000132326;ENSG00000135469;ENSG00000140990;ENSG00000146729;ENSG00000154079;ENSG00000161513;ENSG00000163794;ENSG00000164039;ENSG00000168653;ENSG00000169020;ENSG00000184983;ENSG00000186687;ENSG00000187566;ENSG00000196182;ENSG00000204922;ENSG00000205707…	NDUFAB1;NDUFB7;NDUFS8;COQ10B;ATP5F1E;UQCR11;SCO2;AOC2;NDUFA2;PER2;COQ10A;NDUFB10;NIPSNAP2;SDHAF4;FDXR;UCN;BDH2;NDUFS5;ATP5ME;NDUFA6;LYRM7;NHLRC1;STK40;UQCC3;ETFRF1;NewGene_2253;NewGene_516	27	up&down
BP	GO:0009056	catabolic process	0.0387	0.0249	1.56	2.30152e-06	0.00122322	ENSG00000011028;ENSG00000019186;ENSG00000019995;ENSG00000076321;ENSG00000077348;ENSG00000078140;ENSG00000078902;ENSG00000090013;ENSG00000091592;ENSG00000092871;ENSG00000099901;ENSG00000100344;ENSG00000100350;ENSG00000100387;ENSG00000102886;ENSG00000104343;ENSG00000107872;ENSG00000109670;ENSG00000112306;ENSG00000112812;ENSG00000113194;ENSG00000114626;ENSG00000116761;ENSG00000118181;ENSG00000118564…	MRC2;CYP24A1;ZRANB1;KLHL20;EXOSC5;UBE2K;TOLLIP;BLVRB;NLRP1;RFFL;RANBP1;PNPLA3;FOXRED2;RBX1;GDPD3;UBE2W;FBXL15;FBXW7;RPS12;PRSS16;FAF2;ABTB1;CTH;RPS25;FBXL5;CLU;ECHDC2;MCEE;PCID2;UBR4;EMC6;ABHD17A;LSM7;RLIM;BTBD3;ULK3;FBXO15;S100A8;SNAPIN;SPOPL;PNRC1;FBXO10;NRBF2;FAU;VPS51;UBC;BTBD11;C18orf25;FBXL2;CARNMT1;UBXN11;XDH;CBR1;PEX13;ZC3H12A;RNF168;BDH2;LSM6;UBAP1;ABTB2;UBXN6;RNF181;PCSK9;PDCD6IP;PYM1;F…	93	up&down
BP	GO:0009199	ribonucleoside triphosphate metabolic process	0.0062	0.0019	3.25	2.4176e-06	0.00122322	ENSG00000004779;ENSG00000075399;ENSG00000099795;ENSG00000110717;ENSG00000124172;ENSG00000124217;ENSG00000131495;ENSG00000140990;ENSG00000146729;ENSG00000166816;ENSG00000168653;ENSG00000169020;ENSG00000184983;ENSG00000204922;NewGene_7389	NDUFAB1;VPS9D1;NDUFB7;NDUFS8;ATP5F1E;MOCS3;NDUFA2;NDUFB10;NIPSNAP2;LDHD;NDUFS5;ATP5ME;NDUFA6;UQCC3;NewGene_7389	15	up&down
BP	GO:0009205	purine ribonucleoside triphosphate metabolic process	0.0062	0.0019	3.25	2.4176e-06	0.00122322	ENSG00000004779;ENSG00000075399;ENSG00000099795;ENSG00000110717;ENSG00000124172;ENSG00000124217;ENSG00000131495;ENSG00000140990;ENSG00000146729;ENSG00000166816;ENSG00000168653;ENSG00000169020;ENSG00000184983;ENSG00000204922;NewGene_7389	NDUFAB1;VPS9D1;NDUFB7;NDUFS8;ATP5F1E;MOCS3;NDUFA2;NDUFB10;NIPSNAP2;LDHD;NDUFS5;ATP5ME;NDUFA6;UQCC3;NewGene_7389	15	up&down
BP	GO:0017144	drug metabolic process	0.0112	0.0048	2.34	3.24396e-06	0.00151508	ENSG00000004779;ENSG00000037757;ENSG00000073737;ENSG00000075399;ENSG00000087253;ENSG00000099795;ENSG00000101276;ENSG00000110717;ENSG00000115548;ENSG00000116096;ENSG00000116761;ENSG00000124172;ENSG00000131495;ENSG00000134827;ENSG00000140990;ENSG00000146729;ENSG00000156017;ENSG00000159228;ENSG00000164039;ENSG00000166816;ENSG00000167741;ENSG00000168653;ENSG00000169020;ENSG00000170191;ENSG00000181019…	NDUFAB1;MRI1;DHRS9;VPS9D1;LPCAT2;NDUFB7;SLC52A3;NDUFS8;KDM3A;SPR;CTH;ATP5F1E;NDUFA2;TCN1;NDUFB10;NIPSNAP2;CARNMT1;CBR1;BDH2;LDHD;GGT6;NDUFS5;ATP5ME;NANP;NQO1;NDUFA6;UQCC3	27	up&down
BP	GO:0009144	purine nucleoside triphosphate metabolic process	0.0067	0.0022	3.05	3.88999e-06	0.00168703	ENSG00000004779;ENSG00000075399;ENSG00000099795;ENSG00000110717;ENSG00000124172;ENSG00000124217;ENSG00000131495;ENSG00000140990;ENSG00000146729;ENSG00000166816;ENSG00000168653;ENSG00000169020;ENSG00000184983;ENSG00000198408;ENSG00000204922;NewGene_7389	NDUFAB1;VPS9D1;NDUFB7;NDUFS8;ATP5F1E;MOCS3;NDUFA2;NDUFB10;NIPSNAP2;LDHD;NDUFS5;ATP5ME;NDUFA6;OGA;UQCC3;NewGene_7389	16	up&down
BP	GO:0051603	proteolysis involved in cellular protein catabolic process	0.0212	0.0118	1.8	5.21271e-06	0.00207347	ENSG00000008018;ENSG00000019995;ENSG00000076321;ENSG00000078140;ENSG00000078902;ENSG00000092871;ENSG00000099901;ENSG00000100350;ENSG00000100387;ENSG00000102580;ENSG00000104343;ENSG00000107872;ENSG00000109670;ENSG00000113194;ENSG00000114626;ENSG00000118564;ENSG00000126067;ENSG00000127481;ENSG00000131263;ENSG00000132640;ENSG00000136930;ENSG00000141665;ENSG00000142507;ENSG00000144228;ENSG00000147912…	PSMB1;ZRANB1;KLHL20;UBE2K;TOLLIP;RFFL;RANBP1;FOXRED2;RBX1;DNAJC3;UBE2W;FBXL15;FBXW7;FAF2;ABTB1;FBXL5;PSMB2;UBR4;RLIM;BTBD3;PSMB7;FBXO15;PSMB6;SPOPL;FBXO10;UBC;BTBD11;C18orf25;FBXL2;UBXN11;PSMB4;RNF168;UBAP1;ABTB2;UBXN6;RNF181;PDCD6IP;FBXL14;FBXO45;SHARPIN;YOD1;UBA7;BTBD6;ZNRF1;NHLRC1;ISG15;ANAPC7;TOPORS;PSMB8;PSMB10;PSMB9	51	up&down
BP	GO:0006119	oxidative phosphorylation	0.005	0.0014	3.58	5.50218e-06	0.00207347	ENSG00000004779;ENSG00000099795;ENSG00000110717;ENSG00000124172;ENSG00000131495;ENSG00000140990;ENSG00000146729;ENSG00000165060;ENSG00000168653;ENSG00000169020;ENSG00000184983;ENSG00000204922	NDUFAB1;NDUFB7;NDUFS8;ATP5F1E;NDUFA2;NDUFB10;NIPSNAP2;FXN;NDUFS5;ATP5ME;NDUFA6;UQCC3	12	up&down
BP	GO:0055114	oxidation-reduction process	0.02	0.0109	1.83	5.80556e-06	0.00207347	ENSG00000004779;ENSG00000006459;ENSG00000019186;ENSG00000072042;ENSG00000073737;ENSG00000090013;ENSG00000099795;ENSG00000100938;ENSG00000103245;ENSG00000110717;ENSG00000115520;ENSG00000116096;ENSG00000117862;ENSG00000121058;ENSG00000121310;ENSG00000127540;ENSG00000129235;ENSG00000129932;ENSG00000130489;ENSG00000131480;ENSG00000131495;ENSG00000132326;ENSG00000135469;ENSG00000140990;ENSG00000144455…	NDUFAB1;KDM7A;CYP24A1;RDH11;DHRS9;BLVRB;NDUFB7;GMPR2;CIAO3;NDUFS8;COQ10B;SPR;TXNDC12;COIL;ECHDC2;UQCR11;TXNDC17;DOHH;SCO2;AOC2;NDUFA2;PER2;COQ10A;NDUFB10;SUMF1;SDHAF4;FRRS1;XDH;CBR1;ALKBH4;FDXR;PEX13;UCN;BDH2;LDHD;RRM1;NDUFS5;SELENOW;NQO1;NDUFA6;LYRM7;NHLRC1;STK40;UQCC3;ETFRF1;DECR2;NewGene_2253;NewGene_516	48	up&down
BP	GO:0044265	cellular macromolecule catabolic process	0.0254	0.015	1.69	7.16782e-06	0.00241778	ENSG00000019995;ENSG00000076321;ENSG00000077348;ENSG00000078140;ENSG00000078902;ENSG00000092871;ENSG00000099901;ENSG00000100350;ENSG00000100387;ENSG00000104343;ENSG00000107872;ENSG00000109670;ENSG00000112306;ENSG00000113194;ENSG00000114626;ENSG00000118181;ENSG00000118564;ENSG00000126226;ENSG00000127481;ENSG00000130332;ENSG00000131263;ENSG00000132640;ENSG00000141665;ENSG00000144228;ENSG00000146278…	ZRANB1;KLHL20;EXOSC5;UBE2K;TOLLIP;RFFL;RANBP1;FOXRED2;RBX1;UBE2W;FBXL15;FBXW7;RPS12;FAF2;ABTB1;RPS25;FBXL5;PCID2;UBR4;LSM7;RLIM;BTBD3;FBXO15;SPOPL;PNRC1;FBXO10;FAU;UBC;BTBD11;C18orf25;FBXL2;UBXN11;ZC3H12A;RNF168;LSM6;UBAP1;ABTB2;UBXN6;RNF181;PCSK9;PDCD6IP;PYM1;FBXL14;SLFN11;FBXO45;SHARPIN;YOD1;UBA7;BTBD6;ZNRF1;NHLRC1;ISG15;PNRC2;ANAPC7;TOPORS;OGA;LSM2;MAGEA12;EXOSC6;NewGene_5469;NewGene_8586	61	up&down
BP	GO:0009057	macromolecule catabolic process	0.0271	0.0164	1.65	9.53827e-06	0.00292827	ENSG00000019995;ENSG00000076321;ENSG00000077348;ENSG00000078140;ENSG00000078902;ENSG00000091592;ENSG00000092871;ENSG00000099901;ENSG00000100350;ENSG00000100387;ENSG00000104343;ENSG00000107872;ENSG00000109670;ENSG00000112306;ENSG00000112812;ENSG00000113194;ENSG00000114626;ENSG00000118181;ENSG00000118564;ENSG00000120885;ENSG00000126226;ENSG00000127481;ENSG00000129968;ENSG00000130332;ENSG00000131263…	ZRANB1;KLHL20;EXOSC5;UBE2K;TOLLIP;NLRP1;RFFL;RANBP1;FOXRED2;RBX1;UBE2W;FBXL15;FBXW7;RPS12;PRSS16;FAF2;ABTB1;RPS25;FBXL5;CLU;PCID2;UBR4;ABHD17A;LSM7;RLIM;BTBD3;FBXO15;SPOPL;PNRC1;FBXO10;FAU;UBC;BTBD11;C18orf25;FBXL2;UBXN11;ZC3H12A;RNF168;LSM6;UBAP1;ABTB2;UBXN6;RNF181;PCSK9;PDCD6IP;PYM1;FBXL14;SLFN11;FBXO45;SHARPIN;YOD1;UBA7;BTBD6;ZNRF1;NHLRC1;ISG15;PNRC2;ANAPC7;TOPORS;OGA;LSM2;MAGEA12;EXOSC6;NewGe…	65	up&down
BP	GO:0015980	energy derivation by oxidation of organic compounds	0.0083	0.0032	2.58	9.64581e-06	0.00292827	ENSG00000004779;ENSG00000099795;ENSG00000110717;ENSG00000115520;ENSG00000130489;ENSG00000131495;ENSG00000132326;ENSG00000135469;ENSG00000140990;ENSG00000154079;ENSG00000163794;ENSG00000168653;ENSG00000184983;ENSG00000186687;ENSG00000187566;ENSG00000196182;ENSG00000204922;ENSG00000205707;NewGene_2253;NewGene_516	NDUFAB1;NDUFB7;NDUFS8;COQ10B;SCO2;NDUFA2;PER2;COQ10A;NDUFB10;SDHAF4;UCN;NDUFS5;NDUFA6;LYRM7;NHLRC1;STK40;UQCC3;ETFRF1;NewGene_2253;NewGene_516	20	up&down
BP	GO:0046034	ATP metabolic process	0.0071	0.0025	2.79	1.06536e-05	0.0030802	ENSG00000002330;ENSG00000004779;ENSG00000075399;ENSG00000099795;ENSG00000110717;ENSG00000114573;ENSG00000116039;ENSG00000124172;ENSG00000131495;ENSG00000140990;ENSG00000146729;ENSG00000165695;ENSG00000166816;ENSG00000168653;ENSG00000169020;ENSG00000184983;ENSG00000204922	BAD;NDUFAB1;VPS9D1;NDUFB7;NDUFS8;ATP6V1A;ATP6V1B1;ATP5F1E;NDUFA2;NDUFB10;NIPSNAP2;AK8;LDHD;NDUFS5;ATP5ME;NDUFA6;UQCC3	17	up&down
BP	GO:0042773	ATP synthesis coupled electron transport	0.005	0.0015	3.36	1.51194e-05	0.00417266	ENSG00000004779;ENSG00000023228;ENSG00000099795;ENSG00000110717;ENSG00000131495;ENSG00000140990;ENSG00000168653;ENSG00000184983;ENSG00000198786;ENSG00000204922;ENSG00000212907;ENSG00000267855	NDUFAB1;NDUFS1;NDUFB7;NDUFS8;NDUFA2;NDUFB10;NDUFS5;NDUFA6;MT-ND5;UQCC3;MT-ND4L;NDUFA7	12	up&down
BP	GO:0032543	mitochondrial translation	0.0067	0.0024	2.82	1.60955e-05	0.00424892	ENSG00000055950;ENSG00000061794;ENSG00000074071;ENSG00000112651;ENSG00000125901;ENSG00000132300;ENSG00000164347;ENSG00000172586;ENSG00000172590;ENSG00000175756;ENSG00000182154;ENSG00000183617;ENSG00000185608;ENSG00000197345;ENSG00000204822;ENSG00000266472	MRPL43;MRPS35;MRPS34;MRPL2;MRPS26;PTCD3;GFM2;CHCHD1;MRPL52;AURKAIP1;MRPL41;MRPL54;MRPL40;MRPL21;MRPL53;MRPS21	16	up&down
BP	GO:0008152	metabolic process	0.1479	0.1227	1.21	1.90038e-05	0.00480762	ENSG00000004779;ENSG00000006459;ENSG00000007520;ENSG00000011028;ENSG00000011260;ENSG00000019186;ENSG00000019995;ENSG00000027001;ENSG00000037757;ENSG00000042832;ENSG00000043514;ENSG00000058729;ENSG00000058804;ENSG00000064703;ENSG00000065457;ENSG00000065526;ENSG00000067082;ENSG00000068394;ENSG00000070190;ENSG00000070882;ENSG00000071655;ENSG00000072042;ENSG00000072364;ENSG00000073737;ENSG00000075399…	NDUFAB1;KDM7A;TSR3;MRC2;UTP18;CYP24A1;ZRANB1;MIPEP;MRI1;TG;TRIT1;RIOK2;NDC1;DDX20;ADAT1;SPEN;KLF6;GPKOW;DAPP1;OSBPL3;MBD3;RDH11;AFF4;DHRS9;VPS9D1;WDR62;DLG1;KLHL20;EXOSC5;UBE2K;N4BP2;TOLLIP;SENP1;RIF1;LPCAT2;PEBP1;RBM41;ZBTB25;BLVRB;NLRP1;RFFL;AAAS;NDUFB7;RANBP1;ESS2;LMF2;PNPLA3;FOXRED2;IL2RB;RBX1;VCPKMT;PNN;SALL4;SLC52A3;ZNF516;XIAP;ASB9;GDPD3;CIAO3;MAZ;UBE2W;MTMR9;NFKBIB;PIH1D1;CEP41;SETX;PLEKH…	355	up&down
BP	GO:0034641	cellular nitrogen compound metabolic process	0.0683	0.0514	1.33	2.59086e-05	0.00629225	ENSG00000004779;ENSG00000007520;ENSG00000011260;ENSG00000027001;ENSG00000043514;ENSG00000058729;ENSG00000064703;ENSG00000065457;ENSG00000065526;ENSG00000067082;ENSG00000068394;ENSG00000071655;ENSG00000072364;ENSG00000075399;ENSG00000075702;ENSG00000075711;ENSG00000077348;ENSG00000078177;ENSG00000080345;ENSG00000089682;ENSG00000090013;ENSG00000099795;ENSG00000100056;ENSG00000100387;ENSG00000100941…	NDUFAB1;TSR3;UTP18;MIPEP;TRIT1;RIOK2;DDX20;ADAT1;SPEN;KLF6;GPKOW;MBD3;AFF4;VPS9D1;WDR62;DLG1;EXOSC5;N4BP2;RIF1;RBM41;BLVRB;NDUFB7;ESS2;RBX1;PNN;SALL4;SLC52A3;ZNF516;MAZ;NFKBIB;PIH1D1;SETX;STN1;NEIL3;CARS;NDUFS8;MDN1;ACOT13;RPS12;MRPL2;TCERG1;WDR48;RRP9;POLE4;SPR;IVNS1ABP;CTH;TTF2;RPS25;FOXO3;HEATR1;DCAF4;CLU;NPPB;RPAP2;ECD;WDR83;ATP5F1E;MOCS3;MCEE;EREG;OVOL2;MRPS26;PCID2;ZBTB1;TRMT5;HIVEP3;PPCS;L…	164	up&down
BP	GO:0009123	nucleoside monophosphate metabolic process	0.0067	0.0024	2.72	3.02514e-05	0.00706437	ENSG00000004779;ENSG00000075399;ENSG00000075711;ENSG00000099795;ENSG00000110717;ENSG00000124172;ENSG00000130830;ENSG00000131495;ENSG00000140990;ENSG00000146729;ENSG00000165695;ENSG00000166816;ENSG00000168653;ENSG00000169020;ENSG00000184983;ENSG00000204922	NDUFAB1;VPS9D1;DLG1;NDUFB7;NDUFS8;ATP5F1E;MPP1;NDUFA2;NDUFB10;NIPSNAP2;AK8;LDHD;NDUFS5;ATP5ME;NDUFA6;UQCC3	16	up&down
BP	GO:1901360	organic cyclic compound metabolic process	0.0662	0.0499	1.33	3.7756e-05	0.00849032	ENSG00000004779;ENSG00000007520;ENSG00000011260;ENSG00000019186;ENSG00000042832;ENSG00000043514;ENSG00000058729;ENSG00000064703;ENSG00000065457;ENSG00000065526;ENSG00000067082;ENSG00000068394;ENSG00000070882;ENSG00000071655;ENSG00000072364;ENSG00000073737;ENSG00000075399;ENSG00000075702;ENSG00000075711;ENSG00000077348;ENSG00000078177;ENSG00000080345;ENSG00000089682;ENSG00000090013;ENSG00000099795…	NDUFAB1;TSR3;UTP18;CYP24A1;TG;TRIT1;RIOK2;DDX20;ADAT1;SPEN;KLF6;GPKOW;OSBPL3;MBD3;AFF4;DHRS9;VPS9D1;WDR62;DLG1;EXOSC5;N4BP2;RIF1;RBM41;BLVRB;NDUFB7;ESS2;RBX1;PNN;SALL4;SLC52A3;ZNF516;MAZ;NFKBIB;PIH1D1;SETX;PLEKHA1;STN1;NEIL3;CARS;NDUFS8;MDN1;ACOT13;RPS12;TCERG1;WDR48;RRP9;POLE4;SPR;IVNS1ABP;TTF2;RPS25;FOXO3;HEATR1;DCAF4;NPPB;RPAP2;ECD;WDR83;ATP5F1E;MOCS3;MCEE;EREG;OVOL2;PCID2;ZBTB1;TRMT5;HIVEP3;P…	159	up&down
BP	GO:0010257	NADH dehydrogenase complex assembly	0.0046	0.0014	3.28	5.14917e-05	0.0107449	ENSG00000004779;ENSG00000099795;ENSG00000105341;ENSG00000110717;ENSG00000131495;ENSG00000137038;ENSG00000140990;ENSG00000156170;ENSG00000168653;ENSG00000184983;ENSG00000224877	NDUFAB1;NDUFB7;DMAC2;NDUFS8;NDUFA2;DMAC1;NDUFB10;NDUFAF6;NDUFS5;NDUFA6;NDUFAF8	11	up
BP	GO:0006120	mitochondrial electron transport, NADH to ubiquinone	0.0054	0.0018	2.95	5.43087e-05	0.0107449	ENSG00000004779;ENSG00000099795;ENSG00000110717;ENSG00000119421;ENSG00000131495;ENSG00000140990;ENSG00000147684;ENSG00000151366;ENSG00000165264;ENSG00000166136;ENSG00000168653;ENSG00000184983;ENSG00000198763	NDUFAB1;NDUFB7;NDUFS8;NDUFA8;NDUFA2;NDUFB10;NDUFB9;NDUFC2;NDUFB6;NDUFB8;NDUFS5;NDUFA6;MT-ND2	13	up
BP	GO:0000956	nuclear-transcribed mRNA catabolic process	0.0067	0.0025	2.63	5.43717e-05	0.0107449	ENSG00000077348;ENSG00000112306;ENSG00000118181;ENSG00000126226;ENSG00000130520;ENSG00000146278;ENSG00000149806;ENSG00000163874;ENSG00000164167;ENSG00000170473;ENSG00000170860;ENSG00000175324;ENSG00000189266;ENSG00000204392;ENSG00000223496;NewGene_8586	EXOSC5;RPS12;RPS25;PCID2;LSM4;PNRC1;FAU;ZC3H12A;LSM6;PYM1;LSM3;LSM1;PNRC2;LSM2;EXOSC6;NewGene_8586	16	up&down
BP	GO:0006807	nitrogen compound metabolic process	0.127	0.1049	1.21	5.63879e-05	0.0107449	ENSG00000004779;ENSG00000006459;ENSG00000007520;ENSG00000011260;ENSG00000019995;ENSG00000027001;ENSG00000037757;ENSG00000042832;ENSG00000043514;ENSG00000058729;ENSG00000064703;ENSG00000065457;ENSG00000065526;ENSG00000067082;ENSG00000068394;ENSG00000070190;ENSG00000071655;ENSG00000072364;ENSG00000075399;ENSG00000075702;ENSG00000075711;ENSG00000076321;ENSG00000077348;ENSG00000078140;ENSG00000078177…	NDUFAB1;KDM7A;TSR3;UTP18;ZRANB1;MIPEP;MRI1;TG;TRIT1;RIOK2;DDX20;ADAT1;SPEN;KLF6;GPKOW;DAPP1;MBD3;AFF4;VPS9D1;WDR62;DLG1;KLHL20;EXOSC5;UBE2K;N4BP2;TOLLIP;SENP1;RIF1;LPCAT2;PEBP1;RBM41;BLVRB;NLRP1;RFFL;NDUFB7;RANBP1;ESS2;LMF2;FOXRED2;IL2RB;RBX1;VCPKMT;PNN;SALL4;SLC52A3;ZNF516;XIAP;ASB9;GDPD3;MAZ;UBE2W;NFKBIB;PIH1D1;CEP41;SETX;PALD1;FBXL15;NEURL1;STN1;DCUN1D4;FBXW7;NEIL3;KLHL5;CARS;NDUFS8;NAA25;SPSB…	305	up&down
BP	GO:0006725	cellular aromatic compound metabolic process	0.0629	0.0474	1.33	5.75308e-05	0.0107449	ENSG00000004779;ENSG00000007520;ENSG00000011260;ENSG00000042832;ENSG00000043514;ENSG00000058729;ENSG00000064703;ENSG00000065457;ENSG00000065526;ENSG00000067082;ENSG00000068394;ENSG00000071655;ENSG00000072364;ENSG00000075399;ENSG00000075702;ENSG00000075711;ENSG00000077348;ENSG00000078177;ENSG00000080345;ENSG00000089682;ENSG00000090013;ENSG00000099795;ENSG00000100056;ENSG00000100387;ENSG00000100941…	NDUFAB1;TSR3;UTP18;TG;TRIT1;RIOK2;DDX20;ADAT1;SPEN;KLF6;GPKOW;MBD3;AFF4;VPS9D1;WDR62;DLG1;EXOSC5;N4BP2;RIF1;RBM41;BLVRB;NDUFB7;ESS2;RBX1;PNN;SALL4;ZNF516;MAZ;NFKBIB;PIH1D1;SETX;STN1;NEIL3;CARS;NDUFS8;MDN1;ACOT13;RPS12;TCERG1;WDR48;RRP9;POLE4;SPR;IVNS1ABP;TTF2;RPS25;FOXO3;HEATR1;DCAF4;NPPB;RPAP2;ECD;WDR83;ATP5F1E;MOCS3;MCEE;EREG;OVOL2;PCID2;ZBTB1;TRMT5;HIVEP3;PPCS;LSM7;MPP1;AAR2;NDUFA2;MED10;TCN1;…	151	up&down
BP	GO:0046483	heterocycle metabolic process	0.0625	0.047	1.33	5.84e-05	0.0107449	ENSG00000004779;ENSG00000007520;ENSG00000011260;ENSG00000043514;ENSG00000058729;ENSG00000064703;ENSG00000065457;ENSG00000065526;ENSG00000067082;ENSG00000068394;ENSG00000071655;ENSG00000072364;ENSG00000075399;ENSG00000075702;ENSG00000075711;ENSG00000077348;ENSG00000078177;ENSG00000080345;ENSG00000089682;ENSG00000090013;ENSG00000099795;ENSG00000100056;ENSG00000100387;ENSG00000100941;ENSG00000101115…	NDUFAB1;TSR3;UTP18;TRIT1;RIOK2;DDX20;ADAT1;SPEN;KLF6;GPKOW;MBD3;AFF4;VPS9D1;WDR62;DLG1;EXOSC5;N4BP2;RIF1;RBM41;BLVRB;NDUFB7;ESS2;RBX1;PNN;SALL4;SLC52A3;ZNF516;MAZ;NFKBIB;PIH1D1;SETX;STN1;NEIL3;CARS;NDUFS8;MDN1;ACOT13;RPS12;TCERG1;WDR48;RRP9;POLE4;SPR;IVNS1ABP;TTF2;RPS25;FOXO3;HEATR1;DCAF4;NPPB;RPAP2;ECD;WDR83;ATP5F1E;MOCS3;MCEE;EREG;OVOL2;PCID2;ZBTB1;TRMT5;HIVEP3;PPCS;LSM7;MPP1;AAR2;NDUFA2;MED10;…	150	up&down
BP	GO:1901565	organonitrogen compound catabolic process	0.0242	0.015	1.61	6.36985e-05	0.011375	ENSG00000019995;ENSG00000076321;ENSG00000078140;ENSG00000078902;ENSG00000090013;ENSG00000091592;ENSG00000092871;ENSG00000099901;ENSG00000100350;ENSG00000100387;ENSG00000102886;ENSG00000104343;ENSG00000107872;ENSG00000109670;ENSG00000112812;ENSG00000113194;ENSG00000114626;ENSG00000116761;ENSG00000118564;ENSG00000120885;ENSG00000127481;ENSG00000129968;ENSG00000131263;ENSG00000132640;ENSG00000141665…	ZRANB1;KLHL20;UBE2K;TOLLIP;BLVRB;NLRP1;RFFL;RANBP1;FOXRED2;RBX1;GDPD3;UBE2W;FBXL15;FBXW7;PRSS16;FAF2;ABTB1;CTH;FBXL5;CLU;UBR4;ABHD17A;RLIM;BTBD3;FBXO15;SPOPL;FBXO10;UBC;BTBD11;C18orf25;FBXL2;CARNMT1;UBXN11;XDH;RNF168;UBAP1;ABTB2;UBXN6;RNF181;PCSK9;PDCD6IP;FBXL14;FBXO45;SHARPIN;DCTPP1;YOD1;UBA7;BTBD6;ZNRF1;NHLRC1;ISG15;ANAPC7;TOPORS;OGA;MAGEA12;HOGA1;NewGene_276;NewGene_7389	58	up&down
BP	GO:0071704	organic substance metabolic process	0.1383	0.1155	1.2	6.62807e-05	0.011498	ENSG00000004779;ENSG00000006459;ENSG00000007520;ENSG00000011260;ENSG00000019186;ENSG00000019995;ENSG00000027001;ENSG00000037757;ENSG00000042832;ENSG00000043514;ENSG00000058729;ENSG00000058804;ENSG00000064703;ENSG00000065457;ENSG00000065526;ENSG00000067082;ENSG00000068394;ENSG00000070190;ENSG00000070882;ENSG00000071655;ENSG00000072042;ENSG00000072364;ENSG00000073737;ENSG00000075399;ENSG00000075702…	NDUFAB1;KDM7A;TSR3;UTP18;CYP24A1;ZRANB1;MIPEP;MRI1;TG;TRIT1;RIOK2;NDC1;DDX20;ADAT1;SPEN;KLF6;GPKOW;DAPP1;OSBPL3;MBD3;RDH11;AFF4;DHRS9;VPS9D1;WDR62;DLG1;KLHL20;EXOSC5;UBE2K;N4BP2;TOLLIP;SENP1;RIF1;LPCAT2;PEBP1;RBM41;ZBTB25;BLVRB;NLRP1;RFFL;AAAS;NDUFB7;RANBP1;ESS2;LMF2;PNPLA3;FOXRED2;IL2RB;RBX1;VCPKMT;PNN;SALL4;SLC52A3;ZNF516;XIAP;ASB9;GDPD3;MAZ;UBE2W;MTMR9;NFKBIB;PIH1D1;CEP41;SETX;PLEKHA1;PALD1;FB…	332	up&down
BP	GO:0015986	ATP synthesis coupled proton transport	0.005	0.0017	3.01	8.05058e-05	0.0124152	ENSG00000075399;ENSG00000099624;ENSG00000124172;ENSG00000135390;ENSG00000154518;ENSG00000154723;ENSG00000159199;ENSG00000167283;ENSG00000167863;ENSG00000169020;ENSG00000241837;ENSG00000249209	VPS9D1;ATP5F1D;ATP5F1E;ATP5MC2;ATP5MC3;ATP5PF;ATP5MC1;ATP5MG;ATP5PD;ATP5ME;ATP5PO;AP000311.1	12	up
BP	GO:0140053	mitochondrial gene expression	0.005	0.0017	3.01	8.05058e-05	0.0124152	ENSG00000043514;ENSG00000112651;ENSG00000118689;ENSG00000125901;ENSG00000126814;ENSG00000175756;ENSG00000182154;ENSG00000183617;ENSG00000185608;ENSG00000197345;ENSG00000204822;ENSG00000266472	TRIT1;MRPL2;FOXO3;MRPS26;TRMT5;AURKAIP1;MRPL41;MRPL54;MRPL40;MRPL21;MRPL53;MRPS21	12	up&down
BP	GO:0009126	purine nucleoside monophosphate metabolic process	0.0062	0.0024	2.65	8.38373e-05	0.0124152	ENSG00000004779;ENSG00000075399;ENSG00000075711;ENSG00000099795;ENSG00000110717;ENSG00000124172;ENSG00000130830;ENSG00000131495;ENSG00000140990;ENSG00000146729;ENSG00000166816;ENSG00000168653;ENSG00000169020;ENSG00000184983;ENSG00000204922	NDUFAB1;VPS9D1;DLG1;NDUFB7;NDUFS8;ATP5F1E;MPP1;NDUFA2;NDUFB10;NIPSNAP2;LDHD;NDUFS5;ATP5ME;NDUFA6;UQCC3	15	up&down
BP	GO:0009161	ribonucleoside monophosphate metabolic process	0.0062	0.0024	2.65	8.38373e-05	0.0124152	ENSG00000004779;ENSG00000075399;ENSG00000075711;ENSG00000099795;ENSG00000110717;ENSG00000124172;ENSG00000130830;ENSG00000131495;ENSG00000140990;ENSG00000146729;ENSG00000166816;ENSG00000168653;ENSG00000169020;ENSG00000184983;ENSG00000204922	NDUFAB1;VPS9D1;DLG1;NDUFB7;NDUFS8;ATP5F1E;MPP1;NDUFA2;NDUFB10;NIPSNAP2;LDHD;NDUFS5;ATP5ME;NDUFA6;UQCC3	15	up&down
BP	GO:0009167	purine ribonucleoside monophosphate metabolic process	0.0062	0.0024	2.65	8.38373e-05	0.0124152	ENSG00000004779;ENSG00000075399;ENSG00000075711;ENSG00000099795;ENSG00000110717;ENSG00000124172;ENSG00000130830;ENSG00000131495;ENSG00000140990;ENSG00000146729;ENSG00000166816;ENSG00000168653;ENSG00000169020;ENSG00000184983;ENSG00000204922	NDUFAB1;VPS9D1;DLG1;NDUFB7;NDUFS8;ATP5F1E;MPP1;NDUFA2;NDUFB10;NIPSNAP2;LDHD;NDUFS5;ATP5ME;NDUFA6;UQCC3	15	up&down
BP	GO:0045333	cellular respiration	0.0062	0.0024	2.65	8.38373e-05	0.0124152	ENSG00000004779;ENSG00000099795;ENSG00000110717;ENSG00000115520;ENSG00000130489;ENSG00000131495;ENSG00000135469;ENSG00000140990;ENSG00000154079;ENSG00000163794;ENSG00000168653;ENSG00000184983;ENSG00000186687;ENSG00000204922;ENSG00000205707	NDUFAB1;NDUFB7;NDUFS8;COQ10B;SCO2;NDUFA2;COQ10A;NDUFB10;SDHAF4;UCN;NDUFS5;NDUFA6;LYRM7;UQCC3;ETFRF1	15	up&down
BP	GO:0021987	cerebral cortex development	0.0071	0.0029	2.46	0.000100645	0.0145494	ENSG00000002330;ENSG00000075702;ENSG00000108953;ENSG00000132640;ENSG00000134294;ENSG00000147316;ENSG00000162928;ENSG00000167193;ENSG00000168944;ENSG00000170558;ENSG00000171943;ENSG00000174013;ENSG00000174483;ENSG00000179456;ENSG00000196369;ENSG00000198947;NewGene_1498	BAD;WDR62;YWHAE;BTBD3;SLC38A2;MCPH1;PEX13;CRK;CEP120;CDH2;SRGAP2C;FBXO45;BBS1;ZBTB18;SRGAP2B;DMD;NewGene_1498	17	up&down
BP	GO:0030163	protein catabolic process	0.0212	0.013	1.63	0.000112276	0.0158534	ENSG00000019995;ENSG00000076321;ENSG00000078140;ENSG00000078902;ENSG00000091592;ENSG00000092871;ENSG00000099901;ENSG00000100350;ENSG00000100387;ENSG00000104343;ENSG00000107872;ENSG00000109670;ENSG00000112812;ENSG00000113194;ENSG00000114626;ENSG00000118564;ENSG00000120885;ENSG00000127481;ENSG00000129968;ENSG00000131263;ENSG00000132640;ENSG00000141622;ENSG00000141665;ENSG00000144228;ENSG00000147912…	ZRANB1;KLHL20;UBE2K;TOLLIP;NLRP1;RFFL;RANBP1;FOXRED2;RBX1;UBE2W;FBXL15;FBXW7;PRSS16;FAF2;ABTB1;FBXL5;CLU;UBR4;ABHD17A;RLIM;BTBD3;RNF165;FBXO15;SPOPL;FBXO10;UBC;BTBD11;C18orf25;FBXL2;UBXN11;RNF168;UBAP1;PSMC3;ABTB2;UBXN6;RNF181;PCSK9;PDCD6IP;FBXL14;FBXO45;SHARPIN;YOD1;UBA7;BTBD6;ZNRF1;NHLRC1;ISG15;ANAPC7;TOPORS;OGA;MAGEA12	51	up&down
BP	GO:0010467	gene expression	0.0458	0.0333	1.38	0.000128855	0.0177808	ENSG00000004779;ENSG00000007520;ENSG00000011260;ENSG00000027001;ENSG00000043514;ENSG00000058729;ENSG00000058804;ENSG00000064703;ENSG00000065457;ENSG00000065526;ENSG00000067082;ENSG00000068394;ENSG00000072364;ENSG00000075702;ENSG00000077348;ENSG00000089682;ENSG00000089775;ENSG00000094914;ENSG00000100056;ENSG00000100258;ENSG00000100941;ENSG00000101115;ENSG00000101493;ENSG00000103495;ENSG00000104825…	NDUFAB1;TSR3;UTP18;MIPEP;TRIT1;RIOK2;NDC1;DDX20;ADAT1;SPEN;KLF6;GPKOW;AFF4;WDR62;EXOSC5;RBM41;ZBTB25;AAAS;ESS2;LMF2;PNN;SALL4;ZNF516;MAZ;NFKBIB;PIH1D1;SETX;CARS;NAA25;MDN1;RPS12;MRPL2;TCERG1;RRP9;IVNS1ABP;TTF2;RPS25;FOXO3;HEATR1;DCAF4;FKBP1B;NUP43;RPAP2;ECD;WDR83;MOCS3;EREG;OVOL2;MRPS26;PCID2;ZBTB1;TRMT5;HIVEP3;DOHH;LSM7;AAR2;MED10;NKX2-8;TEX10;IFT172;TICRR;RPRD1A;GEMIN7;CTU1;SNAPIN;BTF3;NRBF2;FA…	110	up&down
BP	GO:0044238	primary metabolic process	0.1312	0.1101	1.19	0.000149261	0.0201389	ENSG00000004779;ENSG00000006459;ENSG00000007520;ENSG00000011260;ENSG00000019186;ENSG00000019995;ENSG00000027001;ENSG00000037757;ENSG00000043514;ENSG00000058729;ENSG00000064703;ENSG00000065457;ENSG00000065526;ENSG00000067082;ENSG00000068394;ENSG00000070190;ENSG00000070882;ENSG00000071655;ENSG00000072042;ENSG00000072364;ENSG00000073737;ENSG00000075399;ENSG00000075702;ENSG00000075711;ENSG00000076321…	NDUFAB1;KDM7A;TSR3;UTP18;CYP24A1;ZRANB1;MIPEP;MRI1;TRIT1;RIOK2;DDX20;ADAT1;SPEN;KLF6;GPKOW;DAPP1;OSBPL3;MBD3;RDH11;AFF4;DHRS9;VPS9D1;WDR62;DLG1;KLHL20;EXOSC5;UBE2K;N4BP2;TOLLIP;SENP1;RIF1;LPCAT2;PEBP1;RBM41;NLRP1;RFFL;NDUFB7;RANBP1;ESS2;LMF2;PNPLA3;FOXRED2;IL2RB;RBX1;VCPKMT;PNN;SALL4;ZNF516;XIAP;ASB9;GDPD3;MAZ;UBE2W;MTMR9;NFKBIB;PIH1D1;CEP41;SETX;PLEKHA1;PALD1;FBXL15;NEURL1;STN1;DCUN1D4;FBXW7;NEI…	315	up&down
BP	GO:0006139	nucleobase-containing compound metabolic process	0.0596	0.0458	1.3	0.000252114	0.0332767	ENSG00000004779;ENSG00000007520;ENSG00000011260;ENSG00000043514;ENSG00000058729;ENSG00000064703;ENSG00000065457;ENSG00000065526;ENSG00000067082;ENSG00000068394;ENSG00000071655;ENSG00000072364;ENSG00000075399;ENSG00000075702;ENSG00000075711;ENSG00000077348;ENSG00000078177;ENSG00000080345;ENSG00000089682;ENSG00000099795;ENSG00000100056;ENSG00000100387;ENSG00000100941;ENSG00000101115;ENSG00000101493…	NDUFAB1;TSR3;UTP18;TRIT1;RIOK2;DDX20;ADAT1;SPEN;KLF6;GPKOW;MBD3;AFF4;VPS9D1;WDR62;DLG1;EXOSC5;N4BP2;RIF1;RBM41;NDUFB7;ESS2;RBX1;PNN;SALL4;ZNF516;MAZ;NFKBIB;PIH1D1;SETX;STN1;NEIL3;CARS;NDUFS8;MDN1;ACOT13;RPS12;TCERG1;WDR48;RRP9;POLE4;IVNS1ABP;TTF2;RPS25;FOXO3;HEATR1;DCAF4;NPPB;RPAP2;ECD;WDR83;ATP5F1E;MOCS3;MCEE;EREG;OVOL2;PCID2;ZBTB1;TRMT5;HIVEP3;PPCS;LSM7;MPP1;AAR2;NDUFA2;MED10;NKX2-8;BRIP1;TEX10…	143	up&down
BP	GO:0044257	cellular protein catabolic process	0.0187	0.0115	1.63	0.00030642	0.0395841	ENSG00000019995;ENSG00000076321;ENSG00000078140;ENSG00000078902;ENSG00000092871;ENSG00000099901;ENSG00000100350;ENSG00000100387;ENSG00000104343;ENSG00000107872;ENSG00000109670;ENSG00000113194;ENSG00000114626;ENSG00000118564;ENSG00000127481;ENSG00000131263;ENSG00000132640;ENSG00000141665;ENSG00000144228;ENSG00000147912;ENSG00000150991;ENSG00000151136;ENSG00000152242;ENSG00000153558;ENSG00000158062…	ZRANB1;KLHL20;UBE2K;TOLLIP;RFFL;RANBP1;FOXRED2;RBX1;UBE2W;FBXL15;FBXW7;FAF2;ABTB1;FBXL5;UBR4;RLIM;BTBD3;FBXO15;SPOPL;FBXO10;UBC;BTBD11;C18orf25;FBXL2;UBXN11;RNF168;UBAP1;ABTB2;UBXN6;RNF181;PCSK9;PDCD6IP;FBXL14;FBXO45;SHARPIN;YOD1;UBA7;BTBD6;ZNRF1;NHLRC1;ISG15;ANAPC7;TOPORS;MAGEA12;KBTBD11-OT1	45	up&down
BP	GO:0044267	cellular protein metabolic process	0.0671	0.0527	1.27	0.000329552	0.0402488	ENSG00000004779;ENSG00000006459;ENSG00000019995;ENSG00000027001;ENSG00000058729;ENSG00000070190;ENSG00000071655;ENSG00000075711;ENSG00000076321;ENSG00000078140;ENSG00000078902;ENSG00000079387;ENSG00000089220;ENSG00000092871;ENSG00000099901;ENSG00000100350;ENSG00000100385;ENSG00000100387;ENSG00000100483;ENSG00000101966;ENSG00000102048;ENSG00000104343;ENSG00000106477;ENSG00000107290;ENSG00000107719…	NDUFAB1;KDM7A;ZRANB1;MIPEP;RIOK2;DAPP1;MBD3;DLG1;KLHL20;UBE2K;TOLLIP;SENP1;PEBP1;RFFL;RANBP1;FOXRED2;IL2RB;RBX1;VCPKMT;XIAP;ASB9;UBE2W;CEP41;SETX;PALD1;FBXL15;NEURL1;DCUN1D4;FBXW7;KLHL5;CARS;NAA25;SPSB2;SUDS3;RPS12;MRPL2;FAF2;ABTB1;WDR48;NKTR;POLE4;KDM3A;LAMTOR2;CTH;RPS25;FBXL5;DCAF4;FKBP1B;FAM98A;RPAP2;WDR83;OBSL1;PI3;MOCS3;NEURL2;EREG;MRPS26;UBR4;FBXL16;LIF;DOHH;ABHD17A;RLIM;FBXW9;PER2;BTBD3;LA…	161	up&down
BP	GO:0019941	modification-dependent protein catabolic process	0.0167	0.01	1.67	0.00033122	0.0402488	ENSG00000019995;ENSG00000076321;ENSG00000078140;ENSG00000078902;ENSG00000092871;ENSG00000099901;ENSG00000100350;ENSG00000100387;ENSG00000104343;ENSG00000107872;ENSG00000109670;ENSG00000113194;ENSG00000114626;ENSG00000118564;ENSG00000127481;ENSG00000131263;ENSG00000132640;ENSG00000141665;ENSG00000144228;ENSG00000147912;ENSG00000150991;ENSG00000151136;ENSG00000152242;ENSG00000153558;ENSG00000158062…	ZRANB1;KLHL20;UBE2K;TOLLIP;RFFL;RANBP1;FOXRED2;RBX1;UBE2W;FBXL15;FBXW7;FAF2;ABTB1;FBXL5;UBR4;RLIM;BTBD3;FBXO15;SPOPL;FBXO10;UBC;BTBD11;C18orf25;FBXL2;UBXN11;RNF168;UBAP1;ABTB2;RNF181;FBXL14;FBXO45;SHARPIN;YOD1;UBA7;BTBD6;ZNRF1;NHLRC1;ISG15;ANAPC7;TOPORS	40	up&down
BP	GO:0042775	mitochondrial ATP synthesis coupled electron transport	0.0033	0.001	3.47	0.000331453	0.0402488	ENSG00000004779;ENSG00000099795;ENSG00000110717;ENSG00000131495;ENSG00000140990;ENSG00000168653;ENSG00000184983;ENSG00000204922	NDUFAB1;NDUFB7;NDUFS8;NDUFA2;NDUFB10;NDUFS5;NDUFA6;UQCC3	8	up
BP	GO:0043632	modification-dependent macromolecule catabolic process	0.0167	0.01	1.66	0.000406597	0.0484056	ENSG00000019995;ENSG00000076321;ENSG00000078140;ENSG00000078902;ENSG00000092871;ENSG00000099901;ENSG00000100350;ENSG00000100387;ENSG00000104343;ENSG00000107872;ENSG00000109670;ENSG00000113194;ENSG00000114626;ENSG00000118564;ENSG00000127481;ENSG00000131263;ENSG00000132640;ENSG00000141665;ENSG00000144228;ENSG00000147912;ENSG00000150991;ENSG00000151136;ENSG00000152242;ENSG00000153558;ENSG00000158062…	ZRANB1;KLHL20;UBE2K;TOLLIP;RFFL;RANBP1;FOXRED2;RBX1;UBE2W;FBXL15;FBXW7;FAF2;ABTB1;FBXL5;UBR4;RLIM;BTBD3;FBXO15;SPOPL;FBXO10;UBC;BTBD11;C18orf25;FBXL2;UBXN11;RNF168;UBAP1;ABTB2;RNF181;FBXL14;FBXO45;SHARPIN;YOD1;UBA7;BTBD6;ZNRF1;NHLRC1;ISG15;ANAPC7;TOPORS	40	up&down
BP	GO:0043170	macromolecule metabolic process	0.1125	0.0945	1.19	0.000490196	0.0572358	ENSG00000004779;ENSG00000006459;ENSG00000007520;ENSG00000011260;ENSG00000019995;ENSG00000027001;ENSG00000043514;ENSG00000058729;ENSG00000058804;ENSG00000064703;ENSG00000065457;ENSG00000065526;ENSG00000067082;ENSG00000068394;ENSG00000070190;ENSG00000071655;ENSG00000072364;ENSG00000075702;ENSG00000075711;ENSG00000076321;ENSG00000077348;ENSG00000078140;ENSG00000078177;ENSG00000078902;ENSG00000079387…	NDUFAB1;KDM7A;TSR3;UTP18;ZRANB1;MIPEP;TRIT1;RIOK2;NDC1;DDX20;ADAT1;SPEN;KLF6;GPKOW;DAPP1;MBD3;AFF4;WDR62;DLG1;KLHL20;EXOSC5;UBE2K;N4BP2;TOLLIP;SENP1;RIF1;PEBP1;RBM41;ZBTB25;NLRP1;RFFL;AAAS;RANBP1;ESS2;LMF2;FOXRED2;IL2RB;RBX1;VCPKMT;PNN;SALL4;ZNF516;XIAP;ASB9;MAZ;UBE2W;NFKBIB;PIH1D1;CEP41;SETX;PALD1;FBXL15;NEURL1;STN1;DCUN1D4;FBXW7;NEIL3;KLHL5;CARS;NAA25;SPSB2;SUDS3;MDN1;RPS12;MRPL2;PRSS16;FAF2;TC…	270	up&down
BP	GO:0006753	nucleoside phosphate metabolic process	0.0117	0.0064	1.83	0.000499953	0.0572736	ENSG00000004779;ENSG00000075399;ENSG00000075711;ENSG00000099795;ENSG00000110717;ENSG00000112304;ENSG00000120937;ENSG00000124172;ENSG00000124217;ENSG00000124370;ENSG00000127125;ENSG00000130830;ENSG00000131495;ENSG00000140990;ENSG00000146729;ENSG00000158125;ENSG00000161513;ENSG00000165695;ENSG00000166816;ENSG00000167325;ENSG00000168653;ENSG00000169020;ENSG00000172594;ENSG00000179958;ENSG00000184983…	NDUFAB1;VPS9D1;DLG1;NDUFB7;NDUFS8;ACOT13;NPPB;ATP5F1E;MOCS3;MCEE;PPCS;MPP1;NDUFA2;NDUFB10;NIPSNAP2;XDH;FDXR;AK8;LDHD;RRM1;NDUFS5;ATP5ME;SMPDL3A;DCTPP1;NDUFA6;OGA;UQCC3;NewGene_7389	28	up&down
BP	GO:1901564	organonitrogen compound metabolic process	0.0887	0.0728	1.22	0.000539015	0.0592133	ENSG00000004779;ENSG00000006459;ENSG00000019995;ENSG00000027001;ENSG00000037757;ENSG00000042832;ENSG00000058729;ENSG00000070190;ENSG00000071655;ENSG00000075399;ENSG00000075711;ENSG00000076321;ENSG00000078140;ENSG00000078902;ENSG00000079387;ENSG00000087253;ENSG00000089220;ENSG00000090013;ENSG00000091592;ENSG00000092871;ENSG00000099795;ENSG00000099901;ENSG00000100258;ENSG00000100350;ENSG00000100385…	NDUFAB1;KDM7A;ZRANB1;MIPEP;MRI1;TG;RIOK2;DAPP1;MBD3;VPS9D1;DLG1;KLHL20;UBE2K;TOLLIP;SENP1;LPCAT2;PEBP1;BLVRB;NLRP1;RFFL;NDUFB7;RANBP1;LMF2;FOXRED2;IL2RB;RBX1;VCPKMT;SLC52A3;XIAP;ASB9;GDPD3;UBE2W;CEP41;SETX;PALD1;FBXL15;NEURL1;DCUN1D4;FBXW7;KLHL5;CARS;NDUFS8;NAA25;SPSB2;SUDS3;ACOT13;RPS12;MRPL2;PRSS16;FAF2;ABTB1;WDR48;NKTR;POLE4;KDM3A;SPR;LAMTOR2;CTH;CD46;RPS25;FBXL5;DCAF4;FKBP1B;FAM98A;CLU;NPPB;R…	213	up&down
BP	GO:0006414	translational elongation	0.005	0.0019	2.6	0.000547907	0.0592133	ENSG00000112651;ENSG00000125901;ENSG00000137818;ENSG00000175756;ENSG00000177600;ENSG00000182154;ENSG00000183617;ENSG00000185608;ENSG00000197345;ENSG00000204822;ENSG00000266472;NewGene_7907	MRPL2;MRPS26;RPLP1;AURKAIP1;RPLP2;MRPL41;MRPL54;MRPL40;MRPL21;MRPL53;MRPS21;NewGene_7907	12	up&down
BP	GO:0022904	respiratory electron transport chain	0.005	0.0019	2.6	0.000547907	0.0592133	ENSG00000004779;ENSG00000099795;ENSG00000110717;ENSG00000130489;ENSG00000131495;ENSG00000140990;ENSG00000168653;ENSG00000184903;ENSG00000184983;ENSG00000198727;ENSG00000204922;ENSG00000205707	NDUFAB1;NDUFB7;NDUFS8;SCO2;NDUFA2;NDUFB10;NDUFS5;IMMP2L;NDUFA6;MT-CYB;UQCC3;ETFRF1	12	up
BP	GO:0006518	peptide metabolic process	0.0092	0.0046	1.98	0.000555894	0.0592133	ENSG00000027001;ENSG00000110619;ENSG00000112306;ENSG00000112651;ENSG00000116761;ENSG00000118181;ENSG00000120885;ENSG00000125901;ENSG00000140534;ENSG00000149806;ENSG00000156017;ENSG00000164039;ENSG00000167741;ENSG00000175756;ENSG00000182154;ENSG00000183617;ENSG00000185608;ENSG00000197345;ENSG00000204822;ENSG00000241127;ENSG00000266472;NewGene_276	MIPEP;CARS;RPS12;MRPL2;CTH;RPS25;CLU;MRPS26;TICRR;FAU;CARNMT1;BDH2;GGT6;AURKAIP1;MRPL41;MRPL54;MRPL40;MRPL21;MRPL53;YAE1;MRPS21;NewGene_276	22	up&down
BP	GO:0006163	purine nucleotide metabolic process	0.0096	0.005	1.92	0.000678031	0.070978	ENSG00000004779;ENSG00000075399;ENSG00000075711;ENSG00000099795;ENSG00000110717;ENSG00000112304;ENSG00000120937;ENSG00000124172;ENSG00000124217;ENSG00000124370;ENSG00000127125;ENSG00000130830;ENSG00000131495;ENSG00000140990;ENSG00000146729;ENSG00000158125;ENSG00000166816;ENSG00000168653;ENSG00000169020;ENSG00000184983;ENSG00000198408;ENSG00000204922;NewGene_7389	NDUFAB1;VPS9D1;DLG1;NDUFB7;NDUFS8;ACOT13;NPPB;ATP5F1E;MOCS3;MCEE;PPCS;MPP1;NDUFA2;NDUFB10;NIPSNAP2;XDH;LDHD;NDUFS5;ATP5ME;NDUFA6;OGA;UQCC3;NewGene_7389	23	up&down
BP	GO:0010498	proteasomal protein catabolic process	0.0129	0.0074	1.74	0.000709999	0.0730646	ENSG00000076321;ENSG00000078140;ENSG00000092871;ENSG00000100350;ENSG00000100387;ENSG00000104343;ENSG00000107872;ENSG00000109670;ENSG00000113194;ENSG00000114626;ENSG00000118564;ENSG00000131263;ENSG00000132640;ENSG00000141665;ENSG00000144228;ENSG00000150991;ENSG00000151136;ENSG00000152242;ENSG00000153558;ENSG00000158062;ENSG00000166016;ENSG00000167671;ENSG00000168894;ENSG00000174013;ENSG00000179526…	KLHL20;UBE2K;RFFL;FOXRED2;RBX1;UBE2W;FBXL15;FBXW7;FAF2;ABTB1;FBXL5;RLIM;BTBD3;FBXO15;SPOPL;UBC;BTBD11;C18orf25;FBXL2;UBXN11;ABTB2;UBXN6;RNF181;FBXO45;SHARPIN;YOD1;BTBD6;ZNRF1;NHLRC1;ANAPC7;TOPORS	31	up&down
BP	GO:0006396	RNA processing	0.0233	0.0156	1.49	0.000734662	0.0743427	ENSG00000007520;ENSG00000011260;ENSG00000043514;ENSG00000058729;ENSG00000064607;ENSG00000064703;ENSG00000065457;ENSG00000065526;ENSG00000068394;ENSG00000075702;ENSG00000077348;ENSG00000089682;ENSG00000099899;ENSG00000100056;ENSG00000100941;ENSG00000104872;ENSG00000105705;ENSG00000107290;ENSG00000112159;ENSG00000114767;ENSG00000116679;ENSG00000119285;ENSG00000119599;ENSG00000123154;ENSG00000124217…	TSR3;UTP18;TRIT1;RIOK2;SUGP2;DDX20;ADAT1;SPEN;GPKOW;WDR62;EXOSC5;RBM41;TRMT2A;ESS2;PNN;PIH1D1;SUGP1;SETX;MDN1;RRP9;IVNS1ABP;HEATR1;DCAF4;WDR83;MOCS3;TRMT5;LSM7;DKC1;AAR2;TEX10;GEMIN7;CTU1;LSM11;U2SURP;WDR43;LSM6;TRUB1;TRUB2;POP5;SNRNP48;SF3B5;EXOSC1;AURKAIP1;POLR2L;NOP10;TSEN54;ARL6IP4;INTS5;ADAT2;RRP7A;MAK16;LSM2;EXOSC6;RPP21;GTF2H5;MRM1	56	up&down
BP	GO:0006364	rRNA processing	0.0104	0.0057	1.83	0.000935237	0.093088	ENSG00000007520;ENSG00000011260;ENSG00000058729;ENSG00000077348;ENSG00000100029;ENSG00000102309;ENSG00000104872;ENSG00000105202;ENSG00000112159;ENSG00000114767;ENSG00000119285;ENSG00000134987;ENSG00000136891;ENSG00000148300;ENSG00000156697;ENSG00000163811;ENSG00000164167;ENSG00000164338;ENSG00000167272;ENSG00000182117;ENSG00000182362;ENSG00000189306;ENSG00000198042;ENSG00000223496;ENSG00000272047	TSR3;UTP18;RIOK2;EXOSC5;PES1;PIN4;PIH1D1;FBL;MDN1;RRP9;HEATR1;WDR36;TEX10;REXO4;UTP14A;WDR43;LSM6;UTP15;POP5;NOP10;YBEY;RRP7A;MAK16;EXOSC6;GTF2H5	25	up&down
BP	GO:1901361	organic cyclic compound catabolic process	0.01	0.0054	1.85	0.00105601	0.103414	ENSG00000019186;ENSG00000077348;ENSG00000090013;ENSG00000112306;ENSG00000118181;ENSG00000126226;ENSG00000130332;ENSG00000146278;ENSG00000149806;ENSG00000156017;ENSG00000158125;ENSG00000159228;ENSG00000163874;ENSG00000164167;ENSG00000170473;ENSG00000172594;ENSG00000172716;ENSG00000179958;ENSG00000189266;ENSG00000204392;ENSG00000223496;NewGene_5469;NewGene_7389;NewGene_8586	CYP24A1;EXOSC5;BLVRB;RPS12;RPS25;PCID2;LSM7;PNRC1;FAU;CARNMT1;XDH;CBR1;ZC3H12A;LSM6;PYM1;SMPDL3A;SLFN11;DCTPP1;PNRC2;LSM2;EXOSC6;NewGene_5469;NewGene_7389;NewGene_8586	24	up&down
BP	GO:0006415	translational termination	0.0037	0.0013	2.86	0.00112295	0.106533	ENSG00000112651;ENSG00000125901;ENSG00000175756;ENSG00000182154;ENSG00000183617;ENSG00000185608;ENSG00000197345;ENSG00000204822;ENSG00000266472	MRPL2;MRPS26;AURKAIP1;MRPL41;MRPL54;MRPL40;MRPL21;MRPL53;MRPS21	9	up
BP	GO:0070126	mitochondrial translational termination	0.0037	0.0013	2.86	0.00112295	0.106533	ENSG00000112651;ENSG00000125901;ENSG00000175756;ENSG00000182154;ENSG00000183617;ENSG00000185608;ENSG00000197345;ENSG00000204822;ENSG00000266472	MRPL2;MRPS26;AURKAIP1;MRPL41;MRPL54;MRPL40;MRPL21;MRPL53;MRPS21	9	up
BP	GO:0009142	nucleoside triphosphate biosynthetic process	0.0029	0.0009	3.34	0.00116435	0.107113	ENSG00000075399;ENSG00000124172;ENSG00000146729;ENSG00000165695;ENSG00000166816;ENSG00000169020;NewGene_7389	VPS9D1;ATP5F1E;NIPSNAP2;AK8;LDHD;ATP5ME;NewGene_7389	7	up&down
BP	GO:0044264	cellular polysaccharide metabolic process	0.0029	0.0009	3.34	0.00116435	0.107113	ENSG00000132326;ENSG00000170340;ENSG00000177191;ENSG00000187566;ENSG00000196182;NewGene_2253;NewGene_516	PER2;B3GNT2;B3GNT8;NHLRC1;STK40;NewGene_2253;NewGene_516	7	up&down
BP	GO:0016051	carbohydrate biosynthetic process	0.0046	0.0018	2.5	0.0014564	0.127874	ENSG00000004779;ENSG00000095380;ENSG00000132326;ENSG00000136213;ENSG00000169105;ENSG00000170340;ENSG00000171310;ENSG00000177191;ENSG00000187566;NewGene_2253;NewGene_516	NDUFAB1;NANS;PER2;CHST12;CHST14;B3GNT2;CHST11;B3GNT8;NHLRC1;NewGene_2253;NewGene_516	11	up&down
BP	GO:0009150	purine ribonucleotide metabolic process	0.0087	0.0046	1.89	0.00150644	0.127874	ENSG00000004779;ENSG00000075399;ENSG00000075711;ENSG00000099795;ENSG00000110717;ENSG00000112304;ENSG00000120937;ENSG00000124172;ENSG00000124217;ENSG00000124370;ENSG00000127125;ENSG00000130830;ENSG00000131495;ENSG00000140990;ENSG00000146729;ENSG00000166816;ENSG00000168653;ENSG00000169020;ENSG00000184983;ENSG00000204922;NewGene_7389	NDUFAB1;VPS9D1;DLG1;NDUFB7;NDUFS8;ACOT13;NPPB;ATP5F1E;MOCS3;MCEE;PPCS;MPP1;NDUFA2;NDUFB10;NIPSNAP2;LDHD;NDUFS5;ATP5ME;NDUFA6;UQCC3;NewGene_7389	21	up&down
BP	GO:0009259	ribonucleotide metabolic process	0.0087	0.0046	1.89	0.00150644	0.127874	ENSG00000004779;ENSG00000075399;ENSG00000075711;ENSG00000099795;ENSG00000110717;ENSG00000112304;ENSG00000120937;ENSG00000124172;ENSG00000124217;ENSG00000124370;ENSG00000127125;ENSG00000130830;ENSG00000131495;ENSG00000140990;ENSG00000146729;ENSG00000166816;ENSG00000168653;ENSG00000169020;ENSG00000184983;ENSG00000204922;NewGene_7389	NDUFAB1;VPS9D1;DLG1;NDUFB7;NDUFS8;ACOT13;NPPB;ATP5F1E;MOCS3;MCEE;PPCS;MPP1;NDUFA2;NDUFB10;NIPSNAP2;LDHD;NDUFS5;ATP5ME;NDUFA6;UQCC3;NewGene_7389	21	up&down
BP	GO:0019439	aromatic compound catabolic process	0.0096	0.0052	1.83	0.00155325	0.127874	ENSG00000077348;ENSG00000090013;ENSG00000112306;ENSG00000118181;ENSG00000126226;ENSG00000130332;ENSG00000143819;ENSG00000146278;ENSG00000149806;ENSG00000156017;ENSG00000158125;ENSG00000163874;ENSG00000164167;ENSG00000170473;ENSG00000172594;ENSG00000172716;ENSG00000179958;ENSG00000189266;ENSG00000204392;ENSG00000223496;NewGene_5469;NewGene_7389;NewGene_8586	EXOSC5;BLVRB;RPS12;RPS25;PCID2;LSM7;EPHX1;PNRC1;FAU;CARNMT1;XDH;ZC3H12A;LSM6;PYM1;SMPDL3A;SLFN11;DCTPP1;PNRC2;LSM2;EXOSC6;NewGene_5469;NewGene_7389;NewGene_8586	23	up&down
BP	GO:0016071	mRNA metabolic process	0.0137	0.0084	1.64	0.00157441	0.127874	ENSG00000064703;ENSG00000065526;ENSG00000068394;ENSG00000077348;ENSG00000089682;ENSG00000100056;ENSG00000100941;ENSG00000107290;ENSG00000112306;ENSG00000118181;ENSG00000123154;ENSG00000124882;ENSG00000126226;ENSG00000126804;ENSG00000130332;ENSG00000131043;ENSG00000142252;ENSG00000146278;ENSG00000149806;ENSG00000155858;ENSG00000163874;ENSG00000164167;ENSG00000168566;ENSG00000169976;ENSG00000170473…	DDX20;SPEN;GPKOW;EXOSC5;RBM41;ESS2;PNN;SETX;RPS12;RPS25;WDR83;EREG;PCID2;ZBTB1;LSM7;AAR2;GEMIN7;PNRC1;FAU;LSM11;ZC3H12A;LSM6;SNRNP48;SF3B5;PYM1;AURKAIP1;POLR2L;LSM10;PNRC2;LSM2;EXOSC6;GTF2H5;NewGene_8586	33	up&down
BP	GO:0000271	polysaccharide biosynthetic process	0.0025	0.0007	3.58	0.00160064	0.127874	ENSG00000132326;ENSG00000170340;ENSG00000177191;ENSG00000187566;NewGene_2253;NewGene_516	PER2;B3GNT2;B3GNT8;NHLRC1;NewGene_2253;NewGene_516	6	up&down
BP	GO:0009145	purine nucleoside triphosphate biosynthetic process	0.0025	0.0007	3.58	0.00160064	0.127874	ENSG00000075399;ENSG00000124172;ENSG00000146729;ENSG00000166816;ENSG00000169020;NewGene_7389	VPS9D1;ATP5F1E;NIPSNAP2;LDHD;ATP5ME;NewGene_7389	6	up&down
BP	GO:0009201	ribonucleoside triphosphate biosynthetic process	0.0025	0.0007	3.58	0.00160064	0.127874	ENSG00000075399;ENSG00000124172;ENSG00000146729;ENSG00000166816;ENSG00000169020;NewGene_7389	VPS9D1;ATP5F1E;NIPSNAP2;LDHD;ATP5ME;NewGene_7389	6	up&down
BP	GO:0009206	purine ribonucleoside triphosphate biosynthetic process	0.0025	0.0007	3.58	0.00160064	0.127874	ENSG00000075399;ENSG00000124172;ENSG00000146729;ENSG00000166816;ENSG00000169020;NewGene_7389	VPS9D1;ATP5F1E;NIPSNAP2;LDHD;ATP5ME;NewGene_7389	6	up&down
BP	GO:0033692	cellular polysaccharide biosynthetic process	0.0025	0.0007	3.58	0.00160064	0.127874	ENSG00000132326;ENSG00000170340;ENSG00000177191;ENSG00000187566;NewGene_2253;NewGene_516	PER2;B3GNT2;B3GNT8;NHLRC1;NewGene_2253;NewGene_516	6	up&down
BP	GO:0044260	cellular macromolecule metabolic process	0.0929	0.0781	1.19	0.00164331	0.129577	ENSG00000004779;ENSG00000006459;ENSG00000019995;ENSG00000027001;ENSG00000058729;ENSG00000067082;ENSG00000070190;ENSG00000071655;ENSG00000072364;ENSG00000075711;ENSG00000076321;ENSG00000077348;ENSG00000078140;ENSG00000078902;ENSG00000079387;ENSG00000080345;ENSG00000089220;ENSG00000092871;ENSG00000099901;ENSG00000100350;ENSG00000100385;ENSG00000100387;ENSG00000100483;ENSG00000101115;ENSG00000101493…	NDUFAB1;KDM7A;ZRANB1;MIPEP;RIOK2;KLF6;DAPP1;MBD3;AFF4;DLG1;KLHL20;EXOSC5;UBE2K;TOLLIP;SENP1;RIF1;PEBP1;RFFL;RANBP1;FOXRED2;IL2RB;RBX1;VCPKMT;SALL4;ZNF516;XIAP;ASB9;MAZ;UBE2W;NFKBIB;PIH1D1;CEP41;SETX;PALD1;FBXL15;NEURL1;STN1;DCUN1D4;FBXW7;NEIL3;KLHL5;CARS;NAA25;SPSB2;SUDS3;RPS12;MRPL2;FAF2;TCERG1;ABTB1;WDR48;NKTR;POLE4;KDM3A;LAMTOR2;IVNS1ABP;CTH;TTF2;RPS25;FBXL5;FOXO3;DCAF4;FKBP1B;FAM98A;RPAP2;ECD…	223	up&down
BP	GO:0042254	ribosome biogenesis	0.0108	0.0062	1.75	0.00172836	0.134537	ENSG00000007520;ENSG00000011260;ENSG00000058729;ENSG00000077348;ENSG00000089157;ENSG00000104872;ENSG00000112159;ENSG00000114767;ENSG00000118181;ENSG00000119285;ENSG00000135763;ENSG00000136891;ENSG00000163811;ENSG00000164167;ENSG00000167272;ENSG00000167721;ENSG00000182117;ENSG00000182810;ENSG00000184967;ENSG00000189306;ENSG00000198042;ENSG00000223496;ENSG00000241127;ENSG00000272047;NewGene_6428;Ne…	TSR3;UTP18;RIOK2;EXOSC5;RPLP0;PIH1D1;MDN1;RRP9;RPS25;HEATR1;URB2;TEX10;WDR43;LSM6;POP5;TSR1;NOP10;DDX28;NOC4L;RRP7A;MAK16;EXOSC6;YAE1;GTF2H5;NewGene_6428;NewGene_6850	26	up&down
BP	GO:0090304	nucleic acid metabolic process	0.0483	0.0378	1.28	0.00190275	0.146237	ENSG00000007520;ENSG00000011260;ENSG00000043514;ENSG00000058729;ENSG00000064703;ENSG00000065457;ENSG00000065526;ENSG00000067082;ENSG00000068394;ENSG00000071655;ENSG00000072364;ENSG00000075702;ENSG00000077348;ENSG00000078177;ENSG00000080345;ENSG00000089682;ENSG00000100056;ENSG00000100387;ENSG00000100941;ENSG00000101115;ENSG00000101493;ENSG00000103495;ENSG00000104825;ENSG00000104872;ENSG00000107290…	TSR3;UTP18;TRIT1;RIOK2;DDX20;ADAT1;SPEN;KLF6;GPKOW;MBD3;AFF4;WDR62;EXOSC5;N4BP2;RIF1;RBM41;ESS2;RBX1;PNN;SALL4;ZNF516;MAZ;NFKBIB;PIH1D1;SETX;STN1;NEIL3;CARS;MDN1;RPS12;TCERG1;WDR48;RRP9;POLE4;IVNS1ABP;TTF2;RPS25;FOXO3;HEATR1;DCAF4;RPAP2;ECD;WDR83;MOCS3;EREG;OVOL2;PCID2;ZBTB1;TRMT5;HIVEP3;LSM7;AAR2;MED10;NKX2-8;BRIP1;TEX10;ZNF365;BARD1;TICRR;RPRD1A;GEMIN7;CTU1;BTF3;PNRC1;PAXX;NRBF2;FAU;UBC;LSM11;D…	116	up&down
BP	GO:0071404	cellular response to low-density lipoprotein particle stimulus	0.0017	0.0003	4.77	0.00193307	0.14671	ENSG00000110651;ENSG00000112972;ENSG00000150093;ENSG00000165025	CD81;HMGCS1;ITGB1;SYK	4	up&down
BP	GO:0006402	mRNA catabolic process	0.0062	0.003	2.1	0.0020029	0.150133	ENSG00000077348;ENSG00000112306;ENSG00000118181;ENSG00000126226;ENSG00000130332;ENSG00000138035;ENSG00000146278;ENSG00000149806;ENSG00000163874;ENSG00000164167;ENSG00000170473;ENSG00000189266;ENSG00000204392;ENSG00000223496;NewGene_8586	EXOSC5;RPS12;RPS25;PCID2;LSM7;PNPT1;PNRC1;FAU;ZC3H12A;LSM6;PYM1;PNRC2;LSM2;EXOSC6;NewGene_8586	15	up&down
BP	GO:0070125	mitochondrial translational elongation	0.0037	0.0014	2.68	0.00209073	0.154805	ENSG00000112651;ENSG00000125901;ENSG00000175756;ENSG00000182154;ENSG00000183617;ENSG00000185608;ENSG00000197345;ENSG00000204822;ENSG00000266472	MRPL2;MRPS26;AURKAIP1;MRPL41;MRPL54;MRPL40;MRPL21;MRPL53;MRPS21	9	up
BP	GO:0043043	peptide biosynthetic process	0.0071	0.0036	1.98	0.00233695	0.170951	ENSG00000110619;ENSG00000112306;ENSG00000112651;ENSG00000118181;ENSG00000125901;ENSG00000140534;ENSG00000149806;ENSG00000164039;ENSG00000167741;ENSG00000175756;ENSG00000182154;ENSG00000183617;ENSG00000185608;ENSG00000197345;ENSG00000204822;ENSG00000241127;ENSG00000266472	CARS;RPS12;MRPL2;RPS25;MRPS26;TICRR;FAU;BDH2;GGT6;AURKAIP1;MRPL41;MRPL54;MRPL40;MRPL21;MRPL53;YAE1;MRPS21	17	up&down
BP	GO:0009117	nucleotide metabolic process	0.0112	0.0066	1.69	0.002369	0.171233	ENSG00000004779;ENSG00000075399;ENSG00000075711;ENSG00000099795;ENSG00000110717;ENSG00000112304;ENSG00000120937;ENSG00000124172;ENSG00000124217;ENSG00000124370;ENSG00000127125;ENSG00000130830;ENSG00000131495;ENSG00000140990;ENSG00000146729;ENSG00000158125;ENSG00000161513;ENSG00000165695;ENSG00000166816;ENSG00000167325;ENSG00000168653;ENSG00000169020;ENSG00000179958;ENSG00000184983;ENSG00000198408…	NDUFAB1;VPS9D1;DLG1;NDUFB7;NDUFS8;ACOT13;NPPB;ATP5F1E;MOCS3;MCEE;PPCS;MPP1;NDUFA2;NDUFB10;NIPSNAP2;XDH;FDXR;AK8;LDHD;RRM1;NDUFS5;ATP5ME;DCTPP1;NDUFA6;OGA;UQCC3;NewGene_7389	27	up&down
BP	GO:0019693	ribose phosphate metabolic process	0.0087	0.0048	1.82	0.00258618	0.184732	ENSG00000004779;ENSG00000075399;ENSG00000075711;ENSG00000099795;ENSG00000110717;ENSG00000112304;ENSG00000120937;ENSG00000124172;ENSG00000124217;ENSG00000124370;ENSG00000127125;ENSG00000130830;ENSG00000131495;ENSG00000140990;ENSG00000146729;ENSG00000166816;ENSG00000168653;ENSG00000169020;ENSG00000184983;ENSG00000204922;NewGene_7389	NDUFAB1;VPS9D1;DLG1;NDUFB7;NDUFS8;ACOT13;NPPB;ATP5F1E;MOCS3;MCEE;PPCS;MPP1;NDUFA2;NDUFB10;NIPSNAP2;LDHD;NDUFS5;ATP5ME;NDUFA6;UQCC3;NewGene_7389	21	up&down
BP	GO:0006695	cholesterol biosynthetic process	0.0029	0.001	3.03	0.00262193	0.185107	ENSG00000113161;ENSG00000125629;ENSG00000149809;ENSG00000163344;ENSG00000172893;ENSG00000186480;NewGene_6291	HMGCR;INSIG2;TM7SF2;PMVK;DHCR7;INSIG1;NewGene_6291	7	up&down
BP	GO:0008380	RNA splicing	0.0108	0.0064	1.7	0.00271485	0.189465	ENSG00000003756;ENSG00000064703;ENSG00000065526;ENSG00000068394;ENSG00000075292;ENSG00000075702;ENSG00000089682;ENSG00000100056;ENSG00000100941;ENSG00000107290;ENSG00000116679;ENSG00000116754;ENSG00000119599;ENSG00000120948;ENSG00000123154;ENSG00000125743;ENSG00000131043;ENSG00000142252;ENSG00000162385;ENSG00000164167;ENSG00000168566;ENSG00000169976;ENSG00000177700;ENSG00000182173;ENSG00000182196…	RBM5;DDX20;SPEN;GPKOW;ZNF638;WDR62;RBM41;ESS2;PNN;SETX;IVNS1ABP;SRSF11;DCAF4;TARDBP;WDR83;SNRPD2;AAR2;GEMIN7;MAGOH;LSM6;SNRNP48;SF3B5;POLR2L;TSEN54;ARL6IP4;LSM2	26	up&down
BP	GO:0019538	protein metabolic process	0.0729	0.0605	1.21	0.00277552	0.190591	ENSG00000004779;ENSG00000006459;ENSG00000019995;ENSG00000027001;ENSG00000058729;ENSG00000070190;ENSG00000071655;ENSG00000075711;ENSG00000076321;ENSG00000078140;ENSG00000078902;ENSG00000079387;ENSG00000089220;ENSG00000091592;ENSG00000092871;ENSG00000099901;ENSG00000100258;ENSG00000100350;ENSG00000100385;ENSG00000100387;ENSG00000100483;ENSG00000101966;ENSG00000102048;ENSG00000104343;ENSG00000106477…	NDUFAB1;KDM7A;ZRANB1;MIPEP;RIOK2;DAPP1;MBD3;DLG1;KLHL20;UBE2K;TOLLIP;SENP1;PEBP1;NLRP1;RFFL;RANBP1;LMF2;FOXRED2;IL2RB;RBX1;VCPKMT;XIAP;ASB9;UBE2W;CEP41;SETX;PALD1;FBXL15;NEURL1;DCUN1D4;FBXW7;KLHL5;CARS;NAA25;SPSB2;SUDS3;RPS12;MRPL2;PRSS16;FAF2;ABTB1;WDR48;NKTR;POLE4;KDM3A;LAMTOR2;CTH;CD46;RPS25;FBXL5;DCAF4;FKBP1B;FAM98A;CLU;RPAP2;WDR83;OBSL1;PI3;MOCS3;NEURL2;EREG;MRPS26;NECAB3;UBR4;FBXL16;LIF;DOH…	175	up&down
BP	GO:0006974	cellular response to DNA damage stimulus	0.0192	0.013	1.47	0.00279378	0.190591	ENSG00000080345;ENSG00000080815;ENSG00000100387;ENSG00000101966;ENSG00000106009;ENSG00000107290;ENSG00000109670;ENSG00000109674;ENSG00000114742;ENSG00000118689;ENSG00000125652;ENSG00000125901;ENSG00000126804;ENSG00000129173;ENSG00000136492;ENSG00000138376;ENSG00000140534;ENSG00000141682;ENSG00000148362;ENSG00000150991;ENSG00000158402;ENSG00000159147;ENSG00000160226;ENSG00000163781;ENSG00000163874…	RIF1;PSEN1;RBX1;XIAP;BRAT1;SETX;FBXW7;NEIL3;WDR48;FOXO3;ALKBH7;MRPS26;ZBTB1;E2F8;BRIP1;BARD1;TICRR;PMAIP1;PAXX;UBC;CDC25C;DONSON;CFAP410;TOPBP1;ZC3H12A;RNF168;RNF169;NSMCE1;TRIAP1;SLFN11;SWSAP1;FBXO45;SWI5;PIDD1;POLR2L;UBA7;ZBTB40;IMMP2L;NSMCE3;USP7;ISG15;TOPORS;GTF2H5;NewGene_5469;NewGene_7389;NewGene_8586	46	up&down
BP	GO:1902806	regulation of cell cycle G1/S phase transition	0.0062	0.0031	2.04	0.00283392	0.191182	ENSG00000100911;ENSG00000109670;ENSG00000122882;ENSG00000129173;ENSG00000155858;ENSG00000158402;ENSG00000170855;ENSG00000172716;ENSG00000176907;ENSG00000177595;ENSG00000181817;ENSG00000188215;ENSG00000197256;ENSG00000198171;NewGene_7839	PSME2;FBXW7;ECD;E2F8;LSM11;CDC25C;TRIAP1;SLFN11;TCIM;PIDD1;LSM10;DCUN1D3;KANK2;DDRGK1;NewGene_7839	15	up&down
BP	GO:0006605	protein targeting	0.0092	0.0052	1.78	0.00292561	0.193077	ENSG00000027001;ENSG00000108953;ENSG00000112306;ENSG00000118181;ENSG00000120885;ENSG00000126768;ENSG00000131016;ENSG00000134809;ENSG00000135968;ENSG00000136514;ENSG00000142444;ENSG00000149806;ENSG00000150991;ENSG00000156521;ENSG00000162928;ENSG00000164924;ENSG00000170027;ENSG00000175793;ENSG00000177370;ENSG00000198408;ENSG00000205981;ENSG00000242612	MIPEP;YWHAE;RPS12;RPS25;CLU;TIMM17B;AKAP12;TIMM10;GCC2;RTP4;TIMM29;FAU;UBC;TYSND1;PEX13;YWHAZ;YWHAG;SFN;TIMM22;OGA;DNAJC19;DECR2	22	up&down
BP	GO:0046700	heterocycle catabolic process	0.0092	0.0052	1.78	0.00292561	0.193077	ENSG00000077348;ENSG00000090013;ENSG00000112306;ENSG00000118181;ENSG00000126226;ENSG00000130332;ENSG00000146278;ENSG00000149806;ENSG00000156017;ENSG00000158125;ENSG00000163874;ENSG00000164167;ENSG00000170473;ENSG00000172594;ENSG00000172716;ENSG00000179958;ENSG00000189266;ENSG00000204392;ENSG00000223496;NewGene_5469;NewGene_7389;NewGene_8586	EXOSC5;BLVRB;RPS12;RPS25;PCID2;LSM7;PNRC1;FAU;CARNMT1;XDH;ZC3H12A;LSM6;PYM1;SMPDL3A;SLFN11;DCTPP1;PNRC2;LSM2;EXOSC6;NewGene_5469;NewGene_7389;NewGene_8586	22	up&down
BP	GO:0042542	response to hydrogen peroxide	0.0058	0.0028	2.09	0.00308616	0.201482	ENSG00000002330;ENSG00000067082;ENSG00000100292;ENSG00000107290;ENSG00000107679;ENSG00000119782;ENSG00000142168;ENSG00000144381;ENSG00000158125;ENSG00000158615;ENSG00000167193;ENSG00000175592;ENSG00000181019;NewGene_6018	BAD;KLF6;HMOX1;SETX;PLEKHA1;FKBP1B;SOD1;HSPD1;XDH;PPP1R15B;CRK;FOSL1;NQO1;NewGene_6018	14	up&down
BP	GO:0009058	biosynthetic process	0.0525	0.0421	1.25	0.00320431	0.20697	ENSG00000004779;ENSG00000037757;ENSG00000067082;ENSG00000070882;ENSG00000072364;ENSG00000073737;ENSG00000075399;ENSG00000075711;ENSG00000087253;ENSG00000100116;ENSG00000100344;ENSG00000101115;ENSG00000101493;ENSG00000103495;ENSG00000104643;ENSG00000104825;ENSG00000104872;ENSG00000107290;ENSG00000107679;ENSG00000108187;ENSG00000109576;ENSG00000110455;ENSG00000110619;ENSG00000112306;ENSG00000112651…	NDUFAB1;MRI1;KLF6;OSBPL3;AFF4;DHRS9;VPS9D1;DLG1;LPCAT2;GCAT;PNPLA3;SALL4;ZNF516;MAZ;MTMR9;NFKBIB;PIH1D1;SETX;PLEKHA1;PBLD;AADAT;ACCS;CARS;RPS12;MRPL2;TCERG1;POLE4;COQ10B;KDM3A;SPR;IVNS1ABP;CTH;TTF2;RPS25;FOXO3;NPPB;RPAP2;ECD;ATP5F1E;MOCS3;EREG;OVOL2;MRPS26;PCID2;ZBTB1;HIVEP3;PPCS;DOHH;ABHD17A;MPP1;PER2;MED10;COQ10A;NKX2-8;BRIP1;GALNT5;BARD1;TICRR;RPRD1A;P3H4;GMPPA;PYURF;BTF3;NIPSNAP2;NRBF2;FAU;UB…	126	up&down
BP	GO:0044283	small molecule biosynthetic process	0.0096	0.0055	1.74	0.00325332	0.207924	ENSG00000004779;ENSG00000037757;ENSG00000070882;ENSG00000073737;ENSG00000115520;ENSG00000115548;ENSG00000116096;ENSG00000116761;ENSG00000132326;ENSG00000135469;ENSG00000158125;ENSG00000159228;ENSG00000161513;ENSG00000164039;ENSG00000166532;ENSG00000167741;ENSG00000170191;ENSG00000172594;ENSG00000179958;ENSG00000188690;ENSG00000241935;ENSG00000242612;NewGene_7389	NDUFAB1;MRI1;OSBPL3;DHRS9;COQ10B;KDM3A;SPR;CTH;PER2;COQ10A;XDH;CBR1;FDXR;BDH2;RIMKLB;GGT6;NANP;SMPDL3A;DCTPP1;UROS;HOGA1;DECR2;NewGene_7389	23	up&down
BP	GO:0006281	DNA repair	0.0179	0.0121	1.47	0.00360842	0.226535	ENSG00000012048;ENSG00000080345;ENSG00000100387;ENSG00000106268;ENSG00000106399;ENSG00000107290;ENSG00000109674;ENSG00000114742;ENSG00000117748;ENSG00000122008;ENSG00000126804;ENSG00000134574;ENSG00000135945;ENSG00000136492;ENSG00000138376;ENSG00000139372;ENSG00000140525;ENSG00000140534;ENSG00000144554;ENSG00000148362;ENSG00000150991;ENSG00000154920;ENSG00000163781;ENSG00000163961;ENSG00000166169…	BRCA1;RIF1;RBX1;NUDT1;RPA3;SETX;NEIL3;WDR48;RPA2;POLK;ZBTB1;DDB2;REV1;BRIP1;BARD1;TDG;FANCI;TICRR;FANCD2;PAXX;UBC;EME1;TOPBP1;RNF168;POLL;NSMCE1;CENPX;ENDOV;SWSAP1;ERCC4;SWI5;POLR2L;DMAP1;RUVBL2;TREX2;NSMCE3;USP7;ISG15;BLM;GTF2H5;AC116366.3;NewGene_5469;NewGene_8586	43	up&down
BP	GO:0044085	cellular component biogenesis	0.0558	0.0453	1.23	0.00361915	0.226535	ENSG00000004779;ENSG00000005020;ENSG00000007520;ENSG00000011260;ENSG00000031691;ENSG00000036448;ENSG00000049249;ENSG00000052841;ENSG00000058085;ENSG00000058729;ENSG00000058804;ENSG00000064703;ENSG00000075702;ENSG00000075711;ENSG00000077348;ENSG00000078140;ENSG00000091592;ENSG00000095574;ENSG00000099795;ENSG00000100211;ENSG00000100385;ENSG00000100387;ENSG00000101624;ENSG00000103245;ENSG00000104093…	NDUFAB1;SKAP2;TSR3;UTP18;CENPQ;MYOM2;TNFRSF9;TTC17;LAMC2;RIOK2;NDC1;DDX20;WDR62;DLG1;EXOSC5;UBE2K;NLRP1;IKZF5;NDUFB7;CBY1;IL2RB;RBX1;CEP76;CIAO3;DMXL2;SPAG1;PIH1D1;DMAC2;CEP41;SETX;HPS1;NEURL1;MPP2;IFT20;NDUFS8;MDN1;ACOT13;NPHP3;RRP9;STRN;WRAP73;CTH;CENPF;RPS25;HEATR1;CLU;STIL;OBSL1;NEURL2;TBCC;CEP250;ZBTB1;TMEM175;EMC6;SCO2;CRB3;AAR2;NDUFA2;LLGL1;URB2;LAMC1;BRIP1;TEX10;DMAC1;IFT172;CENPO;POC1B;L…	134	up&down
BP	GO:0044270	cellular nitrogen compound catabolic process	0.0092	0.0052	1.75	0.00372014	0.230481	ENSG00000077348;ENSG00000090013;ENSG00000112306;ENSG00000118181;ENSG00000126226;ENSG00000130332;ENSG00000146278;ENSG00000149806;ENSG00000156017;ENSG00000158125;ENSG00000163874;ENSG00000164167;ENSG00000170473;ENSG00000172594;ENSG00000172716;ENSG00000179958;ENSG00000189266;ENSG00000204392;ENSG00000223496;NewGene_5469;NewGene_7389;NewGene_8586	EXOSC5;BLVRB;RPS12;RPS25;PCID2;LSM7;PNRC1;FAU;CARNMT1;XDH;ZC3H12A;LSM6;PYM1;SMPDL3A;SLFN11;DCTPP1;PNRC2;LSM2;EXOSC6;NewGene_5469;NewGene_7389;NewGene_8586	22	up&down
BP	GO:0034622	cellular protein-containing complex assembly	0.0204	0.0142	1.43	0.00377594	0.231575	ENSG00000004779;ENSG00000031691;ENSG00000036448;ENSG00000052841;ENSG00000058804;ENSG00000064703;ENSG00000078140;ENSG00000099795;ENSG00000100387;ENSG00000104093;ENSG00000104450;ENSG00000104872;ENSG00000105341;ENSG00000107290;ENSG00000110717;ENSG00000112159;ENSG00000117724;ENSG00000118181;ENSG00000120885;ENSG00000124006;ENSG00000124659;ENSG00000130489;ENSG00000131043;ENSG00000131495;ENSG00000137038…	NDUFAB1;CENPQ;MYOM2;TTC17;NDC1;DDX20;UBE2K;NDUFB7;RBX1;DMXL2;SPAG1;PIH1D1;DMAC2;SETX;NDUFS8;MDN1;CENPF;RPS25;CLU;OBSL1;TBCC;SCO2;AAR2;NDUFA2;DMAC1;CENPO;TICRR;NDUFB10;GEMIN7;UBC;AHCTF1;SDHAF4;NDUFAF6;NDUFS5;ATPAF2;SWI5;COX14;DDX28;COA5;NDUFA6;LYRM7;RRP7A;DMD;UQCC3;SDHAF1;NDUFAF8;TMEM141;GTF2H5;TBCE	49	up&down
BP	GO:0006183	GTP biosynthetic process	0.0025	0.0008	3.18	0.00394804	0.235008	ENSG00000103024;ENSG00000103202;ENSG00000143156;ENSG00000243678;NewGene_7389;NewGene_7462	NME3;NME4;NME7;NME2;NewGene_7389;NewGene_7462	6	up&down
BP	GO:0034637	cellular carbohydrate biosynthetic process	0.0025	0.0008	3.18	0.00394804	0.235008	ENSG00000132326;ENSG00000170340;ENSG00000177191;ENSG00000187566;NewGene_2253;NewGene_516	PER2;B3GNT2;B3GNT8;NHLRC1;NewGene_2253;NewGene_516	6	up&down
BP	GO:0042474	middle ear morphogenesis	0.0025	0.0008	3.18	0.00394804	0.235008	ENSG00000078401;ENSG00000108784;ENSG00000125629;ENSG00000127129;ENSG00000172809;ENSG00000186480	EDN1;NAGLU;INSIG2;EDN2;RPL38;INSIG1	6	up&down
BP	GO:0072521	purine-containing compound metabolic process	0.0096	0.0056	1.71	0.00408841	0.240346	ENSG00000004779;ENSG00000075399;ENSG00000075711;ENSG00000099795;ENSG00000110717;ENSG00000112304;ENSG00000120937;ENSG00000124172;ENSG00000124217;ENSG00000124370;ENSG00000127125;ENSG00000130830;ENSG00000131495;ENSG00000140990;ENSG00000146729;ENSG00000158125;ENSG00000166816;ENSG00000168653;ENSG00000169020;ENSG00000184983;ENSG00000198408;ENSG00000204922;NewGene_7389	NDUFAB1;VPS9D1;DLG1;NDUFB7;NDUFS8;ACOT13;NPPB;ATP5F1E;MOCS3;MCEE;PPCS;MPP1;NDUFA2;NDUFB10;NIPSNAP2;XDH;LDHD;NDUFS5;ATP5ME;NDUFA6;OGA;UQCC3;NewGene_7389	23	up&down
BP	GO:0044281	small molecule metabolic process	0.0254	0.0185	1.37	0.00411689	0.240346	ENSG00000004779;ENSG00000019186;ENSG00000037757;ENSG00000070882;ENSG00000072042;ENSG00000073737;ENSG00000075399;ENSG00000075711;ENSG00000099795;ENSG00000100344;ENSG00000101276;ENSG00000110619;ENSG00000110717;ENSG00000112304;ENSG00000115520;ENSG00000115548;ENSG00000116096;ENSG00000116761;ENSG00000120937;ENSG00000121310;ENSG00000124172;ENSG00000124217;ENSG00000124370;ENSG00000127125;ENSG00000130830…	NDUFAB1;CYP24A1;MRI1;OSBPL3;RDH11;DHRS9;VPS9D1;DLG1;NDUFB7;PNPLA3;SLC52A3;CARS;NDUFS8;ACOT13;COQ10B;KDM3A;SPR;CTH;NPPB;ECHDC2;ATP5F1E;MOCS3;MCEE;PPCS;MPP1;NDUFA2;PER2;DGLUCY;TCN1;COQ10A;NDUFB10;NIPSNAP2;CARNMT1;XDH;CBR1;FDXR;PEX13;BDH2;AK8;ISCA2;RIMKLB;LDHD;RRM1;GGT6;NDUFS5;ATP5ME;PCSK9;NANP;B3GNT2;SMPDL3A;DCTPP1;MCFD2;NDUFA6;UROS;OGA;UQCC3;LYRM4;HOGA1;DECR2;AC010422.3;NewGene_7389	61	up&down
BP	GO:0044249	cellular biosynthetic process	0.0487	0.0391	1.25	0.00421465	0.24371	ENSG00000004779;ENSG00000037757;ENSG00000067082;ENSG00000070882;ENSG00000072364;ENSG00000073737;ENSG00000075399;ENSG00000075711;ENSG00000087253;ENSG00000100344;ENSG00000101115;ENSG00000101493;ENSG00000103495;ENSG00000104643;ENSG00000104825;ENSG00000104872;ENSG00000107290;ENSG00000107679;ENSG00000110619;ENSG00000112306;ENSG00000112651;ENSG00000113649;ENSG00000115350;ENSG00000115520;ENSG00000115548…	NDUFAB1;MRI1;KLF6;OSBPL3;AFF4;DHRS9;VPS9D1;DLG1;LPCAT2;PNPLA3;SALL4;ZNF516;MAZ;MTMR9;NFKBIB;PIH1D1;SETX;PLEKHA1;CARS;RPS12;MRPL2;TCERG1;POLE4;COQ10B;KDM3A;SPR;IVNS1ABP;CTH;TTF2;RPS25;FOXO3;NPPB;RPAP2;ECD;ATP5F1E;MOCS3;EREG;OVOL2;MRPS26;PCID2;ZBTB1;HIVEP3;PPCS;ABHD17A;MPP1;PER2;MED10;COQ10A;NKX2-8;BRIP1;GALNT5;BARD1;TICRR;RPRD1A;PYURF;BTF3;NIPSNAP2;NRBF2;FAU;UBC;LSM11;XDH;ABHD3;DONSON;CBR1;HSF2BP;…	117	up&down
BP	GO:0043161	proteasome-mediated ubiquitin-dependent protein catabolic process	0.0133	0.0086	1.56	0.0045741	0.262	ENSG00000076321;ENSG00000078140;ENSG00000092871;ENSG00000100350;ENSG00000100387;ENSG00000100804;ENSG00000104343;ENSG00000107872;ENSG00000109670;ENSG00000113194;ENSG00000114626;ENSG00000118564;ENSG00000131263;ENSG00000132640;ENSG00000141665;ENSG00000144228;ENSG00000150991;ENSG00000151136;ENSG00000152242;ENSG00000153558;ENSG00000158062;ENSG00000166016;ENSG00000168894;ENSG00000174013;ENSG00000179526…	KLHL20;UBE2K;RFFL;FOXRED2;RBX1;PSMB5;UBE2W;FBXL15;FBXW7;FAF2;ABTB1;FBXL5;RLIM;BTBD3;FBXO15;SPOPL;UBC;BTBD11;C18orf25;FBXL2;UBXN11;ABTB2;RNF181;FBXO45;SHARPIN;YOD1;BTBD6;ZNRF1;NHLRC1;ANAPC7;TOPORS;PSMB3	32	up&down
BP	GO:2000045	regulation of G1/S transition of mitotic cell cycle	0.0054	0.0026	2.07	0.00475706	0.26963	ENSG00000100911;ENSG00000110092;ENSG00000122882;ENSG00000129173;ENSG00000155858;ENSG00000158402;ENSG00000170855;ENSG00000172716;ENSG00000177595;ENSG00000181817;ENSG00000188215;ENSG00000197256;NewGene_7839	PSME2;CCND1;ECD;E2F8;LSM11;CDC25C;TRIAP1;SLFN11;PIDD1;LSM10;DCUN1D3;KANK2;NewGene_7839	13	up&down
BP	GO:0043933	protein-containing complex subunit organization	0.0358	0.0277	1.29	0.00479612	0.26963	ENSG00000004779;ENSG00000005020;ENSG00000031691;ENSG00000036448;ENSG00000049249;ENSG00000052841;ENSG00000058804;ENSG00000064703;ENSG00000078140;ENSG00000091592;ENSG00000095574;ENSG00000099795;ENSG00000100211;ENSG00000100385;ENSG00000100387;ENSG00000104093;ENSG00000104450;ENSG00000104872;ENSG00000105341;ENSG00000107290;ENSG00000108852;ENSG00000110717;ENSG00000112159;ENSG00000112304;ENSG00000112651…	NDUFAB1;SKAP2;CENPQ;MYOM2;TNFRSF9;TTC17;NDC1;DDX20;UBE2K;NLRP1;IKZF5;NDUFB7;CBY1;IL2RB;RBX1;DMXL2;SPAG1;PIH1D1;DMAC2;SETX;MPP2;NDUFS8;MDN1;ACOT13;MRPL2;CTH;CENPF;RPS25;CLU;OBSL1;TBCC;MRPS26;ZBTB1;SCO2;AAR2;NDUFA2;LLGL1;LAMC1;DMAC1;CENPO;LNX2;TICRR;NDUFB10;P3H4;GEMIN7;SNAPIN;UBC;HOMER1;AHCTF1;SDHAF4;CCSAP;NDUFAF6;TYSND1;WDCP;ZC3H12A;RRM1;NDUFS5;PDCD6IP;PYM1;ATPAF2;AC013489.1;AURKAIP1;SWI5;COX14;SH…	86	up&down
BP	GO:0006464	cellular protein modification process	0.0562	0.046	1.22	0.00505797	0.277014	ENSG00000004779;ENSG00000006459;ENSG00000019995;ENSG00000033178;ENSG00000058729;ENSG00000070190;ENSG00000071655;ENSG00000075711;ENSG00000076321;ENSG00000078140;ENSG00000079387;ENSG00000089220;ENSG00000092871;ENSG00000100385;ENSG00000100387;ENSG00000100483;ENSG00000101966;ENSG00000102048;ENSG00000104343;ENSG00000106477;ENSG00000107290;ENSG00000107719;ENSG00000107872;ENSG00000107954;ENSG00000109184…	NDUFAB1;KDM7A;ZRANB1;UBA6;RIOK2;DAPP1;MBD3;DLG1;KLHL20;UBE2K;SENP1;PEBP1;RFFL;IL2RB;RBX1;VCPKMT;XIAP;ASB9;UBE2W;CEP41;SETX;PALD1;FBXL15;NEURL1;DCUN1D4;FBXW7;KLHL5;NAA25;SPSB2;SUDS3;WDR48;NKTR;POLE4;KDM3A;LAMTOR2;CTH;FBXL5;DCAF4;FKBP1B;FAM98A;RPAP2;WDR83;OBSL1;PI3;MOCS3;NEURL2;EREG;UBR4;FBXL16;LIF;DOHH;ABHD17A;RLIM;FBXW9;PER2;LAMC1;GALNT5;FRS3;BARD1;ULK3;RPRD1A;FBXO15;P3H4;TPGS1;UFC1;S100A8;MAP3K2…	135	up&down
BP	GO:0022613	ribonucleoprotein complex biogenesis	0.0108	0.0066	1.63	0.00506433	0.277014	ENSG00000007520;ENSG00000011260;ENSG00000058729;ENSG00000064703;ENSG00000077348;ENSG00000104872;ENSG00000107290;ENSG00000112159;ENSG00000114767;ENSG00000118181;ENSG00000119285;ENSG00000131043;ENSG00000135763;ENSG00000136891;ENSG00000140534;ENSG00000142252;ENSG00000163811;ENSG00000164167;ENSG00000167272;ENSG00000182117;ENSG00000182810;ENSG00000189306;ENSG00000198042;ENSG00000223496;ENSG00000241127…	TSR3;UTP18;RIOK2;DDX20;EXOSC5;PIH1D1;SETX;MDN1;RRP9;RPS25;HEATR1;AAR2;URB2;TEX10;TICRR;GEMIN7;WDR43;LSM6;POP5;NOP10;DDX28;RRP7A;MAK16;EXOSC6;YAE1;GTF2H5	26	up&down
BP	GO:0034470	ncRNA processing	0.0108	0.0066	1.63	0.00506433	0.277014	ENSG00000007520;ENSG00000011260;ENSG00000043514;ENSG00000058729;ENSG00000065457;ENSG00000077348;ENSG00000104872;ENSG00000112159;ENSG00000114767;ENSG00000119285;ENSG00000124217;ENSG00000126814;ENSG00000136891;ENSG00000142544;ENSG00000163811;ENSG00000164167;ENSG00000167272;ENSG00000182117;ENSG00000182173;ENSG00000185085;ENSG00000189007;ENSG00000189306;ENSG00000198042;ENSG00000223496;ENSG00000241370…	TSR3;UTP18;TRIT1;RIOK2;ADAT1;EXOSC5;PIH1D1;MDN1;RRP9;HEATR1;MOCS3;TRMT5;TEX10;CTU1;WDR43;LSM6;POP5;NOP10;TSEN54;INTS5;ADAT2;RRP7A;MAK16;EXOSC6;RPP21;GTF2H5	26	up&down
BP	GO:0005976	polysaccharide metabolic process	0.0029	0.001	2.78	0.00515719	0.277366	ENSG00000132326;ENSG00000170340;ENSG00000177191;ENSG00000187566;ENSG00000196182;NewGene_2253;NewGene_516	PER2;B3GNT2;B3GNT8;NHLRC1;STK40;NewGene_2253;NewGene_516	7	up&down
BP	GO:0022900	electron transport chain	0.005	0.0024	2.12	0.00516215	0.277366	ENSG00000004779;ENSG00000099795;ENSG00000110717;ENSG00000127540;ENSG00000130489;ENSG00000131480;ENSG00000131495;ENSG00000140990;ENSG00000168653;ENSG00000184983;ENSG00000204922;ENSG00000205707	NDUFAB1;NDUFB7;NDUFS8;UQCR11;SCO2;AOC2;NDUFA2;NDUFB10;NDUFS5;NDUFA6;UQCC3;ETFRF1	12	up&down
BP	GO:0009062	fatty acid catabolic process	0.0033	0.0013	2.54	0.00574549	0.296055	ENSG00000101577;ENSG00000121310;ENSG00000124370;ENSG00000134324;ENSG00000159228;ENSG00000162928;ENSG00000164039;ENSG00000242612	LPIN2;ECHDC2;MCEE;LPIN1;CBR1;PEX13;BDH2;DECR2	8	up&down
BP	GO:0043624	cellular protein complex disassembly	0.0042	0.0018	2.27	0.00579713	0.296055	ENSG00000112651;ENSG00000125901;ENSG00000154429;ENSG00000175756;ENSG00000182154;ENSG00000183617;ENSG00000185608;ENSG00000197345;ENSG00000204822;ENSG00000266472	MRPL2;MRPS26;CCSAP;AURKAIP1;MRPL41;MRPL54;MRPL40;MRPL21;MRPL53;MRPS21	10	up&down
BP	GO:0006073	cellular glucan metabolic process	0.0021	0.0006	3.4	0.00580253	0.296055	ENSG00000132326;ENSG00000187566;ENSG00000196182;NewGene_2253;NewGene_516	PER2;NHLRC1;STK40;NewGene_2253;NewGene_516	5	up&down
BP	GO:0032418	lysosome localization	0.0021	0.0006	3.4	0.00580253	0.296055	ENSG00000119812;ENSG00000143553;ENSG00000165714;ENSG00000166189;ENSG00000196544	FAM98A;SNAPIN;BORCS5;HPS6;BORCS6	5	up&down
BP	GO:0042180	cellular ketone metabolic process	0.0021	0.0006	3.4	0.00580253	0.296055	ENSG00000073737;ENSG00000115520;ENSG00000135469;ENSG00000159228;ENSG00000161513	DHRS9;COQ10B;COQ10A;CBR1;FDXR	5	up&down
BP	GO:0044042	glucan metabolic process	0.0021	0.0006	3.4	0.00580253	0.296055	ENSG00000132326;ENSG00000187566;ENSG00000196182;NewGene_2253;NewGene_516	PER2;NHLRC1;STK40;NewGene_2253;NewGene_516	5	up&down
BP	GO:0051604	protein maturation	0.0058	0.003	1.96	0.00597558	0.302343	ENSG00000004779;ENSG00000027001;ENSG00000100258;ENSG00000111300;ENSG00000119782;ENSG00000129932;ENSG00000138002;ENSG00000143553;ENSG00000156521;ENSG00000158457;ENSG00000164134;ENSG00000165898;ENSG00000167272;ENSG00000169174	NDUFAB1;MIPEP;LMF2;NAA25;FKBP1B;DOHH;IFT172;SNAPIN;TYSND1;TSPAN33;NAA15;ISCA2;POP5;PCSK9	14	up&down
BP	GO:1901987	regulation of cell cycle phase transition	0.0108	0.0067	1.61	0.00615137	0.3048	ENSG00000058729;ENSG00000100387;ENSG00000100911;ENSG00000101624;ENSG00000106477;ENSG00000109670;ENSG00000117724;ENSG00000122882;ENSG00000126001;ENSG00000126226;ENSG00000129173;ENSG00000140534;ENSG00000155858;ENSG00000158402;ENSG00000159147;ENSG00000163781;ENSG00000170027;ENSG00000170855;ENSG00000172716;ENSG00000176907;ENSG00000177595;ENSG00000181817;ENSG00000188215;ENSG00000197256;ENSG00000198171…	RIOK2;RBX1;PSME2;CEP76;CEP41;FBXW7;CENPF;ECD;CEP250;PCID2;E2F8;TICRR;LSM11;CDC25C;DONSON;TOPBP1;YWHAG;TRIAP1;SLFN11;TCIM;PIDD1;LSM10;DCUN1D3;KANK2;DDRGK1;NewGene_7839	26	up&down
BP	GO:0034655	nucleobase-containing compound catabolic process	0.0083	0.0048	1.73	0.00616128	0.3048	ENSG00000077348;ENSG00000112306;ENSG00000118181;ENSG00000126226;ENSG00000130332;ENSG00000146278;ENSG00000149806;ENSG00000158125;ENSG00000163874;ENSG00000164167;ENSG00000170473;ENSG00000172594;ENSG00000172716;ENSG00000179958;ENSG00000189266;ENSG00000204392;ENSG00000223496;NewGene_5469;NewGene_7389;NewGene_8586	EXOSC5;RPS12;RPS25;PCID2;LSM7;PNRC1;FAU;XDH;ZC3H12A;LSM6;PYM1;SMPDL3A;SLFN11;DCTPP1;PNRC2;LSM2;EXOSC6;NewGene_5469;NewGene_7389;NewGene_8586	20	up&down
BP	GO:0006508	proteolysis	0.0267	0.0199	1.34	0.00619237	0.3048	ENSG00000019995;ENSG00000027001;ENSG00000076321;ENSG00000078140;ENSG00000078902;ENSG00000079387;ENSG00000092871;ENSG00000099341;ENSG00000099901;ENSG00000100350;ENSG00000100387;ENSG00000104343;ENSG00000107872;ENSG00000107959;ENSG00000109670;ENSG00000112812;ENSG00000113194;ENSG00000114626;ENSG00000114742;ENSG00000117335;ENSG00000118564;ENSG00000127481;ENSG00000131263;ENSG00000132640;ENSG00000138002…	ZRANB1;MIPEP;KLHL20;UBE2K;TOLLIP;SENP1;RFFL;PSMD8;RANBP1;FOXRED2;RBX1;UBE2W;FBXL15;PITRM1;FBXW7;PRSS16;FAF2;ABTB1;WDR48;CD46;FBXL5;UBR4;RLIM;BTBD3;IFT172;PREPL;BARD1;FBXO15;SPOPL;PM20D2;FBXO10;UBC;BTBD11;C18orf25;FBXL2;OTULIN;TYSND1;UBXN11;ZG16B;ZC3H12A;RNF168;UBAP1;ABTB2;UBXN6;RNF181;PCSK9;OTUD3;PDCD6IP;TADA3;FBXL14;METAP1D;FBXO45;SHARPIN;YOD1;UBA7;BTBD6;ZNRF1;USP7;NHLRC1;ISG15;ANAPC7;TOPORS;RBP…	64	up&down
BP	GO:1901990	regulation of mitotic cell cycle phase transition	0.0096	0.0058	1.66	0.00629872	0.3048	ENSG00000058729;ENSG00000100387;ENSG00000100911;ENSG00000101624;ENSG00000106477;ENSG00000117724;ENSG00000122882;ENSG00000126001;ENSG00000126226;ENSG00000129173;ENSG00000140534;ENSG00000155858;ENSG00000158402;ENSG00000159147;ENSG00000163781;ENSG00000170027;ENSG00000170855;ENSG00000172716;ENSG00000177595;ENSG00000181817;ENSG00000188215;ENSG00000197256;NewGene_7839	RIOK2;RBX1;PSME2;CEP76;CEP41;CENPF;ECD;CEP250;PCID2;E2F8;TICRR;LSM11;CDC25C;DONSON;TOPBP1;YWHAG;TRIAP1;SLFN11;PIDD1;LSM10;DCUN1D3;KANK2;NewGene_7839	23	up&down
BP	GO:0006401	RNA catabolic process	0.0067	0.0036	1.86	0.00631972	0.3048	ENSG00000077348;ENSG00000112306;ENSG00000118181;ENSG00000126226;ENSG00000130332;ENSG00000146278;ENSG00000149806;ENSG00000163874;ENSG00000164167;ENSG00000170473;ENSG00000172716;ENSG00000172922;ENSG00000189266;ENSG00000204392;ENSG00000223496;NewGene_8586	EXOSC5;RPS12;RPS25;PCID2;LSM7;PNRC1;FAU;ZC3H12A;LSM6;PYM1;SLFN11;RNASEH2C;PNRC2;LSM2;EXOSC6;NewGene_8586	16	up&down
BP	GO:0016070	RNA metabolic process	0.0375	0.0294	1.27	0.00632534	0.3048	ENSG00000007520;ENSG00000011260;ENSG00000043514;ENSG00000058729;ENSG00000064703;ENSG00000065457;ENSG00000065526;ENSG00000067082;ENSG00000068394;ENSG00000072364;ENSG00000075702;ENSG00000077348;ENSG00000089682;ENSG00000100056;ENSG00000100941;ENSG00000101115;ENSG00000101493;ENSG00000103495;ENSG00000104825;ENSG00000104872;ENSG00000107290;ENSG00000110619;ENSG00000112159;ENSG00000112306;ENSG00000113649…	TSR3;UTP18;TRIT1;RIOK2;DDX20;ADAT1;SPEN;KLF6;GPKOW;AFF4;WDR62;EXOSC5;RBM41;ESS2;PNN;SALL4;ZNF516;MAZ;NFKBIB;PIH1D1;SETX;CARS;MDN1;RPS12;TCERG1;RRP9;IVNS1ABP;TTF2;RPS25;FOXO3;HEATR1;DCAF4;RPAP2;ECD;WDR83;MOCS3;EREG;OVOL2;PCID2;ZBTB1;TRMT5;HIVEP3;LSM7;AAR2;MED10;NKX2-8;TEX10;RPRD1A;GEMIN7;CTU1;BTF3;PNRC1;NRBF2;FAU;LSM11;HSF2BP;WDR43;ZC3H12A;LSM6;MED30;ZNF143;POP5;SNRNP48;SF3B5;PYM1;ZNF217;SLFN11;AU…	90	up&down
BP	GO:0019882	antigen processing and presentation	0.0054	0.0027	2	0.00664355	0.317613	ENSG00000019582;ENSG00000179344;ENSG00000196126;ENSG00000198502;ENSG00000204257;ENSG00000204287;ENSG00000204525;ENSG00000206503;ENSG00000223865;ENSG00000231389;ENSG00000234745;ENSG00000237541;ENSG00000242574	CD74;HLA-DQB1;HLA-DRB1;HLA-DRB5;HLA-DMA;HLA-DRA;HLA-C;HLA-A;HLA-DPB1;HLA-DPA1;HLA-B;HLA-DQA2;HLA-DMB	13	up
BP	GO:0036211	protein modification process	0.0546	0.0449	1.21	0.00682717	0.323841	ENSG00000004779;ENSG00000006459;ENSG00000019995;ENSG00000058729;ENSG00000070190;ENSG00000071655;ENSG00000075711;ENSG00000076321;ENSG00000078140;ENSG00000079387;ENSG00000089220;ENSG00000092871;ENSG00000100385;ENSG00000100387;ENSG00000100483;ENSG00000101966;ENSG00000102048;ENSG00000104343;ENSG00000106477;ENSG00000107290;ENSG00000107719;ENSG00000107872;ENSG00000107954;ENSG00000109184;ENSG00000109670…	NDUFAB1;KDM7A;ZRANB1;RIOK2;DAPP1;MBD3;DLG1;KLHL20;UBE2K;SENP1;PEBP1;RFFL;IL2RB;RBX1;VCPKMT;XIAP;ASB9;UBE2W;CEP41;SETX;PALD1;FBXL15;NEURL1;DCUN1D4;FBXW7;KLHL5;NAA25;SPSB2;SUDS3;WDR48;NKTR;POLE4;KDM3A;LAMTOR2;CTH;FBXL5;DCAF4;FKBP1B;FAM98A;RPAP2;WDR83;OBSL1;PI3;MOCS3;NEURL2;EREG;UBR4;FBXL16;LIF;DOHH;ABHD17A;RLIM;FBXW9;PER2;LAMC1;GALNT5;FRS3;BARD1;ULK3;RPRD1A;FBXO15;P3H4;TPGS1;UFC1;S100A8;MAP3K21;MET…	131	up&down
BP	GO:0006979	response to oxidative stress	0.0125	0.0081	1.54	0.00717485	0.337695	ENSG00000067082;ENSG00000073756;ENSG00000080815;ENSG00000107290;ENSG00000107679;ENSG00000110717;ENSG00000113739;ENSG00000115008;ENSG00000118689;ENSG00000119782;ENSG00000125995;ENSG00000141510;ENSG00000143556;ENSG00000148450;ENSG00000154640;ENSG00000158125;ENSG00000158615;ENSG00000161544;ENSG00000163794;ENSG00000163874;ENSG00000164978;ENSG00000167468;ENSG00000168077;ENSG00000171867;ENSG00000176153…	KLF6;PTGS2;PSEN1;SETX;PLEKHA1;NDUFS8;STC2;IL1A;FOXO3;FKBP1B;ROMO1;TP53;S100A7;MSRB2;BTG3;XDH;PPP1R15B;CYGB;UCN;ZC3H12A;NUDT2;GPX4;SCARA3;PRNP;GPX2;NQO1;S100A7A;NDUFA6;GPX1;NewGene_6018	30	up&down
BP	GO:1901576	organic substance biosynthetic process	0.0483	0.0394	1.23	0.0078293	0.34569	ENSG00000004779;ENSG00000037757;ENSG00000067082;ENSG00000070882;ENSG00000072364;ENSG00000073737;ENSG00000075399;ENSG00000075711;ENSG00000087253;ENSG00000100344;ENSG00000101115;ENSG00000101493;ENSG00000103495;ENSG00000104643;ENSG00000104825;ENSG00000104872;ENSG00000107290;ENSG00000107679;ENSG00000110619;ENSG00000112306;ENSG00000112651;ENSG00000113649;ENSG00000115350;ENSG00000115520;ENSG00000115548…	NDUFAB1;MRI1;KLF6;OSBPL3;AFF4;DHRS9;VPS9D1;DLG1;LPCAT2;PNPLA3;SALL4;ZNF516;MAZ;MTMR9;NFKBIB;PIH1D1;SETX;PLEKHA1;CARS;RPS12;MRPL2;TCERG1;POLE4;COQ10B;KDM3A;SPR;IVNS1ABP;CTH;TTF2;RPS25;FOXO3;NPPB;RPAP2;ECD;ATP5F1E;MOCS3;EREG;OVOL2;MRPS26;PCID2;ZBTB1;HIVEP3;PPCS;ABHD17A;MPP1;PER2;MED10;COQ10A;NKX2-8;BRIP1;GALNT5;BARD1;TICRR;RPRD1A;PYURF;BTF3;NIPSNAP2;NRBF2;FAU;UBC;LSM11;XDH;ABHD3;DONSON;CBR1;HSF2BP;…	116	up&down
BP	GO:0006729	tetrahydrobiopterin biosynthetic process	0.0017	0.0004	3.81	0.00804536	0.34569	ENSG00000116096;ENSG00000132570;ENSG00000151552;ENSG00000166228	SPR;PCBD2;QDPR;PCBD1	4	up
BP	GO:0006743	ubiquinone metabolic process	0.0017	0.0004	3.81	0.00804536	0.34569	ENSG00000113161;ENSG00000115520;ENSG00000135469;ENSG00000161513	HMGCR;COQ10B;COQ10A;FDXR	4	up&down
BP	GO:0008210	estrogen metabolic process	0.0017	0.0004	3.81	0.00804536	0.34569	ENSG00000093010;ENSG00000107679;ENSG00000204228;ENSG00000283154	COMT;PLEKHA1;HSD17B8;IQCJ-SCHIP1	4	up&down
BP	GO:0038063	collagen-activated tyrosine kinase receptor signaling pathway	0.0017	0.0004	3.81	0.00804536	0.34569	ENSG00000134871;ENSG00000154127;ENSG00000165025;ENSG00000187498	COL4A2;UBASH3B;SYK;COL4A1	4	up&down
BP	GO:0051238	sequestering of metal ion	0.0017	0.0004	3.81	0.00804536	0.34569	ENSG00000143546;ENSG00000143556;ENSG00000162695;ENSG00000184330	S100A8;S100A7;SLC30A7;S100A7A	4	up&down
BP	GO:0061000	negative regulation of dendritic spine development	0.0017	0.0004	3.81	0.00804536	0.34569	ENSG00000145632;ENSG00000171943;ENSG00000196369;NewGene_1498	PLK2;SRGAP2C;SRGAP2B;NewGene_1498	4	down
BP	GO:0090050	positive regulation of cell migration involved in sprouting angiogenesis	0.0017	0.0004	3.81	0.00804536	0.34569	ENSG00000102359;ENSG00000137440;ENSG00000145632;ENSG00000165757	SRPX2;FGFBP1;PLK2;JCAD	4	down
BP	GO:1900746	regulation of vascular endothelial growth factor signaling pathway	0.0017	0.0004	3.81	0.00804536	0.34569	ENSG00000135404;ENSG00000158125;ENSG00000165757;ENSG00000198719	CD63;XDH;JCAD;DLL1	4	up&down
BP	GO:2000232	regulation of rRNA processing	0.0017	0.0004	3.81	0.00804536	0.34569	ENSG00000055483;ENSG00000058729;ENSG00000119285;ENSG00000163811	USP36;RIOK2;HEATR1;WDR43	4	up&down
BP	GO:0007007	inner mitochondrial membrane organization	0.0025	0.0009	2.86	0.00812358	0.34569	ENSG00000124172;ENSG00000134809;ENSG00000142444;ENSG00000169020;ENSG00000177370;ENSG00000204922	ATP5F1E;TIMM10;TIMM29;ATP5ME;TIMM22;UQCC3	6	up
BP	GO:0010564	regulation of cell cycle process	0.0171	0.012	1.43	0.00825113	0.34569	ENSG00000058729;ENSG00000086712;ENSG00000099901;ENSG00000100387;ENSG00000100911;ENSG00000101624;ENSG00000106477;ENSG00000109670;ENSG00000110172;ENSG00000115008;ENSG00000117724;ENSG00000122882;ENSG00000123473;ENSG00000124006;ENSG00000124882;ENSG00000126001;ENSG00000126226;ENSG00000128342;ENSG00000129173;ENSG00000140534;ENSG00000153207;ENSG00000154429;ENSG00000155858;ENSG00000158402;ENSG00000159147…	RIOK2;TXLNG;RANBP1;RBX1;PSME2;CEP76;CEP41;FBXW7;CHORDC1;IL1A;CENPF;ECD;STIL;OBSL1;EREG;CEP250;PCID2;LIF;E2F8;TICRR;AHCTF1;CCSAP;LSM11;CDC25C;DONSON;TOPBP1;CEP120;YWHAG;PDCD6IP;TRIAP1;SLFN11;AURKAIP1;CRLF3;TCIM;PIDD1;LSM10;DCUN1D3;KANK2;DDRGK1;NewGene_5469;NewGene_7839	41	up&down
BP	GO:1901216	positive regulation of neuron death	0.0042	0.0019	2.17	0.00865732	0.34569	ENSG00000002330;ENSG00000109670;ENSG00000118689;ENSG00000120738;ENSG00000120885;ENSG00000134001;ENSG00000143514;ENSG00000169174;ENSG00000171867;ENSG00000181019	BAD;FBXW7;FOXO3;EGR1;CLU;EIF2S1;TP53BP2;PCSK9;PRNP;NQO1	10	up&down
BP	GO:0044271	cellular nitrogen compound biosynthetic process	0.0321	0.025	1.28	0.00891302	0.34569	ENSG00000067082;ENSG00000072364;ENSG00000075399;ENSG00000075711;ENSG00000101115;ENSG00000101493;ENSG00000103495;ENSG00000104825;ENSG00000104872;ENSG00000107290;ENSG00000110619;ENSG00000112306;ENSG00000112651;ENSG00000113649;ENSG00000115350;ENSG00000116096;ENSG00000116679;ENSG00000116830;ENSG00000118181;ENSG00000118689;ENSG00000120937;ENSG00000122484;ENSG00000122882;ENSG00000124172;ENSG00000124882…	KLF6;AFF4;VPS9D1;DLG1;SALL4;ZNF516;MAZ;NFKBIB;PIH1D1;SETX;CARS;RPS12;MRPL2;TCERG1;POLE4;SPR;IVNS1ABP;TTF2;RPS25;FOXO3;NPPB;RPAP2;ECD;ATP5F1E;EREG;OVOL2;MRPS26;PCID2;ZBTB1;HIVEP3;PPCS;MPP1;MED10;NKX2-8;TICRR;RPRD1A;BTF3;NIPSNAP2;NRBF2;FAU;UBC;LSM11;XDH;HSF2BP;BDH2;MED30;AK8;ZNF143;LDHD;RRM1;GGT6;ATP5ME;ZNF217;SMPDL3A;AURKAIP1;POLR2L;DCTPP1;NQO1;LSM10;NOP10;MRPL41;MRPL54;MACC1;INTS5;MRPL40;ISG15;UR…	77	up&down
BP	GO:0034660	ncRNA metabolic process	0.0137	0.0093	1.48	0.00896571	0.34569	ENSG00000007520;ENSG00000011260;ENSG00000043514;ENSG00000058729;ENSG00000065457;ENSG00000077348;ENSG00000104872;ENSG00000110619;ENSG00000112159;ENSG00000114767;ENSG00000119285;ENSG00000122484;ENSG00000124217;ENSG00000126814;ENSG00000136891;ENSG00000141425;ENSG00000142544;ENSG00000163811;ENSG00000164167;ENSG00000166478;ENSG00000167272;ENSG00000172716;ENSG00000177700;ENSG00000182117;ENSG00000182173…	TSR3;UTP18;TRIT1;RIOK2;ADAT1;EXOSC5;PIH1D1;CARS;MDN1;RRP9;HEATR1;RPAP2;MOCS3;TRMT5;TEX10;RPRD1A;CTU1;WDR43;LSM6;ZNF143;POP5;SLFN11;POLR2L;NOP10;TSEN54;INTS5;BCDIN3D;ADAT2;RRP7A;MAK16;EXOSC6;RPP21;GTF2H5	33	up&down
BP	GO:0006744	ubiquinone biosynthetic process	0.0029	0.0011	2.57	0.00916598	0.34569	ENSG00000110871;ENSG00000115520;ENSG00000123815;ENSG00000135469;ENSG00000161513;ENSG00000163050;ENSG00000167113	COQ5;COQ10B;COQ8B;COQ10A;FDXR;COQ8A;COQ4	7	up&down
BP	GO:0042698	ovulation cycle	0.0029	0.0011	2.57	0.00916598	0.34569	ENSG00000107679;ENSG00000118689;ENSG00000120885;ENSG00000124882;ENSG00000147437;ENSG00000159228;ENSG00000283154	PLEKHA1;FOXO3;CLU;EREG;GNRH1;CBR1;IQCJ-SCHIP1	7	up&down
BP	GO:0055117	regulation of cardiac muscle contraction	0.0029	0.0011	2.57	0.00916598	0.34569	ENSG00000075711;ENSG00000108961;ENSG00000119782;ENSG00000136327;ENSG00000163794;ENSG00000163874;ENSG00000198929	DLG1;RANGRF;FKBP1B;NKX2-8;UCN;ZC3H12A;NOS1AP	7	up&down
BP	GO:0003363	lamellipodium assembly involved in ameboidal cell migration	0.0012	0.0003	4.77	0.00922359	0.34569	ENSG00000171943;ENSG00000196369;NewGene_1498	SRGAP2C;SRGAP2B;NewGene_1498	3	down
BP	GO:0015985	energy coupled proton transport, down electrochemical gradient	0.0012	0.0003	4.77	0.00922359	0.34569	ENSG00000075399;ENSG00000124172;ENSG00000169020	VPS9D1;ATP5F1E;ATP5ME	3	up
BP	GO:0018065	obsolete protein-cofactor linkage	0.0012	0.0003	4.77	0.00922359	0.34569	ENSG00000004779;ENSG00000116761;ENSG00000167272	NDUFAB1;CTH;POP5	3	up&down
BP	GO:0018206	peptidyl-methionine modification	0.0012	0.0003	4.77	0.00922359	0.34569	ENSG00000111300;ENSG00000164134;ENSG00000172878	NAA25;NAA15;METAP1D	3	up&down
BP	GO:0021814	cell motility involved in cerebral cortex radial glia guided migration	0.0012	0.0003	4.77	0.00922359	0.34569	ENSG00000171943;ENSG00000196369;NewGene_1498	SRGAP2C;SRGAP2B;NewGene_1498	3	down
BP	GO:0021815	modulation of microtubule cytoskeleton involved in cerebral cortex radial glia guided migration	0.0012	0.0003	4.77	0.00922359	0.34569	ENSG00000171943;ENSG00000196369;NewGene_1498	SRGAP2C;SRGAP2B;NewGene_1498	3	down
BP	GO:0021816	extension of a leading process involved in cell motility in cerebral cortex radial glia guided migration	0.0012	0.0003	4.77	0.00922359	0.34569	ENSG00000171943;ENSG00000196369;NewGene_1498	SRGAP2C;SRGAP2B;NewGene_1498	3	down
BP	GO:0031268	pseudopodium organization	0.0012	0.0003	4.77	0.00922359	0.34569	ENSG00000171943;ENSG00000196369;NewGene_1498	SRGAP2C;SRGAP2B;NewGene_1498	3	down
BP	GO:0031269	pseudopodium assembly	0.0012	0.0003	4.77	0.00922359	0.34569	ENSG00000171943;ENSG00000196369;NewGene_1498	SRGAP2C;SRGAP2B;NewGene_1498	3	down
BP	GO:0045047	protein targeting to ER	0.0012	0.0003	4.77	0.00922359	0.34569	ENSG00000112306;ENSG00000118181;ENSG00000149806	RPS12;RPS25;FAU	3	up
BP	GO:0045743	positive regulation of fibroblast growth factor receptor signaling pathway	0.0012	0.0003	4.77	0.00922359	0.34569	ENSG00000137440;ENSG00000168036;ENSG00000174721	FGFBP1;CTNNB1;FGFBP3	3	up&down
BP	GO:0051988	regulation of attachment of spindle microtubules to kinetochore	0.0012	0.0003	4.77	0.00922359	0.34569	ENSG00000076382;ENSG00000128944;ENSG00000258472	SPAG5;KNSTRN;AC005726.1	3	down
BP	GO:0060363	cranial suture morphogenesis	0.0012	0.0003	4.77	0.00922359	0.34569	ENSG00000125378;ENSG00000125629;ENSG00000186480	BMP4;INSIG2;INSIG1	3	up&down
BP	GO:0072599	establishment of protein localization to endoplasmic reticulum	0.0012	0.0003	4.77	0.00922359	0.34569	ENSG00000112306;ENSG00000118181;ENSG00000149806	RPS12;RPS25;FAU	3	up
BP	GO:1903798	regulation of production of miRNAs involved in gene silencing by miRNA	0.0012	0.0003	4.77	0.00922359	0.34569	ENSG00000139546;ENSG00000163874;ENSG00000186666	TARBP2;ZC3H12A;BCDIN3D	3	up
BP	GO:0019637	organophosphate metabolic process	0.0167	0.0117	1.42	0.00941248	0.350605	ENSG00000004779;ENSG00000075399;ENSG00000075711;ENSG00000087253;ENSG00000099795;ENSG00000100344;ENSG00000102886;ENSG00000104643;ENSG00000107679;ENSG00000110717;ENSG00000112304;ENSG00000120937;ENSG00000122335;ENSG00000122591;ENSG00000124172;ENSG00000124217;ENSG00000124370;ENSG00000124882;ENSG00000127125;ENSG00000130830;ENSG00000131495;ENSG00000140990;ENSG00000145337;ENSG00000146729;ENSG00000158125…	NDUFAB1;VPS9D1;DLG1;LPCAT2;NDUFB7;PNPLA3;GDPD3;MTMR9;PLEKHA1;NDUFS8;ACOT13;NPPB;SERAC1;FAM126A;ATP5F1E;MOCS3;MCEE;EREG;PPCS;MPP1;NDUFA2;NDUFB10;PYURF;NIPSNAP2;XDH;ABHD3;FDXR;AK8;LDHD;RRM1;NDUFS5;ATP5ME;PCSK9;SMPDL3A;DCTPP1;NDUFA6;OGA;UQCC3;NewGene_7389;NewGene_8586	40	up&down
BP	GO:0000302	response to reactive oxygen species	0.005	0.0025	1.97	0.0101654	0.376281	ENSG00000067082;ENSG00000107290;ENSG00000107679;ENSG00000115008;ENSG00000119782;ENSG00000125995;ENSG00000143556;ENSG00000158125;ENSG00000158615;ENSG00000181019;ENSG00000184330;NewGene_6018	KLF6;SETX;PLEKHA1;IL1A;FKBP1B;ROMO1;S100A7;XDH;PPP1R15B;NQO1;S100A7A;NewGene_6018	12	up&down
BP	GO:0016072	rRNA metabolic process	0.0075	0.0044	1.72	0.0102257	0.376281	ENSG00000007520;ENSG00000011260;ENSG00000058729;ENSG00000077348;ENSG00000104872;ENSG00000112159;ENSG00000114767;ENSG00000119285;ENSG00000136891;ENSG00000163811;ENSG00000164167;ENSG00000167272;ENSG00000172716;ENSG00000182117;ENSG00000189306;ENSG00000198042;ENSG00000223496;ENSG00000272047	TSR3;UTP18;RIOK2;EXOSC5;PIH1D1;MDN1;RRP9;HEATR1;TEX10;WDR43;LSM6;POP5;SLFN11;NOP10;RRP7A;MAK16;EXOSC6;GTF2H5	18	up&down
BP	GO:0055086	nucleobase-containing small molecule metabolic process	0.0117	0.0077	1.52	0.0112083	0.409951	ENSG00000004779;ENSG00000075399;ENSG00000075711;ENSG00000099795;ENSG00000110717;ENSG00000112304;ENSG00000120937;ENSG00000124172;ENSG00000124217;ENSG00000124370;ENSG00000127125;ENSG00000130830;ENSG00000131495;ENSG00000140990;ENSG00000146729;ENSG00000158125;ENSG00000161513;ENSG00000165695;ENSG00000166816;ENSG00000167325;ENSG00000168653;ENSG00000169020;ENSG00000172594;ENSG00000179958;ENSG00000184983…	NDUFAB1;VPS9D1;DLG1;NDUFB7;NDUFS8;ACOT13;NPPB;ATP5F1E;MOCS3;MCEE;PPCS;MPP1;NDUFA2;NDUFB10;NIPSNAP2;XDH;FDXR;AK8;LDHD;RRM1;NDUFS5;ATP5ME;SMPDL3A;DCTPP1;NDUFA6;OGA;UQCC3;NewGene_7389	28	up&down
BP	GO:0043604	amide biosynthetic process	0.0071	0.0041	1.72	0.0117646	0.427721	ENSG00000110619;ENSG00000112306;ENSG00000112651;ENSG00000118181;ENSG00000125901;ENSG00000140534;ENSG00000149806;ENSG00000164039;ENSG00000167741;ENSG00000175756;ENSG00000182154;ENSG00000183617;ENSG00000185608;ENSG00000197345;ENSG00000204822;ENSG00000241127;ENSG00000266472	CARS;RPS12;MRPL2;RPS25;MRPS26;TICRR;FAU;BDH2;GGT6;AURKAIP1;MRPL41;MRPL54;MRPL40;MRPL21;MRPL53;YAE1;MRPS21	17	up&down
BP	GO:0043412	macromolecule modification	0.0583	0.0491	1.19	0.0119457	0.431722	ENSG00000004779;ENSG00000006459;ENSG00000007520;ENSG00000019995;ENSG00000043514;ENSG00000058729;ENSG00000070190;ENSG00000071655;ENSG00000075711;ENSG00000076321;ENSG00000077348;ENSG00000078140;ENSG00000079387;ENSG00000089220;ENSG00000092871;ENSG00000100385;ENSG00000100387;ENSG00000100483;ENSG00000101966;ENSG00000102048;ENSG00000104343;ENSG00000106477;ENSG00000107290;ENSG00000107719;ENSG00000107872…	NDUFAB1;KDM7A;TSR3;ZRANB1;TRIT1;RIOK2;DAPP1;MBD3;DLG1;KLHL20;EXOSC5;UBE2K;SENP1;PEBP1;RFFL;IL2RB;RBX1;VCPKMT;XIAP;ASB9;UBE2W;CEP41;SETX;PALD1;FBXL15;NEURL1;DCUN1D4;FBXW7;KLHL5;NAA25;SPSB2;SUDS3;WDR48;NKTR;POLE4;KDM3A;LAMTOR2;CTH;FBXL5;DCAF4;FKBP1B;FAM98A;RPAP2;WDR83;OBSL1;PI3;MOCS3;NEURL2;EREG;TRMT5;UBR4;FBXL16;LIF;DOHH;ABHD17A;RLIM;FBXW9;PER2;LAMC1;GALNT5;FRS3;BARD1;ULK3;RPRD1A;FBXO15;P3H4;TPGS1…	140	up&down
BP	GO:0032984	protein-containing complex disassembly	0.0054	0.0029	1.88	0.0121571	0.436763	ENSG00000112651;ENSG00000125901;ENSG00000143553;ENSG00000154429;ENSG00000170473;ENSG00000175756;ENSG00000182154;ENSG00000183617;ENSG00000185608;ENSG00000197345;ENSG00000204822;ENSG00000205356;ENSG00000266472	MRPL2;MRPS26;SNAPIN;CCSAP;PYM1;AURKAIP1;MRPL41;MRPL54;MRPL40;MRPL21;MRPL53;TECPR1;MRPS21	13	up&down
BP	GO:0006228	UTP biosynthetic process	0.0021	0.0007	2.98	0.0128057	0.436801	ENSG00000103024;ENSG00000103202;ENSG00000143156;ENSG00000243678;NewGene_7462	NME3;NME4;NME7;NME2;NewGene_7462	5	up
BP	GO:0006241	CTP biosynthetic process	0.0021	0.0007	2.98	0.0128057	0.436801	ENSG00000103024;ENSG00000103202;ENSG00000143156;ENSG00000243678;NewGene_7462	NME3;NME4;NME7;NME2;NewGene_7462	5	up
BP	GO:0006413	translational initiation	0.0021	0.0007	2.98	0.0128057	0.436801	ENSG00000112306;ENSG00000118181;ENSG00000140534;ENSG00000149806;ENSG00000241127	RPS12;RPS25;TICRR;FAU;YAE1	5	up&down
BP	GO:0009124	nucleoside monophosphate biosynthetic process	0.0021	0.0007	2.98	0.0128057	0.436801	ENSG00000075399;ENSG00000124172;ENSG00000146729;ENSG00000166816;ENSG00000169020	VPS9D1;ATP5F1E;NIPSNAP2;LDHD;ATP5ME	5	up&down
BP	GO:0009127	purine nucleoside monophosphate biosynthetic process	0.0021	0.0007	2.98	0.0128057	0.436801	ENSG00000075399;ENSG00000124172;ENSG00000146729;ENSG00000166816;ENSG00000169020	VPS9D1;ATP5F1E;NIPSNAP2;LDHD;ATP5ME	5	up&down
BP	GO:0034629	cellular protein-containing complex localization	0.0021	0.0007	2.98	0.0128057	0.436801	ENSG00000058804;ENSG00000075711;ENSG00000138311;ENSG00000143553;ENSG00000168952	NDC1;DLG1;ZNF365;SNAPIN;STXBP6	5	up&down
BP	GO:0044743	protein transmembrane import into intracellular organelle	0.0021	0.0007	2.98	0.0128057	0.436801	ENSG00000126768;ENSG00000134809;ENSG00000142444;ENSG00000162928;ENSG00000177370	TIMM17B;TIMM10;TIMM29;PEX13;TIMM22	5	up&down
BP	GO:0065002	intracellular protein transmembrane transport	0.0021	0.0007	2.98	0.0128057	0.436801	ENSG00000126768;ENSG00000134809;ENSG00000142444;ENSG00000162928;ENSG00000177370	TIMM17B;TIMM10;TIMM29;PEX13;TIMM22	5	up&down
BP	GO:0070498	interleukin-1-mediated signaling pathway	0.0021	0.0007	2.98	0.0128057	0.436801	ENSG00000078902;ENSG00000100387;ENSG00000115008;ENSG00000150991;ENSG00000157625	TOLLIP;RBX1;IL1A;UBC;TAB3	5	up&down
BP	GO:0001522	pseudouridine synthesis	0.0033	0.0015	2.24	0.0145372	0.490353	ENSG00000007376;ENSG00000091127;ENSG00000130826;ENSG00000156990;ENSG00000165832;ENSG00000166133;ENSG00000167112;ENSG00000182117	RPUSD1;PUS7;DKC1;RPUSD3;TRUB1;RPUSD2;TRUB2;NOP10	8	up&down
BP	GO:0031146	SCF-dependent proteasomal ubiquitin-dependent protein catabolic process	0.0033	0.0015	2.24	0.0145372	0.490353	ENSG00000100387;ENSG00000107872;ENSG00000109670;ENSG00000118564;ENSG00000151876;ENSG00000153558;ENSG00000159069;ENSG00000165355	RBX1;FBXL15;FBXW7;FBXL5;FBXO4;FBXL2;FBXW5;FBXO33	8	up&down
BP	GO:0007031	peroxisome organization	0.0029	0.0012	2.38	0.0150518	0.49939	ENSG00000121680;ENSG00000124587;ENSG00000150991;ENSG00000156521;ENSG00000162928;ENSG00000176485;ENSG00000242612	PEX16;PEX6;UBC;TYSND1;PEX13;PLA2G16;DECR2	7	up&down
BP	GO:0090329	regulation of DNA-dependent DNA replication	0.0029	0.0012	2.38	0.0150518	0.49939	ENSG00000109670;ENSG00000129173;ENSG00000138311;ENSG00000140534;ENSG00000159147;ENSG00000172716;NewGene_7839	FBXW7;E2F8;ZNF365;TICRR;DONSON;SLFN11;NewGene_7839	7	up&down
BP	GO:1990542	mitochondrial transmembrane transport	0.0029	0.0012	2.38	0.0150518	0.49939	ENSG00000124172;ENSG00000126768;ENSG00000134809;ENSG00000142444;ENSG00000169020;ENSG00000177370;ENSG00000183172	ATP5F1E;TIMM17B;TIMM10;TIMM29;ATP5ME;TIMM22;SMDT1	7	up
BP	GO:0000278	mitotic cell cycle	0.0142	0.01	1.42	0.0159684	0.526919	ENSG00000075702;ENSG00000075711;ENSG00000099901;ENSG00000101624;ENSG00000106477;ENSG00000107872;ENSG00000115350;ENSG00000116213;ENSG00000117724;ENSG00000123473;ENSG00000126001;ENSG00000129173;ENSG00000138311;ENSG00000140534;ENSG00000143924;ENSG00000146425;ENSG00000149308;ENSG00000150093;ENSG00000151893;ENSG00000158402;ENSG00000159147;ENSG00000161547;ENSG00000163781;ENSG00000167842;ENSG00000168078…	WDR62;DLG1;RANBP1;CEP76;CEP41;FBXL15;POLE4;WRAP73;CENPF;STIL;CEP250;E2F8;ZNF365;TICRR;EML4;DYNLT1;NPAT;ITGB1;CACUL1;CDC25C;DONSON;SRSF2;TOPBP1;MIS12;PBK;YWHAG;PDCD6IP;TRIAP1;TADA3;CRLF3;PIDD1;TBCE;NewGene_5469;NewGene_7839	34	up&down
BP	GO:0000375	RNA splicing, via transesterification reactions	0.0067	0.0039	1.69	0.0170134	0.55837	ENSG00000064703;ENSG00000065526;ENSG00000068394;ENSG00000089682;ENSG00000100056;ENSG00000100941;ENSG00000107290;ENSG00000123154;ENSG00000131043;ENSG00000142252;ENSG00000164167;ENSG00000168566;ENSG00000169976;ENSG00000177700;ENSG00000188529;ENSG00000204392	DDX20;SPEN;GPKOW;RBM41;ESS2;PNN;SETX;WDR83;AAR2;GEMIN7;LSM6;SNRNP48;SF3B5;POLR2L;SRSF10;LSM2	16	up&down
BP	GO:1901991	negative regulation of mitotic cell cycle phase transition	0.0058	0.0033	1.76	0.0179424	0.585692	ENSG00000100387;ENSG00000117724;ENSG00000129173;ENSG00000140534;ENSG00000158402;ENSG00000159147;ENSG00000163781;ENSG00000170855;ENSG00000172716;ENSG00000177595;ENSG00000185650;ENSG00000188215;ENSG00000197256;NewGene_7839	RBX1;CENPF;E2F8;TICRR;CDC25C;DONSON;TOPBP1;TRIAP1;SLFN11;PIDD1;ZFP36L1;DCUN1D3;KANK2;NewGene_7839	14	up&down
BP	GO:0022607	cellular component assembly	0.0487	0.0409	1.19	0.0182659	0.593062	ENSG00000004779;ENSG00000005020;ENSG00000031691;ENSG00000036448;ENSG00000049249;ENSG00000052841;ENSG00000058085;ENSG00000058804;ENSG00000064703;ENSG00000075702;ENSG00000075711;ENSG00000078140;ENSG00000091592;ENSG00000095574;ENSG00000099795;ENSG00000100211;ENSG00000100385;ENSG00000100387;ENSG00000101624;ENSG00000103245;ENSG00000104093;ENSG00000104450;ENSG00000104872;ENSG00000105341;ENSG00000106477…	NDUFAB1;SKAP2;CENPQ;MYOM2;TNFRSF9;TTC17;LAMC2;NDC1;DDX20;WDR62;DLG1;UBE2K;NLRP1;IKZF5;NDUFB7;CBY1;IL2RB;RBX1;CEP76;CIAO3;DMXL2;SPAG1;PIH1D1;DMAC2;CEP41;SETX;HPS1;NEURL1;MPP2;IFT20;NDUFS8;MDN1;ACOT13;NPHP3;STRN;WRAP73;CTH;CENPF;RPS25;CLU;STIL;OBSL1;NEURL2;TBCC;CEP250;ZBTB1;TMEM175;EMC6;SCO2;CRB3;AAR2;NDUFA2;LLGL1;LAMC1;BRIP1;DMAC1;IFT172;CENPO;POC1B;LNX2;RAB20;TICRR;NDUFB10;P3H4;TPGS1;GEMIN7;ITGB1…	117	up&down
BP	GO:0051186	obsolete cofactor metabolic process	0.0075	0.0046	1.62	0.0193478	0.614003	ENSG00000090013;ENSG00000103245;ENSG00000112304;ENSG00000115520;ENSG00000116096;ENSG00000116761;ENSG00000124217;ENSG00000124370;ENSG00000127125;ENSG00000134827;ENSG00000135469;ENSG00000159228;ENSG00000161513;ENSG00000164039;ENSG00000165898;ENSG00000166595;ENSG00000188690;NewGene_7389	BLVRB;CIAO3;ACOT13;COQ10B;SPR;CTH;MOCS3;MCEE;PPCS;TCN1;COQ10A;CBR1;FDXR;BDH2;ISCA2;CIAO2B;UROS;NewGene_7389	18	up&down
BP	GO:0033574	response to testosterone	0.0037	0.0018	2.04	0.0194572	0.614003	ENSG00000002330;ENSG00000078401;ENSG00000099810;ENSG00000105810;ENSG00000127129;ENSG00000135446;ENSG00000147437;ENSG00000159228;ENSG00000177628	BAD;EDN1;MTAP;CDK6;EDN2;CDK4;GNRH1;CBR1;GBA	9	up&down
BP	GO:0000291	nuclear-transcribed mRNA catabolic process, exonucleolytic	0.0017	0.0005	3.18	0.0201243	0.614003	ENSG00000077348;ENSG00000164167;ENSG00000204392;ENSG00000223496	EXOSC5;LSM6;LSM2;EXOSC6	4	up
BP	GO:0006044	N-acetylglucosamine metabolic process	0.0017	0.0005	3.18	0.0201243	0.614003	ENSG00000100522;ENSG00000113552;ENSG00000162066;ENSG00000198408	GNPNAT1;GNPDA1;AMDHD2;OGA	4	up&down
BP	GO:0009250	glucan biosynthetic process	0.0017	0.0005	3.18	0.0201243	0.614003	ENSG00000132326;ENSG00000187566;NewGene_2253;NewGene_516	PER2;NHLRC1;NewGene_2253;NewGene_516	4	up&down
BP	GO:0009262	deoxyribonucleotide metabolic process	0.0017	0.0005	3.18	0.0201243	0.614003	ENSG00000167325;ENSG00000179958;ENSG00000198408;NewGene_7389	RRM1;DCTPP1;OGA;NewGene_7389	4	up&down
BP	GO:0043928	exonucleolytic catabolism of deadenylated mRNA	0.0017	0.0005	3.18	0.0201243	0.614003	ENSG00000077348;ENSG00000164167;ENSG00000204392;ENSG00000223496	EXOSC5;LSM6;LSM2;EXOSC6	4	up
BP	GO:0046688	response to copper ion	0.0017	0.0005	3.18	0.0201243	0.614003	ENSG00000115008;ENSG00000142168;ENSG00000171867;ENSG00000198727	IL1A;SOD1;PRNP;MT-CYB	4	up&down
BP	GO:0051570	regulation of histone H3-K9 methylation	0.0017	0.0005	3.18	0.0201243	0.614003	ENSG00000080345;ENSG00000104872;ENSG00000115548;ENSG00000204371	RIF1;PIH1D1;KDM3A;EHMT2	4	up&down
BP	GO:1901661	quinone metabolic process	0.0017	0.0005	3.18	0.0201243	0.614003	ENSG00000115520;ENSG00000135469;ENSG00000159228;ENSG00000161513	COQ10B;COQ10A;CBR1;FDXR	4	up&down
BP	GO:1902808	positive regulation of cell cycle G1/S phase transition	0.0017	0.0005	3.18	0.0201243	0.614003	ENSG00000155858;ENSG00000181817;ENSG00000198171;ENSG00000280789	LSM11;LSM10;DDRGK1;PAGR1	4	up&down
BP	GO:2001223	negative regulation of neuron migration	0.0017	0.0005	3.18	0.0201243	0.614003	ENSG00000147437;ENSG00000171943;ENSG00000196369;NewGene_1498	GNRH1;SRGAP2C;SRGAP2B;NewGene_1498	4	down
BP	GO:1903047	mitotic cell cycle process	0.0117	0.008	1.45	0.0206937	0.628218	ENSG00000075702;ENSG00000075711;ENSG00000099901;ENSG00000101624;ENSG00000106477;ENSG00000107872;ENSG00000115350;ENSG00000116213;ENSG00000117724;ENSG00000123473;ENSG00000126001;ENSG00000129173;ENSG00000138311;ENSG00000140534;ENSG00000146425;ENSG00000149308;ENSG00000150093;ENSG00000151893;ENSG00000158402;ENSG00000159147;ENSG00000163781;ENSG00000170027;ENSG00000170248;ENSG00000170855;ENSG00000176390…	WDR62;DLG1;RANBP1;CEP76;CEP41;FBXL15;POLE4;WRAP73;CENPF;STIL;CEP250;E2F8;ZNF365;TICRR;DYNLT1;NPAT;ITGB1;CACUL1;CDC25C;DONSON;TOPBP1;YWHAG;PDCD6IP;TRIAP1;CRLF3;PIDD1;TBCE;NewGene_5469	28	up&down
BP	GO:0010212	response to ionizing radiation	0.0046	0.0024	1.87	0.0208552	0.629969	ENSG00000019549;ENSG00000115008;ENSG00000140534;ENSG00000143514;ENSG00000150093;ENSG00000163781;ENSG00000163961;ENSG00000175854;ENSG00000188215;ENSG00000272047;NewGene_7389	SNAI2;IL1A;TICRR;TP53BP2;ITGB1;TOPBP1;RNF168;SWI5;DCUN1D3;GTF2H5;NewGene_7389	11	up&down
BP	GO:0051301	cell division	0.0096	0.0064	1.5	0.0227509	0.670466	ENSG00000076382;ENSG00000094804;ENSG00000099804;ENSG00000102781;ENSG00000105401;ENSG00000121152;ENSG00000128989;ENSG00000132964;ENSG00000136492;ENSG00000138311;ENSG00000140854;ENSG00000144354;ENSG00000160993;ENSG00000168385;ENSG00000170248;ENSG00000176386;ENSG00000177409;ENSG00000179833;ENSG00000184661;ENSG00000215915;ENSG00000238227;ENSG00000258472;NewGene_7839	SPAG5;CDC6;CDC34;KATNAL1;CDC37;NCAPH;ARPP19;CDK8;BRIP1;ZNF365;KATNB1;CDCA7;ALKBH4;SEPT2;PDCD6IP;CDC26;SAMD9L;SERTAD2;CDCA2;ATAD3C;TMEM250;AC005726.1;NewGene_7839	23	up&down
BP	GO:0000398	mRNA splicing, via spliceosome	0.01	0.0067	1.49	0.0231152	0.670466	ENSG00000021776;ENSG00000064703;ENSG00000065526;ENSG00000068394;ENSG00000089682;ENSG00000100056;ENSG00000100410;ENSG00000100603;ENSG00000100941;ENSG00000107290;ENSG00000117360;ENSG00000123154;ENSG00000130520;ENSG00000131043;ENSG00000134186;ENSG00000142252;ENSG00000161981;ENSG00000164167;ENSG00000168566;ENSG00000169976;ENSG00000170860;ENSG00000177700;ENSG00000204392;NewGene_2527	AQR;DDX20;SPEN;GPKOW;RBM41;ESS2;PHF5A;SNW1;PNN;SETX;PRPF3;WDR83;LSM4;AAR2;PRPF38B;GEMIN7;SNRNP25;LSM6;SNRNP48;SF3B5;LSM3;POLR2L;LSM2;NewGene_2527	24	up&down
BP	GO:0043603	cellular amide metabolic process	0.01	0.0067	1.49	0.0231152	0.670466	ENSG00000027001;ENSG00000110619;ENSG00000112304;ENSG00000112306;ENSG00000112651;ENSG00000116761;ENSG00000118181;ENSG00000120885;ENSG00000124370;ENSG00000125901;ENSG00000140534;ENSG00000149806;ENSG00000156017;ENSG00000164039;ENSG00000167741;ENSG00000175756;ENSG00000182154;ENSG00000183617;ENSG00000185608;ENSG00000197345;ENSG00000204822;ENSG00000241127;ENSG00000266472;NewGene_276	MIPEP;CARS;ACOT13;RPS12;MRPL2;CTH;RPS25;CLU;MCEE;MRPS26;TICRR;FAU;CARNMT1;BDH2;GGT6;AURKAIP1;MRPL41;MRPL54;MRPL40;MRPL21;MRPL53;YAE1;MRPS21;NewGene_276	24	up&down
BP	GO:0006353	DNA-templated transcription, termination	0.0029	0.0013	2.22	0.0231949	0.670466	ENSG00000103495;ENSG00000107290;ENSG00000116830;ENSG00000155858;ENSG00000177700;ENSG00000181817;ENSG00000272047	MAZ;SETX;TTF2;LSM11;POLR2L;LSM10;GTF2H5	7	up&down
BP	GO:0009108	obsolete coenzyme biosynthetic process	0.0029	0.0013	2.22	0.0231949	0.670466	ENSG00000115520;ENSG00000116096;ENSG00000124217;ENSG00000127125;ENSG00000135469;ENSG00000161513;NewGene_7389	COQ10B;SPR;MOCS3;PPCS;COQ10A;FDXR;NewGene_7389	7	up&down
BP	GO:0046605	regulation of centrosome cycle	0.0029	0.0013	2.22	0.0231949	0.670466	ENSG00000099901;ENSG00000101624;ENSG00000110172;ENSG00000123473;ENSG00000126001;ENSG00000168944;ENSG00000170248	RANBP1;CEP76;CHORDC1;STIL;CEP250;CEP120;PDCD6IP	7	up&down
BP	GO:0072329	monocarboxylic acid catabolic process	0.0029	0.0013	2.22	0.0231949	0.670466	ENSG00000121310;ENSG00000124370;ENSG00000159228;ENSG00000162928;ENSG00000164039;ENSG00000241935;ENSG00000242612	ECHDC2;MCEE;CBR1;PEX13;BDH2;HOGA1;DECR2	7	up&down
BP	GO:0006754	ATP biosynthetic process	0.0021	0.0008	2.65	0.0238777	0.670466	ENSG00000075399;ENSG00000124172;ENSG00000146729;ENSG00000166816;ENSG00000169020	VPS9D1;ATP5F1E;NIPSNAP2;LDHD;ATP5ME	5	up&down
BP	GO:0009168	purine ribonucleoside monophosphate biosynthetic process	0.0021	0.0008	2.65	0.0238777	0.670466	ENSG00000075399;ENSG00000124172;ENSG00000146729;ENSG00000166816;ENSG00000169020	VPS9D1;ATP5F1E;NIPSNAP2;LDHD;ATP5ME	5	up&down
BP	GO:0022602	ovulation cycle process	0.0021	0.0008	2.65	0.0238777	0.670466	ENSG00000107679;ENSG00000118689;ENSG00000124882;ENSG00000159228;ENSG00000283154	PLEKHA1;FOXO3;EREG;CBR1;IQCJ-SCHIP1	5	up&down
BP	GO:0036120	cellular response to platelet-derived growth factor stimulus	0.0021	0.0008	2.65	0.0238777	0.670466	ENSG00000019549;ENSG00000116285;ENSG00000118260;ENSG00000169895;ENSG00000172725	SNAI2;ERRFI1;CREB1;SYAP1;CORO1B	5	up&down
BP	GO:0042769	DNA damage response, detection of DNA damage	0.0021	0.0008	2.65	0.0238777	0.670466	ENSG00000100387;ENSG00000114742;ENSG00000125901;ENSG00000150991;ENSG00000160226	RBX1;WDR48;MRPS26;UBC;CFAP410	5	up&down
BP	GO:0097150	neuronal stem cell population maintenance	0.0021	0.0008	2.65	0.0238777	0.670466	ENSG00000075702;ENSG00000118689;ENSG00000141380;ENSG00000170558;ENSG00000198719	WDR62;FOXO3;SS18;CDH2;DLL1	5	up&down
BP	GO:0070647	protein modification by small protein conjugation or removal	0.0225	0.0175	1.29	0.0239379	0.670466	ENSG00000019995;ENSG00000076321;ENSG00000078140;ENSG00000079387;ENSG00000092871;ENSG00000100387;ENSG00000101966;ENSG00000102048;ENSG00000104343;ENSG00000107872;ENSG00000107954;ENSG00000109184;ENSG00000109670;ENSG00000114742;ENSG00000118564;ENSG00000124217;ENSG00000127481;ENSG00000127585;ENSG00000131263;ENSG00000132004;ENSG00000138376;ENSG00000141665;ENSG00000143222;ENSG00000147912;ENSG00000150991…	ZRANB1;KLHL20;UBE2K;SENP1;RFFL;RBX1;XIAP;ASB9;UBE2W;FBXL15;NEURL1;DCUN1D4;FBXW7;WDR48;FBXL5;MOCS3;UBR4;FBXL16;RLIM;FBXW9;BARD1;FBXO15;UFC1;FBXO10;UBC;C18orf25;FBXL2;OTULIN;LONRF1;RNF166;PEX13;ZC3H12A;RNF168;MED30;RNF181;FEM1B;NSMCE1;OTUD3;TADA3;FBXL14;AC013489.1;FBXO45;SHARPIN;YOD1;RNF135;UBA7;ZNRF1;USP7;NHLRC1;DCUN1D3;ANAPC7;TOPORS;DDRGK1;NewGene_276	54	up&down
BP	GO:0065003	protein-containing complex assembly	0.0304	0.0246	1.24	0.0242303	0.670466	ENSG00000004779;ENSG00000005020;ENSG00000011132;ENSG00000031691;ENSG00000036448;ENSG00000049249;ENSG00000052841;ENSG00000058804;ENSG00000064703;ENSG00000078140;ENSG00000091592;ENSG00000095574;ENSG00000099795;ENSG00000100211;ENSG00000100385;ENSG00000100387;ENSG00000104093;ENSG00000104450;ENSG00000104872;ENSG00000105341;ENSG00000107290;ENSG00000108852;ENSG00000110717;ENSG00000112159;ENSG00000112304…	NDUFAB1;SKAP2;APBA3;CENPQ;MYOM2;TNFRSF9;TTC17;NDC1;DDX20;UBE2K;NLRP1;IKZF5;NDUFB7;CBY1;IL2RB;RBX1;DMXL2;SPAG1;PIH1D1;DMAC2;SETX;MPP2;NDUFS8;MDN1;ACOT13;CTH;CENPF;RPS25;CLU;OBSL1;TBCC;ZBTB1;SCO2;AAR2;NDUFA2;LLGL1;LAMC1;DMAC1;CENPO;LNX2;TICRR;NDUFB10;GEMIN7;UBC;HOMER1;AHCTF1;SDHAF4;NDUFAF6;TYSND1;WDCP;ZC3H12A;RRM1;NDUFS5;PDCD6IP;ATPAF2;AC013489.1;SWI5;COX14;SHARPIN;MCFD2;DDX28;COA5;NDUFA6;LYRM7;RRP…	73	up&down
BP	GO:0016180	snRNA processing	0.0025	0.001	2.38	0.0242939	0.670466	ENSG00000077348;ENSG00000104299;ENSG00000108506;ENSG00000143493;ENSG00000185085;ENSG00000223496	EXOSC5;INTS9;INTS2;INTS7;INTS5;EXOSC6	6	up&down
BP	GO:0033617	mitochondrial cytochrome c oxidase assembly	0.0025	0.001	2.38	0.0242939	0.670466	ENSG00000130489;ENSG00000178449;ENSG00000181924;ENSG00000183513;ENSG00000183978;ENSG00000229833	SCO2;COX14;COA4;COA5;COA3;PET100	6	up
BP	GO:0071806	protein transmembrane transport	0.0025	0.001	2.38	0.0242939	0.670466	ENSG00000120885;ENSG00000126768;ENSG00000134809;ENSG00000142444;ENSG00000162928;ENSG00000177370	CLU;TIMM17B;TIMM10;TIMM29;PEX13;TIMM22	6	up&down
BP	GO:0097581	lamellipodium organization	0.0025	0.001	2.38	0.0242939	0.670466	ENSG00000150093;ENSG00000171943;ENSG00000196369;NewGene_1498;NewGene_8065;NewGene_8080	ITGB1;SRGAP2C;SRGAP2B;NewGene_1498;NewGene_8065;NewGene_8080	6	down
BP	GO:0000377	RNA splicing, via transesterification reactions with bulged adenosine as nucleophile	0.0062	0.0038	1.66	0.0244819	0.672596	ENSG00000064703;ENSG00000065526;ENSG00000068394;ENSG00000089682;ENSG00000100056;ENSG00000100941;ENSG00000107290;ENSG00000123154;ENSG00000131043;ENSG00000142252;ENSG00000164167;ENSG00000168566;ENSG00000169976;ENSG00000177700;ENSG00000204392	DDX20;SPEN;GPKOW;RBM41;ESS2;PNN;SETX;WDR83;AAR2;GEMIN7;LSM6;SNRNP48;SF3B5;POLR2L;LSM2	15	up&down
BP	GO:0045862	positive regulation of proteolysis	0.0087	0.0058	1.52	0.0257591	0.704498	ENSG00000079387;ENSG00000091592;ENSG00000100387;ENSG00000100911;ENSG00000107020;ENSG00000109670;ENSG00000112977;ENSG00000120885;ENSG00000133265;ENSG00000143546;ENSG00000154359;ENSG00000158125;ENSG00000158717;ENSG00000162892;ENSG00000163874;ENSG00000166681;ENSG00000173867;ENSG00000175756;ENSG00000177595;ENSG00000198171;ENSG00000198408	SENP1;NLRP1;RBX1;PSME2;PLGRKT;FBXW7;DAP;CLU;HSPBP1;S100A8;LONRF1;XDH;RNF166;IL24;ZC3H12A;BEX3;AC013489.1;AURKAIP1;PIDD1;DDRGK1;OGA	21	up&down
BP	GO:0006275	regulation of DNA replication	0.0046	0.0025	1.81	0.0273878	0.734773	ENSG00000107960;ENSG00000109670;ENSG00000124882;ENSG00000129173;ENSG00000138311;ENSG00000140534;ENSG00000159147;ENSG00000163794;ENSG00000172716;ENSG00000204371;NewGene_7839	STN1;FBXW7;EREG;E2F8;ZNF365;TICRR;DONSON;UCN;SLFN11;EHMT2;NewGene_7839	11	up&down
BP	GO:0021543	pallium development	0.0046	0.0025	1.81	0.0273878	0.734773	ENSG00000075702;ENSG00000132640;ENSG00000149557;ENSG00000162928;ENSG00000168944;ENSG00000171943;ENSG00000174013;ENSG00000174483;ENSG00000179456;ENSG00000196369;NewGene_1498	WDR62;BTBD3;FEZ1;PEX13;CEP120;SRGAP2C;FBXO45;BBS1;ZBTB18;SRGAP2B;NewGene_1498	11	up&down
BP	GO:0048511	rhythmic process	0.0046	0.0025	1.81	0.0273878	0.734773	ENSG00000107290;ENSG00000107679;ENSG00000118689;ENSG00000120885;ENSG00000124882;ENSG00000132170;ENSG00000132326;ENSG00000147437;ENSG00000152413;ENSG00000159228;ENSG00000283154	SETX;PLEKHA1;FOXO3;CLU;EREG;PPARG;PER2;GNRH1;HOMER1;CBR1;IQCJ-SCHIP1	11	up&down
BP	GO:0001525	angiogenesis	0.0075	0.0048	1.56	0.0282548	0.734773	ENSG00000099250;ENSG00000100292;ENSG00000106392;ENSG00000118257;ENSG00000125850;ENSG00000129173;ENSG00000138448;ENSG00000143556;ENSG00000150093;ENSG00000154124;ENSG00000160199;ENSG00000163235;ENSG00000164924;ENSG00000169504;ENSG00000175793;ENSG00000177283;ENSG00000184330;ENSG00000187498	NRP1;HMOX1;C1GALT1;NRP2;OVOL2;E2F8;ITGAV;S100A7;ITGB1;OTULIN;PKNOX1;TGFA;YWHAZ;CLIC4;SFN;FZD8;S100A7A;COL4A1	18	up&down
BP	GO:0071902	positive regulation of protein serine/threonine kinase activity	0.0062	0.0038	1.63	0.0301422	0.734773	ENSG00000096384;ENSG00000104872;ENSG00000116586;ENSG00000119986;ENSG00000123473;ENSG00000130513;ENSG00000143674;ENSG00000150991;ENSG00000157625;ENSG00000169895;ENSG00000176907;ENSG00000177283;ENSG00000214827;NewGene_6018;NewGene_8292	HSP90AB1;PIH1D1;LAMTOR2;AVPI1;STIL;GDF15;MAP3K21;UBC;TAB3;SYAP1;TCIM;FZD8;MTCP1;NewGene_6018;NewGene_8292	15	up&down
BP	GO:0030512	negative regulation of transforming growth factor beta receptor signaling pathway	0.0033	0.0017	2.01	0.0303731	0.734773	ENSG00000105971;ENSG00000109762;ENSG00000124225;ENSG00000136603;ENSG00000141510;ENSG00000150991;ENSG00000156535;ENSG00000171310	CAV2;SNX25;PMEPA1;SKIL;TP53;UBC;CD109;CHST11	8	up&down
BP	GO:1901293	nucleoside phosphate biosynthetic process	0.005	0.0029	1.73	0.0304367	0.734773	ENSG00000075399;ENSG00000075711;ENSG00000120937;ENSG00000124172;ENSG00000127125;ENSG00000130830;ENSG00000146729;ENSG00000165695;ENSG00000166816;ENSG00000167325;ENSG00000169020;NewGene_7389	VPS9D1;DLG1;NPPB;ATP5F1E;PPCS;MPP1;NIPSNAP2;AK8;LDHD;RRM1;ATP5ME;NewGene_7389	12	up&down
BP	GO:0006122	mitochondrial electron transport, ubiquinol to cytochrome c	0.0012	0.0003	3.58	0.0310952	0.734773	ENSG00000184076;ENSG00000204922;ENSG00000233954	UQCR10;UQCC3;UQCRHL	3	up
BP	GO:0006432	phenylalanyl-tRNA aminoacylation	0.0012	0.0003	3.58	0.0310952	0.734773	ENSG00000116120;ENSG00000145982;ENSG00000179115	FARSB;FARS2;FARSA	3	up&down
BP	GO:0007175	negative regulation of epidermal growth factor-activated receptor activity	0.0012	0.0003	3.58	0.0310952	0.734773	ENSG00000080815;ENSG00000116285;ENSG00000180008	PSEN1;ERRFI1;SOCS4	3	down
BP	GO:0010193	response to ozone	0.0012	0.0003	3.58	0.0310952	0.734773	ENSG00000078401;ENSG00000115008;ENSG00000127129	EDN1;IL1A;EDN2	3	up&down
BP	GO:0016126	sterol biosynthetic process	0.0012	0.0003	3.58	0.0310952	0.734773	ENSG00000104549;ENSG00000112972;ENSG00000143815	SQLE;HMGCS1;LBR	3	down
BP	GO:0016559	peroxisome fission	0.0012	0.0003	3.58	0.0310952	0.734773	ENSG00000087470;ENSG00000104883;ENSG00000131779	DNM1L;PEX11G;PEX11B	3	up&down
BP	GO:0031581	hemidesmosome assembly	0.0012	0.0003	3.58	0.0310952	0.734773	ENSG00000058085;ENSG00000132470;ENSG00000135862	LAMC2;ITGB4;LAMC1	3	down
BP	GO:0032875	regulation of DNA endoreduplication	0.0012	0.0003	3.58	0.0310952	0.734773	ENSG00000109670;ENSG00000129173;NewGene_7839	FBXW7;E2F8;NewGene_7839	3	up&down
BP	GO:0034227	tRNA thio-modification	0.0012	0.0003	3.58	0.0310952	0.734773	ENSG00000124217;ENSG00000142544;ENSG00000167118	MOCS3;CTU1;URM1	3	up
BP	GO:0035872	nucleotide-binding domain, leucine rich repeat containing receptor signaling pathway	0.0012	0.0003	3.58	0.0310952	0.734773	ENSG00000150991;ENSG00000154124;ENSG00000157625	UBC;OTULIN;TAB3	3	down
BP	GO:0042168	heme metabolic process	0.0012	0.0003	3.58	0.0310952	0.734773	ENSG00000090013;ENSG00000164039;ENSG00000188690	BLVRB;BDH2;UROS	3	up
BP	GO:0042181	ketone biosynthetic process	0.0012	0.0003	3.58	0.0310952	0.734773	ENSG00000115520;ENSG00000135469;ENSG00000161513	COQ10B;COQ10A;FDXR	3	up&down
BP	GO:0042256	mature ribosome assembly	0.0012	0.0003	3.58	0.0310952	0.734773	ENSG00000126524;ENSG00000242372;ENSG00000261582	SBDS;EIF6;AL121753.1	3	up&down
BP	GO:0045039	protein insertion into mitochondrial inner membrane	0.0012	0.0003	3.58	0.0310952	0.734773	ENSG00000134809;ENSG00000142444;ENSG00000177370	TIMM10;TIMM29;TIMM22	3	up
BP	GO:0045741	positive regulation of epidermal growth factor-activated receptor activity	0.0012	0.0003	3.58	0.0310952	0.734773	ENSG00000107954;ENSG00000109670;ENSG00000124882	NEURL1;FBXW7;EREG	3	down
BP	GO:0051490	negative regulation of filopodium assembly	0.0012	0.0003	3.58	0.0310952	0.734773	ENSG00000171943;ENSG00000196369;NewGene_1498	SRGAP2C;SRGAP2B;NewGene_1498	3	down
BP	GO:0060052	neurofilament cytoskeleton organization	0.0012	0.0003	3.58	0.0310952	0.734773	ENSG00000142168;ENSG00000166579;ENSG00000283239	SOD1;NDEL1;KBTBD11-OT1	3	up&down
BP	GO:0070423	nucleotide-binding oligomerization domain containing signaling pathway	0.0012	0.0003	3.58	0.0310952	0.734773	ENSG00000150991;ENSG00000154124;ENSG00000157625	UBC;OTULIN;TAB3	3	down
BP	GO:0071027	nuclear RNA surveillance	0.0012	0.0003	3.58	0.0310952	0.734773	ENSG00000077348;ENSG00000126226;ENSG00000223496	EXOSC5;PCID2;EXOSC6	3	up&down
BP	GO:0071028	nuclear mRNA surveillance	0.0012	0.0003	3.58	0.0310952	0.734773	ENSG00000077348;ENSG00000126226;ENSG00000223496	EXOSC5;PCID2;EXOSC6	3	up&down
BP	GO:0090070	positive regulation of ribosome biogenesis	0.0012	0.0003	3.58	0.0310952	0.734773	ENSG00000058729;ENSG00000119285;ENSG00000163811	RIOK2;HEATR1;WDR43	3	up&down
BP	GO:0098967	exocytic insertion of neurotransmitter receptor to postsynaptic membrane	0.0012	0.0003	3.58	0.0310952	0.734773	ENSG00000111450;ENSG00000166900;ENSG00000178750	STX2;STX3;STX19	3	up&down
BP	GO:1900117	regulation of execution phase of apoptosis	0.0012	0.0003	3.58	0.0310952	0.734773	ENSG00000092871;ENSG00000143514;ENSG00000163874	RFFL;TP53BP2;ZC3H12A	3	up&down
BP	GO:1901663	quinone biosynthetic process	0.0012	0.0003	3.58	0.0310952	0.734773	ENSG00000115520;ENSG00000135469;ENSG00000161513	COQ10B;COQ10A;FDXR	3	up&down
BP	GO:1902949	positive regulation of tau-protein kinase activity	0.0012	0.0003	3.58	0.0310952	0.734773	ENSG00000120738;ENSG00000120885;ENSG00000166886	EGR1;CLU;NAB2	3	up&down
BP	GO:2000234	positive regulation of rRNA processing	0.0012	0.0003	3.58	0.0310952	0.734773	ENSG00000058729;ENSG00000119285;ENSG00000163811	RIOK2;HEATR1;WDR43	3	up&down
BP	GO:0033554	cellular response to stress	0.03	0.0245	1.23	0.0311202	0.734773	ENSG00000067082;ENSG00000078140;ENSG00000080345;ENSG00000100350;ENSG00000100387;ENSG00000101276;ENSG00000101966;ENSG00000104343;ENSG00000107290;ENSG00000107679;ENSG00000109670;ENSG00000109674;ENSG00000112977;ENSG00000113194;ENSG00000114742;ENSG00000115008;ENSG00000116761;ENSG00000118181;ENSG00000118689;ENSG00000120675;ENSG00000125901;ENSG00000125995;ENSG00000126804;ENSG00000129173;ENSG00000136492…	KLF6;UBE2K;RIF1;FOXRED2;RBX1;SLC52A3;XIAP;UBE2W;SETX;PLEKHA1;FBXW7;NEIL3;DAP;FAF2;WDR48;IL1A;CTH;RPS25;FOXO3;DNAJC15;MRPS26;ROMO1;ZBTB1;E2F8;BRIP1;BARD1;ULK3;TICRR;UFC1;MAP3K21;PAXX;UBC;TAB3;CDC25C;PPP1R15B;DONSON;CFAP410;TOPBP1;ZC3H12A;RNF168;NUDT2;RNF169;UBXN6;PCSK9;NSMCE1;TRIAP1;SLFN11;SWSAP1;FBXO45;SWI5;TCIM;PIDD1;POLR2L;DCTPP1;YOD1;NQO1;UBA7;ZBTB40;NSMCE3;USP7;ISG15;TOPORS;DDRGK1;NOS1AP;MAGE…	72	up&down
BP	GO:0006397	mRNA processing	0.0121	0.0087	1.4	0.0311208	0.734773	ENSG00000064703;ENSG00000065526;ENSG00000068394;ENSG00000076650;ENSG00000088930;ENSG00000089682;ENSG00000100056;ENSG00000100941;ENSG00000107290;ENSG00000110063;ENSG00000117569;ENSG00000119314;ENSG00000122566;ENSG00000123154;ENSG00000125676;ENSG00000125743;ENSG00000131043;ENSG00000142252;ENSG00000148843;ENSG00000155858;ENSG00000160075;ENSG00000164167;ENSG00000168566;ENSG00000169976;ENSG00000175324…	DDX20;SPEN;GPKOW;GPATCH1;XRN2;RBM41;ESS2;PNN;SETX;DCPS;PTBP2;PTBP3;HNRNPA2B1;WDR83;THOC2;SNRPD2;AAR2;GEMIN7;PDCD11;LSM11;SSU72;LSM6;SNRNP48;SF3B5;LSM1;AURKAIP1;POLR2L;LSM2;GTF2H5	29	up&down
BP	GO:0045860	positive regulation of protein kinase activity	0.01	0.0069	1.45	0.0312227	0.734773	ENSG00000075711;ENSG00000104872;ENSG00000107954;ENSG00000109670;ENSG00000116586;ENSG00000119986;ENSG00000120885;ENSG00000123473;ENSG00000124882;ENSG00000130513;ENSG00000143674;ENSG00000150991;ENSG00000151893;ENSG00000157625;ENSG00000163794;ENSG00000164885;ENSG00000166886;ENSG00000169895;ENSG00000176907;ENSG00000177283;ENSG00000186654;ENSG00000214827;NewGene_6018;NewGene_8292	DLG1;PIH1D1;NEURL1;FBXW7;LAMTOR2;AVPI1;CLU;STIL;EREG;GDF15;MAP3K21;UBC;CACUL1;TAB3;UCN;CDK5;NAB2;SYAP1;TCIM;FZD8;PRR5;MTCP1;NewGene_6018;NewGene_8292	24	up&down
BP	GO:0022411	cellular component disassembly	0.0071	0.0045	1.56	0.0327686	0.742009	ENSG00000019549;ENSG00000112651;ENSG00000125901;ENSG00000135862;ENSG00000143553;ENSG00000154429;ENSG00000170473;ENSG00000175756;ENSG00000179526;ENSG00000181652;ENSG00000182154;ENSG00000183617;ENSG00000185608;ENSG00000197345;ENSG00000204822;ENSG00000205356;ENSG00000266472	SNAI2;MRPL2;MRPS26;LAMC1;SNAPIN;CCSAP;PYM1;AURKAIP1;SHARPIN;ATG9B;MRPL41;MRPL54;MRPL40;MRPL21;MRPL53;TECPR1;MRPS21	17	up&down
BP	GO:0016053	organic acid biosynthetic process	0.0054	0.0032	1.67	0.0329605	0.742009	ENSG00000004779;ENSG00000037757;ENSG00000070882;ENSG00000073737;ENSG00000116761;ENSG00000132326;ENSG00000159228;ENSG00000166532;ENSG00000167741;ENSG00000170191;ENSG00000188690;ENSG00000241935;ENSG00000242612	NDUFAB1;MRI1;OSBPL3;DHRS9;CTH;PER2;CBR1;RIMKLB;GGT6;NANP;UROS;HOGA1;DECR2	13	up&down
BP	GO:0046394	carboxylic acid biosynthetic process	0.0054	0.0032	1.67	0.0329605	0.742009	ENSG00000004779;ENSG00000037757;ENSG00000070882;ENSG00000073737;ENSG00000116761;ENSG00000132326;ENSG00000159228;ENSG00000166532;ENSG00000167741;ENSG00000170191;ENSG00000188690;ENSG00000241935;ENSG00000242612	NDUFAB1;MRI1;OSBPL3;DHRS9;CTH;PER2;CBR1;RIMKLB;GGT6;NANP;UROS;HOGA1;DECR2	13	up&down
BP	GO:0007346	regulation of mitotic cell cycle	0.0142	0.0105	1.35	0.033536	0.742009	ENSG00000058729;ENSG00000075711;ENSG00000099901;ENSG00000100387;ENSG00000100911;ENSG00000101624;ENSG00000106399;ENSG00000106477;ENSG00000115008;ENSG00000117724;ENSG00000122882;ENSG00000124006;ENSG00000124882;ENSG00000126001;ENSG00000126226;ENSG00000129173;ENSG00000140534;ENSG00000154429;ENSG00000154640;ENSG00000155858;ENSG00000158402;ENSG00000159147;ENSG00000163781;ENSG00000170027;ENSG00000170855…	RIOK2;DLG1;RANBP1;RBX1;PSME2;CEP76;RPA3;CEP41;IL1A;CENPF;ECD;OBSL1;EREG;CEP250;PCID2;E2F8;TICRR;CCSAP;BTG3;LSM11;CDC25C;DONSON;TOPBP1;YWHAG;TRIAP1;SLFN11;AURKAIP1;PIDD1;LSM10;DCUN1D3;KANK2;NewGene_5469;NewGene_6018;NewGene_7839	34	up&down
BP	GO:0072594	establishment of protein localization to organelle	0.0075	0.0049	1.53	0.0337168	0.742009	ENSG00000027001;ENSG00000099901;ENSG00000104872;ENSG00000112306;ENSG00000118181;ENSG00000120885;ENSG00000126768;ENSG00000134809;ENSG00000135968;ENSG00000142444;ENSG00000149806;ENSG00000150991;ENSG00000156521;ENSG00000162928;ENSG00000174137;ENSG00000177370;ENSG00000205981;ENSG00000242612	MIPEP;RANBP1;PIH1D1;RPS12;RPS25;CLU;TIMM17B;TIMM10;GCC2;TIMM29;FAU;UBC;TYSND1;PEX13;FAM53A;TIMM22;DNAJC19;DECR2	18	up&down
BP	GO:0030330	DNA damage response, signal transduction by p53 class mediator	0.0029	0.0014	2.09	0.033924	0.742009	ENSG00000085224;ENSG00000118689;ENSG00000129173;ENSG00000158402;ENSG00000170855;ENSG00000177595;ENSG00000240972	ATRX;FOXO3;E2F8;CDC25C;TRIAP1;PIDD1;MIF	7	up&down
BP	GO:0044262	cellular carbohydrate metabolic process	0.0029	0.0014	2.09	0.033924	0.742009	ENSG00000132326;ENSG00000170340;ENSG00000177191;ENSG00000187566;ENSG00000196182;NewGene_2253;NewGene_516	PER2;B3GNT2;B3GNT8;NHLRC1;STK40;NewGene_2253;NewGene_516	7	up&down
BP	GO:0048813	dendrite morphogenesis	0.0029	0.0014	2.09	0.033924	0.742009	ENSG00000047579;ENSG00000073921;ENSG00000118263;ENSG00000132640;ENSG00000138311;ENSG00000150093;ENSG00000164885	DTNBP1;PICALM;KLF7;BTBD3;ZNF365;ITGB1;CDK5	7	up&down
BP	GO:1903322	positive regulation of protein modification by small protein conjugation or removal	0.0046	0.0026	1.75	0.0352711	0.742009	ENSG00000078902;ENSG00000101966;ENSG00000109184;ENSG00000109670;ENSG00000133265;ENSG00000163874;ENSG00000185115;ENSG00000187566;ENSG00000188215;ENSG00000197579;ENSG00000213401	TOLLIP;XIAP;DCUN1D4;FBXW7;HSPBP1;ZC3H12A;NSMCE3;NHLRC1;DCUN1D3;TOPORS;MAGEA12	11	up&down
BP	GO:0000209	protein polyubiquitination	0.0117	0.0084	1.39	0.0355657	0.742009	ENSG00000076321;ENSG00000078140;ENSG00000092871;ENSG00000100387;ENSG00000104343;ENSG00000107872;ENSG00000109670;ENSG00000118564;ENSG00000127585;ENSG00000131263;ENSG00000132004;ENSG00000138376;ENSG00000141622;ENSG00000141665;ENSG00000147912;ENSG00000150991;ENSG00000152242;ENSG00000154359;ENSG00000158717;ENSG00000163961;ENSG00000168894;ENSG00000171823;ENSG00000179526;ENSG00000186187;ENSG00000187566…	KLHL20;UBE2K;RFFL;RBX1;UBE2W;FBXL15;FBXW7;FBXL5;FBXL16;RLIM;FBXW9;BARD1;RNF165;FBXO15;FBXO10;UBC;C18orf25;LONRF1;RNF166;RNF168;RNF181;FBXL14;SHARPIN;ZNRF1;NHLRC1;ANAPC7;TOPORS;NewGene_276	28	up&down
BP	GO:0006511	ubiquitin-dependent protein catabolic process	0.0246	0.0197	1.24	0.0360924	0.742009	ENSG00000019995;ENSG00000055483;ENSG00000070010;ENSG00000076321;ENSG00000078140;ENSG00000078747;ENSG00000078902;ENSG00000079999;ENSG00000083799;ENSG00000092871;ENSG00000099901;ENSG00000100350;ENSG00000100387;ENSG00000100902;ENSG00000104343;ENSG00000107872;ENSG00000109189;ENSG00000109670;ENSG00000111667;ENSG00000113194;ENSG00000114316;ENSG00000114626;ENSG00000118564;ENSG00000123552;ENSG00000127481…	ZRANB1;USP36;UFD1;KLHL20;UBE2K;ITCH;TOLLIP;KEAP1;CYLD;RFFL;RANBP1;FOXRED2;RBX1;PSMA6;UBE2W;FBXL15;USP46;FBXW7;USP5;FAF2;USP4;ABTB1;FBXL5;USP45;UBR4;RLIM;BTBD3;USP37;FBXO15;SPOPL;FBXO10;UBC;BTBD11;CACUL1;C18orf25;USP12;FBXL2;UBXN11;RNF168;UBAP1;ABTB2;RNF181;USP32;FBXL14;USP19;FBXO45;ANAPC2;ARIH2;SHARPIN;YOD1;UBA7;BTBD6;USP18;ZNRF1;NHLRC1;ANAPC7;TOPORS;UBD;NewGene_209	59	up&down
BP	GO:0007006	mitochondrial membrane organization	0.0037	0.002	1.87	0.0362229	0.742009	ENSG00000124172;ENSG00000134809;ENSG00000142444;ENSG00000143514;ENSG00000169020;ENSG00000170027;ENSG00000177370;ENSG00000204922;ENSG00000283239	ATP5F1E;TIMM10;TIMM29;TP53BP2;ATP5ME;YWHAG;TIMM22;UQCC3;KBTBD11-OT1	9	up&down
BP	GO:0051188	obsolete cofactor biosynthetic process	0.0037	0.002	1.87	0.0362229	0.742009	ENSG00000115520;ENSG00000116096;ENSG00000124217;ENSG00000127125;ENSG00000135469;ENSG00000161513;ENSG00000164039;ENSG00000188690;NewGene_7389	COQ10B;SPR;MOCS3;PPCS;COQ10A;FDXR;BDH2;UROS;NewGene_7389	9	up&down
BP	GO:0043281	regulation of cysteine-type endopeptidase activity involved in apoptotic process	0.0062	0.0039	1.59	0.0367065	0.742009	ENSG00000079387;ENSG00000091592;ENSG00000092871;ENSG00000101966;ENSG00000104872;ENSG00000112977;ENSG00000143546;ENSG00000158125;ENSG00000162892;ENSG00000166681;ENSG00000170430;ENSG00000170855;ENSG00000177595;ENSG00000213401;ENSG00000217128	SENP1;NLRP1;RFFL;XIAP;PIH1D1;DAP;S100A8;XDH;IL24;BEX3;MGMT;TRIAP1;PIDD1;MAGEA12;FNIP1	15	up&down
BP	GO:0034645	cellular macromolecule biosynthetic process	0.0321	0.0266	1.21	0.0367435	0.742009	ENSG00000067082;ENSG00000072364;ENSG00000101115;ENSG00000101493;ENSG00000103495;ENSG00000104825;ENSG00000104872;ENSG00000107290;ENSG00000110619;ENSG00000112306;ENSG00000112651;ENSG00000113649;ENSG00000115350;ENSG00000116679;ENSG00000116830;ENSG00000118181;ENSG00000118689;ENSG00000122484;ENSG00000122882;ENSG00000124882;ENSG00000125850;ENSG00000125901;ENSG00000126226;ENSG00000126804;ENSG00000127124…	KLF6;AFF4;SALL4;ZNF516;MAZ;NFKBIB;PIH1D1;SETX;CARS;RPS12;MRPL2;TCERG1;POLE4;IVNS1ABP;TTF2;RPS25;FOXO3;RPAP2;ECD;EREG;OVOL2;MRPS26;PCID2;ZBTB1;HIVEP3;ABHD17A;PER2;MED10;NKX2-8;BRIP1;GALNT5;BARD1;TICRR;RPRD1A;PYURF;BTF3;NRBF2;FAU;UBC;LSM11;DONSON;HSF2BP;KRTCAP2;TOPBP1;MED30;ZNF143;B3GNT2;ZNF217;ALG14;SLFN11;AURKAIP1;B3GNT8;POLR2L;LSM10;NOP10;MRPL41;MRPL54;MACC1;INTS5;MRPL40;NHLRC1;ISG15;B3GLCT;MRPL…	77	up&down
BP	GO:0007043	cell-cell junction assembly	0.0025	0.0011	2.2	0.0372608	0.742009	ENSG00000075711;ENSG00000115808;ENSG00000130545;ENSG00000150093;ENSG00000170248;ENSG00000173706	DLG1;STRN;CRB3;ITGB1;PDCD6IP;HEG1	6	up&down
BP	GO:0021795	cerebral cortex cell migration	0.0025	0.0011	2.2	0.0372608	0.742009	ENSG00000080815;ENSG00000162928;ENSG00000171943;ENSG00000174013;ENSG00000196369;NewGene_1498	PSEN1;PEX13;SRGAP2C;FBXO45;SRGAP2B;NewGene_1498	6	down
BP	GO:0055076	transition metal ion homeostasis	0.0025	0.0011	2.2	0.0372608	0.742009	ENSG00000101966;ENSG00000118564;ENSG00000130489;ENSG00000143546;ENSG00000162695;ENSG00000164039	XIAP;FBXL5;SCO2;S100A8;SLC30A7;BDH2	6	up&down
BP	GO:0046677	response to antibiotic	0.0067	0.0043	1.56	0.0380493	0.742009	ENSG00000067082;ENSG00000079215;ENSG00000099901;ENSG00000107290;ENSG00000107679;ENSG00000115008;ENSG00000119782;ENSG00000143546;ENSG00000147437;ENSG00000158125;ENSG00000158615;ENSG00000163874;ENSG00000167861;ENSG00000171700;ENSG00000181019;NewGene_6018	KLF6;SLC1A3;RANBP1;SETX;PLEKHA1;IL1A;FKBP1B;S100A8;GNRH1;XDH;PPP1R15B;ZC3H12A;HID1;RGS19;NQO1;NewGene_6018	16	up&down
BP	GO:0001836	release of cytochrome c from mitochondria	0.0017	0.0006	2.72	0.0392201	0.742009	ENSG00000002330;ENSG00000120885;ENSG00000141510;ENSG00000141682	BAD;CLU;TP53;PMAIP1	4	up&down
BP	GO:0006893	Golgi to plasma membrane transport	0.0017	0.0006	2.72	0.0392201	0.742009	ENSG00000112685;ENSG00000131899;ENSG00000168952;ENSG00000174483	EXOC2;LLGL1;STXBP6;BBS1	4	up&down
BP	GO:0021799	cerebral cortex radially oriented cell migration	0.0017	0.0006	2.72	0.0392201	0.742009	ENSG00000171943;ENSG00000174013;ENSG00000196369;NewGene_1498	SRGAP2C;FBXO45;SRGAP2B;NewGene_1498	4	down
BP	GO:0032104	regulation of response to extracellular stimulus	0.0017	0.0006	2.72	0.0392201	0.742009	ENSG00000019549;ENSG00000117691;ENSG00000163794;ENSG00000197256	SNAI2;NENF;UCN;KANK2	4	up&down
BP	GO:0032105	negative regulation of response to extracellular stimulus	0.0017	0.0006	2.72	0.0392201	0.742009	ENSG00000019549;ENSG00000117691;ENSG00000163794;ENSG00000197256	SNAI2;NENF;UCN;KANK2	4	up&down
BP	GO:0032107	regulation of response to nutrient levels	0.0017	0.0006	2.72	0.0392201	0.742009	ENSG00000019549;ENSG00000117691;ENSG00000163794;ENSG00000197256	SNAI2;NENF;UCN;KANK2	4	up&down
BP	GO:0032108	negative regulation of response to nutrient levels	0.0017	0.0006	2.72	0.0392201	0.742009	ENSG00000019549;ENSG00000117691;ENSG00000163794;ENSG00000197256	SNAI2;NENF;UCN;KANK2	4	up&down
BP	GO:0033013	tetrapyrrole metabolic process	0.0017	0.0006	2.72	0.0392201	0.742009	ENSG00000090013;ENSG00000134827;ENSG00000164039;ENSG00000188690	BLVRB;TCN1;BDH2;UROS	4	up&down
BP	GO:0033762	response to glucagon	0.0017	0.0006	2.72	0.0392201	0.742009	ENSG00000008405;ENSG00000118260;ENSG00000151552;ENSG00000198727	CRY1;CREB1;QDPR;MT-CYB	4	up&down
BP	GO:0045579	positive regulation of B cell differentiation	0.0017	0.0006	2.72	0.0392201	0.742009	ENSG00000002330;ENSG00000126226;ENSG00000165025;NewGene_7389	BAD;PCID2;SYK;NewGene_7389	4	up&down
BP	GO:1902041	regulation of extrinsic apoptotic signaling pathway via death domain receptors	0.0017	0.0006	2.72	0.0392201	0.742009	ENSG00000092871;ENSG00000169018;ENSG00000177595;ENSG00000197748	RFFL;FEM1B;PIDD1;CFAP43	4	up&down
BP	GO:1902230	negative regulation of intrinsic apoptotic signaling pathway in response to DNA damage	0.0017	0.0006	2.72	0.0392201	0.742009	ENSG00000019549;ENSG00000120885;ENSG00000165490;ENSG00000170855	SNAI2;CLU;DDIAS;TRIAP1	4	up&down
BP	GO:0006636	unsaturated fatty acid biosynthetic process	0.0021	0.0009	2.38	0.0396318	0.742009	ENSG00000012660;ENSG00000149485;ENSG00000159228;ENSG00000170522;ENSG00000242612	ELOVL5;FADS1;CBR1;ELOVL6;DECR2	5	up&down
BP	GO:0017004	cytochrome complex assembly	0.0021	0.0009	2.38	0.0396318	0.742009	ENSG00000130489;ENSG00000178449;ENSG00000183513;ENSG00000186687;ENSG00000204922	SCO2;COX14;COA5;LYRM7;UQCC3	5	up&down
BP	GO:0030728	ovulation	0.0021	0.0009	2.38	0.0396318	0.742009	ENSG00000118689;ENSG00000124882;ENSG00000147437;ENSG00000159228;ENSG00000184903	FOXO3;EREG;GNRH1;CBR1;IMMP2L	5	up&down
BP	GO:0030857	negative regulation of epithelial cell differentiation	0.0021	0.0009	2.38	0.0396318	0.742009	ENSG00000110092;ENSG00000115008;ENSG00000125850;ENSG00000158125;NewGene_7839	CCND1;IL1A;OVOL2;XDH;NewGene_7839	5	up&down
BP	GO:1903320	regulation of protein modification by small protein conjugation or removal	0.0075	0.005	1.51	0.0399187	0.742009	ENSG00000078902;ENSG00000101966;ENSG00000109184;ENSG00000109670;ENSG00000114742;ENSG00000116679;ENSG00000132326;ENSG00000133265;ENSG00000144228;ENSG00000163874;ENSG00000169018;ENSG00000172428;ENSG00000185115;ENSG00000187566;ENSG00000187608;ENSG00000188215;ENSG00000197579;ENSG00000213401	TOLLIP;XIAP;DCUN1D4;FBXW7;WDR48;IVNS1ABP;PER2;HSPBP1;SPOPL;ZC3H12A;FEM1B;COPS9;NSMCE3;NHLRC1;ISG15;DCUN1D3;TOPORS;MAGEA12	18	up&down
BP	GO:0032446	protein modification by small protein conjugation	0.0192	0.015	1.27	0.0406031	0.742009	ENSG00000076321;ENSG00000078140;ENSG00000079387;ENSG00000092871;ENSG00000100387;ENSG00000101966;ENSG00000102048;ENSG00000104343;ENSG00000107872;ENSG00000107954;ENSG00000109184;ENSG00000109670;ENSG00000118564;ENSG00000124217;ENSG00000127481;ENSG00000127585;ENSG00000131263;ENSG00000132004;ENSG00000138376;ENSG00000141665;ENSG00000143222;ENSG00000147912;ENSG00000150991;ENSG00000152242;ENSG00000153558…	KLHL20;UBE2K;SENP1;RFFL;RBX1;XIAP;ASB9;UBE2W;FBXL15;NEURL1;DCUN1D4;FBXW7;FBXL5;MOCS3;UBR4;FBXL16;RLIM;FBXW9;BARD1;FBXO15;UFC1;FBXO10;UBC;C18orf25;FBXL2;LONRF1;RNF166;PEX13;RNF168;MED30;RNF181;FEM1B;NSMCE1;FBXL14;AC013489.1;FBXO45;SHARPIN;RNF135;UBA7;ZNRF1;NHLRC1;DCUN1D3;ANAPC7;TOPORS;DDRGK1;NewGene_276	46	up&down
BP	GO:0007040	lysosome organization	0.0033	0.0017	1.91	0.0415533	0.742009	ENSG00000107521;ENSG00000108784;ENSG00000127419;ENSG00000139832;ENSG00000143553;ENSG00000149357;ENSG00000177628;ENSG00000283239	HPS1;NAGLU;TMEM175;RAB20;SNAPIN;LAMTOR1;GBA;KBTBD11-OT1	8	up
BP	GO:0000185	activation of MAPKKK activity	0.0008	0.0002	4.77	0.0439957	0.742009	ENSG00000100324;NewGene_6018	TAB1;NewGene_6018	2	up&down
BP	GO:0000379	tRNA-type intron splice site recognition and cleavage	0.0008	0.0002	4.77	0.0439957	0.742009	ENSG00000170892;ENSG00000182173	TSEN34;TSEN54	2	up
BP	GO:0000963	mitochondrial RNA processing	0.0008	0.0002	4.77	0.0439957	0.742009	ENSG00000043514;ENSG00000126814	TRIT1;TRMT5	2	down
BP	GO:0002070	epithelial cell maturation	0.0008	0.0002	4.77	0.0439957	0.742009	ENSG00000169018;NewGene_4304	FEM1B;NewGene_4304	2	up&down
BP	GO:0006085	acetyl-CoA biosynthetic process	0.0008	0.0002	4.77	0.0439957	0.742009	ENSG00000103150;ENSG00000131473	MLYCD;ACLY	2	up&down
BP	GO:0006390	mitochondrial transcription	0.0008	0.0002	4.77	0.0439957	0.742009	ENSG00000108064;ENSG00000118689	TFAM;FOXO3	2	down
BP	GO:0006428	isoleucyl-tRNA aminoacylation	0.0008	0.0002	4.77	0.0439957	0.742009	ENSG00000067704;ENSG00000196305	IARS2;IARS	2	down
BP	GO:0006526	arginine biosynthetic process	0.0008	0.0002	4.77	0.0439957	0.742009	ENSG00000130707;ENSG00000161653	ASS1;NAGS	2	up
BP	GO:0006783	heme biosynthetic process	0.0008	0.0002	4.77	0.0439957	0.742009	ENSG00000066926;ENSG00000188690	FECH;UROS	2	up
BP	GO:0006991	response to sterol depletion	0.0008	0.0002	4.77	0.0439957	0.742009	ENSG00000125629;ENSG00000186480	INSIG2;INSIG1	2	down
BP	GO:0007100	mitotic centrosome separation	0.0008	0.0002	4.77	0.0439957	0.742009	ENSG00000087586;ENSG00000166579	AURKA;NDEL1	2	down
BP	GO:0008039	synaptic target recognition	0.0008	0.0002	4.77	0.0439957	0.742009	ENSG00000164924;ENSG00000175793	YWHAZ;SFN	2	down
BP	GO:0009082	branched-chain amino acid biosynthetic process	0.0008	0.0002	4.77	0.0439957	0.742009	ENSG00000060982;ENSG00000105552	BCAT1;BCAT2	2	up&down
BP	GO:0009113	purine nucleobase biosynthetic process	0.0008	0.0002	4.77	0.0439957	0.742009	ENSG00000128059;ENSG00000159131	PPAT;GART	2	down
BP	GO:0010044	response to aluminum ion	0.0008	0.0002	4.77	0.0439957	0.742009	ENSG00000151552;ENSG00000158125	QDPR;XDH	2	up&down
BP	GO:0015871	choline transport	0.0008	0.0002	4.77	0.0439957	0.742009	ENSG00000080815;ENSG00000129657	PSEN1;SEC14L1	2	down
BP	GO:0016480	negative regulation of transcription by RNA polymerase III	0.0008	0.0002	4.77	0.0439957	0.742009	ENSG00000166886;ENSG00000179632	NAB2;MAF1	2	up
BP	GO:0021523	somatic motor neuron differentiation	0.0008	0.0002	4.77	0.0439957	0.742009	ENSG00000204852;ENSG00000283239	TCTN1;KBTBD11-OT1	2	up
BP	GO:0030311	poly-N-acetyllactosamine biosynthetic process	0.0008	0.0002	4.77	0.0439957	0.742009	ENSG00000170340;ENSG00000177191	B3GNT2;B3GNT8	2	up&down
BP	GO:0031126	snoRNA 3'-end processing	0.0008	0.0002	4.77	0.0439957	0.742009	ENSG00000077348;ENSG00000223496	EXOSC5;EXOSC6	2	up
BP	GO:0031554	regulation of DNA-templated transcription, termination	0.0008	0.0002	4.77	0.0439957	0.742009	ENSG00000107290;ENSG00000132326	SETX;PER2	2	down
BP	GO:0031583	phospholipase D-activating G protein-coupled receptor signaling pathway	0.0008	0.0002	4.77	0.0439957	0.742009	ENSG00000078401;ENSG00000127129	EDN1;EDN2	2	up&down
BP	GO:0032020	ISG15-protein conjugation	0.0008	0.0002	4.77	0.0439957	0.742009	ENSG00000182179;ENSG00000187608	UBA7;ISG15	2	up
BP	GO:0034063	stress granule assembly	0.0008	0.0002	4.77	0.0439957	0.742009	ENSG00000134001;ENSG00000138757	EIF2S1;G3BP2	2	down
BP	GO:0034392	negative regulation of smooth muscle cell apoptotic process	0.0008	0.0002	4.77	0.0439957	0.742009	ENSG00000078401;ENSG00000127129	EDN1;EDN2	2	up&down
BP	GO:0034552	respiratory chain complex II assembly	0.0008	0.0002	4.77	0.0439957	0.742009	ENSG00000154079;ENSG00000205138	SDHAF4;SDHAF1	2	up
BP	GO:0034696	response to prostaglandin F	0.0008	0.0002	4.77	0.0439957	0.742009	ENSG00000078401;ENSG00000127129	EDN1;EDN2	2	up&down
BP	GO:0035523	protein K29-linked deubiquitination	0.0008	0.0002	4.77	0.0439957	0.742009	ENSG00000019995;ENSG00000180667	ZRANB1;YOD1	2	down
BP	GO:0035751	regulation of lysosomal lumen pH	0.0008	0.0002	4.77	0.0439957	0.742009	ENSG00000127419;ENSG00000143553	TMEM175;SNAPIN	2	up
BP	GO:0035767	endothelial cell chemotaxis	0.0008	0.0002	4.77	0.0439957	0.742009	ENSG00000099250;ENSG00000172725	NRP1;CORO1B	2	up&down
BP	GO:0038065	collagen-activated signaling pathway	0.0008	0.0002	4.77	0.0439957	0.742009	ENSG00000154127;ENSG00000187498	UBASH3B;COL4A1	2	down
BP	GO:0042136	neurotransmitter biosynthetic process	0.0008	0.0002	4.77	0.0439957	0.742009	ENSG00000116096;ENSG00000181019	SPR;NQO1	2	up
BP	GO:0042376	phylloquinone catabolic process	0.0008	0.0002	4.77	0.0439957	0.742009	ENSG00000159228;ENSG00000159231	CBR1;CBR3	2	up
BP	GO:0042420	dopamine catabolic process	0.0008	0.0002	4.77	0.0439957	0.742009	ENSG00000093010;ENSG00000189221	COMT;MAOA	2	up&down
BP	GO:0042558	pteridine-containing compound metabolic process	0.0008	0.0002	4.77	0.0439957	0.742009	ENSG00000116096;ENSG00000116984	SPR;MTR	2	up&down
BP	GO:0042776	mitochondrial ATP synthesis coupled proton transport	0.0008	0.0002	4.77	0.0439957	0.742009	ENSG00000124172;ENSG00000169020	ATP5F1E;ATP5ME	2	up
BP	GO:0043179	rhythmic excitation	0.0008	0.0002	4.77	0.0439957	0.742009	ENSG00000078401;ENSG00000127129	EDN1;EDN2	2	up&down
BP	GO:0045006	DNA deamination	0.0008	0.0002	4.77	0.0439957	0.742009	ENSG00000077348;ENSG00000223496	EXOSC5;EXOSC6	2	up
BP	GO:0048861	leukemia inhibitory factor signaling pathway	0.0008	0.0002	4.77	0.0439957	0.742009	ENSG00000128342;ENSG00000150281	LIF;CTF1	2	up&down
BP	GO:0060426	lung vasculature development	0.0008	0.0002	4.77	0.0439957	0.742009	ENSG00000116285;ENSG00000128342	ERRFI1;LIF	2	down
BP	GO:0060571	morphogenesis of an epithelial fold	0.0008	0.0002	4.77	0.0439957	0.742009	ENSG00000125850;ENSG00000169641	OVOL2;LUZP1	2	up&down
BP	GO:0061462	protein localization to lysosome	0.0008	0.0002	4.77	0.0439957	0.742009	ENSG00000120885;ENSG00000135968	CLU;GCC2	2	up&down
BP	GO:0070453	regulation of heme biosynthetic process	0.0008	0.0002	4.77	0.0439957	0.742009	ENSG00000096092;ENSG00000111843	TMEM14A;TMEM14C	2	up
BP	GO:0070562	regulation of vitamin D receptor signaling pathway	0.0008	0.0002	4.77	0.0439957	0.742009	ENSG00000019549;ENSG00000197256	SNAI2;KANK2	2	down
BP	GO:0070563	negative regulation of vitamin D receptor signaling pathway	0.0008	0.0002	4.77	0.0439957	0.742009	ENSG00000019549;ENSG00000197256	SNAI2;KANK2	2	down
BP	GO:0070920	regulation of production of small RNA involved in gene silencing by RNA	0.0008	0.0002	4.77	0.0439957	0.742009	ENSG00000163874;ENSG00000186666	ZC3H12A;BCDIN3D	2	up
BP	GO:0070979	protein K11-linked ubiquitination	0.0008	0.0002	4.77	0.0439957	0.742009	ENSG00000104343;ENSG00000196510	UBE2W;ANAPC7	2	down
BP	GO:0071051	polyadenylation-dependent snoRNA 3'-end processing	0.0008	0.0002	4.77	0.0439957	0.742009	ENSG00000077348;ENSG00000223496	EXOSC5;EXOSC6	2	up
BP	GO:0071226	cellular response to molecule of fungal origin	0.0008	0.0002	4.77	0.0439957	0.742009	ENSG00000165025;ENSG00000172243	SYK;CLEC7A	2	up&down
BP	GO:0071265	L-methionine biosynthetic process	0.0008	0.0002	4.77	0.0439957	0.742009	ENSG00000037757;ENSG00000116761	MRI1;CTH	2	up&down
BP	GO:0071672	negative regulation of smooth muscle cell chemotaxis	0.0008	0.0002	4.77	0.0439957	0.742009	ENSG00000084207;ENSG00000172725	GSTP1;CORO1B	2	up
BP	GO:0071866	negative regulation of apoptotic process in bone marrow cell	0.0008	0.0002	4.77	0.0439957	0.742009	ENSG00000144381;ENSG00000145632	HSPD1;PLK2	2	down
BP	GO:0072675	osteoclast fusion	0.0008	0.0002	4.77	0.0439957	0.742009	ENSG00000110651;ENSG00000145022	CD81;TCTA	2	up
BP	GO:0085020	protein K6-linked ubiquitination	0.0008	0.0002	4.77	0.0439957	0.742009	ENSG00000012048;ENSG00000138376	BRCA1;BARD1	2	down
BP	GO:0090330	regulation of platelet aggregation	0.0008	0.0002	4.77	0.0439957	0.742009	ENSG00000154127;ENSG00000165025	UBASH3B;SYK	2	up&down
BP	GO:0090646	mitochondrial tRNA processing	0.0008	0.0002	4.77	0.0439957	0.742009	ENSG00000043514;ENSG00000126814	TRIT1;TRMT5	2	down
BP	GO:1900119	positive regulation of execution phase of apoptosis	0.0008	0.0002	4.77	0.0439957	0.742009	ENSG00000143514;ENSG00000163874	TP53BP2;ZC3H12A	2	up&down
BP	GO:1900864	mitochondrial RNA modification	0.0008	0.0002	4.77	0.0439957	0.742009	ENSG00000043514;ENSG00000126814	TRIT1;TRMT5	2	down
BP	GO:1902177	positive regulation of oxidative stress-induced intrinsic apoptotic signaling pathway	0.0008	0.0002	4.77	0.0439957	0.742009	ENSG00000109670;ENSG00000116288	FBXW7;PARK7	2	up&down
BP	GO:1902947	regulation of tau-protein kinase activity	0.0008	0.0002	4.77	0.0439957	0.742009	ENSG00000120885;ENSG00000166886	CLU;NAB2	2	up
BP	GO:1905344	prostaglandin catabolic process	0.0008	0.0002	4.77	0.0439957	0.742009	ENSG00000011009;ENSG00000159228	LYPLA2;CBR1	2	up
BP	GO:1990167	protein K27-linked deubiquitination	0.0008	0.0002	4.77	0.0439957	0.742009	ENSG00000169914;ENSG00000180667	OTUD3;YOD1	2	down
BP	GO:1990168	protein K33-linked deubiquitination	0.0008	0.0002	4.77	0.0439957	0.742009	ENSG00000019995;ENSG00000180667	ZRANB1;YOD1	2	down
BP	GO:2001057	reactive nitrogen species metabolic process	0.0008	0.0002	4.77	0.0439957	0.742009	ENSG00000116096;ENSG00000181019	SPR;NQO1	2	up
BP	GO:0045055	regulated exocytosis	0.0125	0.0093	1.35	0.0443904	0.746593	ENSG00000030582;ENSG00000078902;ENSG00000091317;ENSG00000113194;ENSG00000116586;ENSG00000120885;ENSG00000124107;ENSG00000127481;ENSG00000134827;ENSG00000139278;ENSG00000143546;ENSG00000143553;ENSG00000143556;ENSG00000143793;ENSG00000146425;ENSG00000149218;ENSG00000156535;ENSG00000160796;ENSG00000162896;ENSG00000164081;ENSG00000164713;ENSG00000164885;ENSG00000171236;ENSG00000178750;ENSG00000184330…	GRN;TOLLIP;CMTM6;FAF2;LAMTOR2;CLU;SLPI;UBR4;TCN1;GLIPR1;S100A8;SNAPIN;S100A7;C1orf35;DYNLT1;ENDOD1;CD109;NBEAL2;PIGR;TEX264;BRI3;CDK5;LRG1;STX19;S100A7A;NHLRC2;AC010422.3;NewGene_2253;NewGene_516;NewGene_7389	30	up&down
BP	GO:0071478	cellular response to radiation	0.0046	0.0027	1.69	0.0446203	0.747738	ENSG00000019549;ENSG00000072042;ENSG00000109670;ENSG00000126804;ENSG00000150093;ENSG00000163961;ENSG00000170855;ENSG00000172428;ENSG00000175854;ENSG00000185115;ENSG00000272047	SNAI2;RDH11;FBXW7;ZBTB1;ITGB1;RNF168;TRIAP1;COPS9;SWI5;NSMCE3;GTF2H5	11	up&down
BP	GO:0006796	phosphate-containing compound metabolic process	0.0275	0.0226	1.21	0.0447048	0.747738	ENSG00000004779;ENSG00000058729;ENSG00000070190;ENSG00000075399;ENSG00000075711;ENSG00000078177;ENSG00000078902;ENSG00000087253;ENSG00000089220;ENSG00000099795;ENSG00000100344;ENSG00000100385;ENSG00000100387;ENSG00000102886;ENSG00000104643;ENSG00000107290;ENSG00000107679;ENSG00000107719;ENSG00000110717;ENSG00000112304;ENSG00000116586;ENSG00000120937;ENSG00000122335;ENSG00000122484;ENSG00000122591…	NDUFAB1;RIOK2;DAPP1;VPS9D1;DLG1;N4BP2;TOLLIP;LPCAT2;PEBP1;NDUFB7;PNPLA3;IL2RB;RBX1;GDPD3;MTMR9;SETX;PLEKHA1;PALD1;NDUFS8;ACOT13;LAMTOR2;NPPB;SERAC1;RPAP2;FAM126A;WDR83;ATP5F1E;MOCS3;MCEE;EREG;PPCS;LIF;MPP1;NDUFA2;FRS3;ULK3;NDUFB10;RPRD1A;MAP3K21;PYURF;NIPSNAP2;UBC;UBASH3B;TAB3;XDH;ABHD3;CDC25C;PPP1R15B;FDXR;IL24;AK8;LDHD;RRM1;NDUFS5;ATP5ME;PCSK9;NANP;SMPDL3A;DCTPP1;DUSP8;NDUFA6;OGA;UQCC3;NewGene_…	66	up&down
BP	GO:0034329	cell junction assembly	0.0037	0.0021	1.79	0.0474832	0.751021	ENSG00000058085;ENSG00000075711;ENSG00000115808;ENSG00000130545;ENSG00000135862;ENSG00000150093;ENSG00000170248;NewGene_8065;NewGene_8080	LAMC2;DLG1;STRN;CRB3;LAMC1;ITGB1;PDCD6IP;NewGene_8065;NewGene_8080	9	up&down
BP	GO:0040014	regulation of multicellular organism growth	0.0029	0.0015	1.96	0.0474949	0.751021	ENSG00000075711;ENSG00000105810;ENSG00000115317;ENSG00000116096;ENSG00000130513;ENSG00000135446;ENSG00000142168	DLG1;CDK6;HTRA2;SPR;GDF15;CDK4;SOD1	7	up&down
BP	GO:0031398	positive regulation of protein ubiquitination	0.005	0.0031	1.63	0.0475341	0.751021	ENSG00000008405;ENSG00000101966;ENSG00000109184;ENSG00000109501;ENSG00000109670;ENSG00000133265;ENSG00000185115;ENSG00000187566;ENSG00000188215;ENSG00000197329;ENSG00000197579;ENSG00000213401	CRY1;XIAP;DCUN1D4;WFS1;FBXW7;HSPBP1;NSMCE3;NHLRC1;DCUN1D3;PELI1;TOPORS;MAGEA12	12	up&down
BP	GO:0071900	regulation of protein serine/threonine kinase activity	0.0087	0.0061	1.43	0.0476302	0.751021	ENSG00000104872;ENSG00000106617;ENSG00000110172;ENSG00000116586;ENSG00000119986;ENSG00000123473;ENSG00000130513;ENSG00000143674;ENSG00000150991;ENSG00000157625;ENSG00000158402;ENSG00000169895;ENSG00000170027;ENSG00000176907;ENSG00000177283;ENSG00000184545;ENSG00000214827;NewGene_6018;NewGene_6323;NewGene_7839;NewGene_8292	PIH1D1;PRKAG2;CHORDC1;LAMTOR2;AVPI1;STIL;GDF15;MAP3K21;UBC;TAB3;CDC25C;SYAP1;YWHAG;TCIM;FZD8;DUSP8;MTCP1;NewGene_6018;NewGene_6323;NewGene_7839;NewGene_8292	21	up&down
BP	GO:0006793	phosphorus metabolic process	0.0275	0.0227	1.21	0.0480043	0.751021	ENSG00000004779;ENSG00000058729;ENSG00000070190;ENSG00000075399;ENSG00000075711;ENSG00000078177;ENSG00000078902;ENSG00000087253;ENSG00000089220;ENSG00000099795;ENSG00000100344;ENSG00000100385;ENSG00000100387;ENSG00000102886;ENSG00000104643;ENSG00000107290;ENSG00000107679;ENSG00000107719;ENSG00000110717;ENSG00000112304;ENSG00000116586;ENSG00000120937;ENSG00000122335;ENSG00000122484;ENSG00000122591…	NDUFAB1;RIOK2;DAPP1;VPS9D1;DLG1;N4BP2;TOLLIP;LPCAT2;PEBP1;NDUFB7;PNPLA3;IL2RB;RBX1;GDPD3;MTMR9;SETX;PLEKHA1;PALD1;NDUFS8;ACOT13;LAMTOR2;NPPB;SERAC1;RPAP2;FAM126A;WDR83;ATP5F1E;MOCS3;MCEE;EREG;PPCS;LIF;MPP1;NDUFA2;FRS3;ULK3;NDUFB10;RPRD1A;MAP3K21;PYURF;NIPSNAP2;UBC;UBASH3B;TAB3;XDH;ABHD3;CDC25C;PPP1R15B;FDXR;IL24;AK8;LDHD;RRM1;NDUFS5;ATP5ME;PCSK9;NANP;SMPDL3A;DCTPP1;DUSP8;NDUFA6;OGA;UQCC3;NewGene_…	66	up&down
BP	GO:1901566	organonitrogen compound biosynthetic process	0.0175	0.0137	1.28	0.0484203	0.751021	ENSG00000037757;ENSG00000075399;ENSG00000087253;ENSG00000110619;ENSG00000112306;ENSG00000112651;ENSG00000116096;ENSG00000116761;ENSG00000118181;ENSG00000120937;ENSG00000124172;ENSG00000124217;ENSG00000125901;ENSG00000127125;ENSG00000129968;ENSG00000136542;ENSG00000140534;ENSG00000145337;ENSG00000146729;ENSG00000149806;ENSG00000158201;ENSG00000163463;ENSG00000164039;ENSG00000166532;ENSG00000166816…	MRI1;VPS9D1;LPCAT2;CARS;RPS12;MRPL2;SPR;CTH;RPS25;NPPB;ATP5F1E;MOCS3;MRPS26;PPCS;ABHD17A;GALNT5;TICRR;PYURF;NIPSNAP2;FAU;ABHD3;KRTCAP2;BDH2;RIMKLB;LDHD;GGT6;ATP5ME;B3GNT2;ALG14;AURKAIP1;B3GNT8;MRPL41;MRPL54;MRPL40;B3GLCT;UROS;MRPL21;OGA;MRPL53;YAE1;MRPS21;NewGene_7389	42	up&down
BP	GO:0043410	positive regulation of MAPK cascade	0.0112	0.0083	1.35	0.0518535	0.751021	ENSG00000099977;ENSG00000109670;ENSG00000115008;ENSG00000116586;ENSG00000117691;ENSG00000119986;ENSG00000125170;ENSG00000128342;ENSG00000130513;ENSG00000143556;ENSG00000143674;ENSG00000149357;ENSG00000150093;ENSG00000150991;ENSG00000157625;ENSG00000158125;ENSG00000163874;ENSG00000165757;ENSG00000166444;ENSG00000168036;ENSG00000170558;ENSG00000173614;ENSG00000174721;ENSG00000177283;ENSG00000184330…	DDT;FBXW7;IL1A;LAMTOR2;NENF;AVPI1;DOK4;LIF;GDF15;S100A7;MAP3K21;LAMTOR1;ITGB1;UBC;TAB3;XDH;ZC3H12A;JCAD;ST5;CTNNB1;CDH2;NMNAT1;FGFBP3;FZD8;S100A7A;NewGene_6018;NewGene_8292	27	up&down
BP	GO:0006919	activation of cysteine-type endopeptidase activity involved in apoptotic process	0.0042	0.0024	1.7	0.0520483	0.751021	ENSG00000015475;ENSG00000079387;ENSG00000091592;ENSG00000112977;ENSG00000141682;ENSG00000143546;ENSG00000158125;ENSG00000166681;ENSG00000169372;ENSG00000177595	BID;SENP1;NLRP1;DAP;PMAIP1;S100A8;XDH;BEX3;CRADD;PIDD1	10	up&down
BP	GO:0032270	positive regulation of cellular protein metabolic process	0.0292	0.0244	1.2	0.053425	0.751021	ENSG00000019549;ENSG00000075711;ENSG00000078140;ENSG00000078902;ENSG00000079387;ENSG00000080345;ENSG00000091592;ENSG00000099977;ENSG00000100387;ENSG00000100911;ENSG00000101966;ENSG00000104872;ENSG00000107020;ENSG00000107954;ENSG00000109184;ENSG00000109670;ENSG00000112977;ENSG00000115008;ENSG00000116586;ENSG00000117691;ENSG00000118564;ENSG00000119986;ENSG00000120885;ENSG00000123473;ENSG00000124882…	SNAI2;DLG1;UBE2K;TOLLIP;SENP1;RIF1;NLRP1;DDT;RBX1;PSME2;XIAP;PIH1D1;PLGRKT;NEURL1;DCUN1D4;FBXW7;DAP;IL1A;LAMTOR2;NENF;FBXL5;AVPI1;CLU;STIL;EREG;LIF;GDF15;HSPBP1;S100A8;S100A7;MAP3K21;ITGB1;CTF1;UBC;CACUL1;LONRF1;TAB3;XDH;RNF166;IL24;UCN;ZC3H12A;JCAD;ST5;BEX3;NAB2;PCSK9;SYAP1;PYM1;AC013489.1;FGFBP3;AURKAIP1;TCIM;FZD8;PIDD1;FIZ1;S100A7A;NSMCE3;PRR5;NHLRC1;DCUN1D3;TOPORS;DDRGK1;OGA;NOS1AP;MAGEA12;MT…	70	up&down
BP	GO:0006942	regulation of striated muscle contraction	0.0025	0.0012	2.04	0.0539175	0.751021	ENSG00000075711;ENSG00000108961;ENSG00000119782;ENSG00000163794;ENSG00000163874;ENSG00000198929	DLG1;RANGRF;FKBP1B;UCN;ZC3H12A;NOS1AP	6	up&down
BP	GO:0016226	iron-sulfur cluster assembly	0.0025	0.0012	2.04	0.0539175	0.751021	ENSG00000095906;ENSG00000103245;ENSG00000113013;ENSG00000165060;ENSG00000165898;ENSG00000166595	NUBP2;CIAO3;HSPA9;FXN;ISCA2;CIAO2B	6	up&down
BP	GO:0019395	fatty acid oxidation	0.0025	0.0012	2.04	0.0539175	0.751021	ENSG00000105607;ENSG00000121310;ENSG00000161544;ENSG00000162928;ENSG00000164039;ENSG00000242612	GCDH;ECHDC2;CYGB;PEX13;BDH2;DECR2	6	up&down
BP	GO:0030032	lamellipodium assembly	0.0025	0.0012	2.04	0.0539175	0.751021	ENSG00000150093;ENSG00000171943;ENSG00000196369;NewGene_1498;NewGene_8065;NewGene_8080	ITGB1;SRGAP2C;SRGAP2B;NewGene_1498;NewGene_8065;NewGene_8080	6	down
BP	GO:0034605	cellular response to heat	0.0025	0.0012	2.04	0.0539175	0.751021	ENSG00000096384;ENSG00000101276;ENSG00000115008;ENSG00000134001;ENSG00000144381;ENSG00000176907	HSP90AB1;SLC52A3;IL1A;EIF2S1;HSPD1;TCIM	6	up&down
BP	GO:0071479	cellular response to ionizing radiation	0.0025	0.0012	2.04	0.0539175	0.751021	ENSG00000019549;ENSG00000105835;ENSG00000150093;ENSG00000170430;ENSG00000175854;ENSG00000272047	SNAI2;NAMPT;ITGB1;MGMT;SWI5;GTF2H5	6	up&down
BP	GO:1901605	alpha-amino acid metabolic process	0.0025	0.0012	2.04	0.0539175	0.751021	ENSG00000037757;ENSG00000116096;ENSG00000116761;ENSG00000133943;ENSG00000156017;ENSG00000241935	MRI1;SPR;CTH;DGLUCY;CARNMT1;HOGA1	6	up&down
BP	GO:1903829	positive regulation of cellular protein localization	0.0071	0.0048	1.47	0.0543505	0.751021	ENSG00000018189;ENSG00000031691;ENSG00000058729;ENSG00000075711;ENSG00000108961;ENSG00000109670;ENSG00000126001;ENSG00000128342;ENSG00000129968;ENSG00000143514;ENSG00000150093;ENSG00000163874;ENSG00000166997;ENSG00000170027;ENSG00000177427;ENSG00000198171;ENSG00000203965	RUFY3;CENPQ;RIOK2;DLG1;RANGRF;FBXW7;CEP250;LIF;ABHD17A;TP53BP2;ITGB1;ZC3H12A;CNPY4;YWHAG;MIEF2;DDRGK1;EFCAB7	17	up&down
BP	GO:0072657	protein localization to membrane	0.0092	0.0066	1.4	0.0544552	0.751021	ENSG00000075711;ENSG00000109083;ENSG00000112306;ENSG00000118181;ENSG00000120509;ENSG00000122591;ENSG00000129968;ENSG00000130545;ENSG00000134809;ENSG00000136514;ENSG00000142444;ENSG00000148943;ENSG00000149806;ENSG00000150977;ENSG00000156299;ENSG00000158457;ENSG00000162896;ENSG00000166189;ENSG00000174483;ENSG00000177370;ENSG00000198408;ENSG00000254505	DLG1;IFT20;RPS12;RPS25;PDZD11;FAM126A;ABHD17A;CRB3;TIMM10;RTP4;TIMM29;LIN7C;FAU;RILPL2;TIAM1;TSPAN33;PIGR;HPS6;BBS1;TIMM22;OGA;CHMP4A	22	up&down
BP	GO:0006887	exocytosis	0.015	0.0116	1.29	0.0549005	0.751021	ENSG00000011347;ENSG00000030582;ENSG00000078902;ENSG00000091317;ENSG00000102362;ENSG00000112685;ENSG00000113194;ENSG00000116586;ENSG00000120885;ENSG00000124107;ENSG00000127481;ENSG00000134827;ENSG00000139278;ENSG00000142765;ENSG00000143546;ENSG00000143553;ENSG00000143556;ENSG00000143793;ENSG00000146425;ENSG00000149218;ENSG00000156535;ENSG00000160796;ENSG00000162896;ENSG00000164081;ENSG00000164713…	SYT7;GRN;TOLLIP;CMTM6;SYTL4;EXOC2;FAF2;LAMTOR2;CLU;SLPI;UBR4;TCN1;GLIPR1;SYTL1;S100A8;SNAPIN;S100A7;C1orf35;DYNLT1;ENDOD1;CD109;NBEAL2;PIGR;TEX264;BRI3;STXBP6;LRG1;STX19;EXOC3L1;S100A7A;TNFAIP2;NHLRC2;AC010422.3;NewGene_2253;NewGene_516;NewGene_7389	36	up&down
BP	GO:0009152	purine ribonucleotide biosynthetic process	0.0033	0.0018	1.82	0.0551509	0.751021	ENSG00000075399;ENSG00000120937;ENSG00000124172;ENSG00000127125;ENSG00000146729;ENSG00000166816;ENSG00000169020;NewGene_7389	VPS9D1;NPPB;ATP5F1E;PPCS;NIPSNAP2;LDHD;ATP5ME;NewGene_7389	8	up&down
BP	GO:0009260	ribonucleotide biosynthetic process	0.0033	0.0018	1.82	0.0551509	0.751021	ENSG00000075399;ENSG00000120937;ENSG00000124172;ENSG00000127125;ENSG00000146729;ENSG00000166816;ENSG00000169020;NewGene_7389	VPS9D1;NPPB;ATP5F1E;PPCS;NIPSNAP2;LDHD;ATP5ME;NewGene_7389	8	up&down
BP	GO:0046390	ribose phosphate biosynthetic process	0.0033	0.0018	1.82	0.0551509	0.751021	ENSG00000075399;ENSG00000120937;ENSG00000124172;ENSG00000127125;ENSG00000146729;ENSG00000166816;ENSG00000169020;NewGene_7389	VPS9D1;NPPB;ATP5F1E;PPCS;NIPSNAP2;LDHD;ATP5ME;NewGene_7389	8	up&down
BP	GO:0072522	purine-containing compound biosynthetic process	0.0033	0.0018	1.82	0.0551509	0.751021	ENSG00000075399;ENSG00000120937;ENSG00000124172;ENSG00000127125;ENSG00000146729;ENSG00000166816;ENSG00000169020;NewGene_7389	VPS9D1;NPPB;ATP5F1E;PPCS;NIPSNAP2;LDHD;ATP5ME;NewGene_7389	8	up&down
BP	GO:0051347	positive regulation of transferase activity	0.0117	0.0087	1.33	0.0573391	0.751021	ENSG00000075711;ENSG00000104872;ENSG00000107954;ENSG00000109184;ENSG00000109670;ENSG00000116586;ENSG00000119986;ENSG00000120885;ENSG00000123473;ENSG00000124882;ENSG00000130513;ENSG00000143674;ENSG00000150991;ENSG00000151893;ENSG00000157625;ENSG00000163794;ENSG00000166886;ENSG00000169895;ENSG00000176907;ENSG00000177283;ENSG00000178567;ENSG00000186654;ENSG00000188215;ENSG00000197579;ENSG00000213401…	DLG1;PIH1D1;NEURL1;DCUN1D4;FBXW7;LAMTOR2;AVPI1;CLU;STIL;EREG;GDF15;MAP3K21;UBC;CACUL1;TAB3;UCN;NAB2;SYAP1;TCIM;FZD8;EPM2AIP1;PRR5;DCUN1D3;TOPORS;MAGEA12;MTCP1;NewGene_6018;NewGene_8292	28	up&down
BP	GO:0000288	nuclear-transcribed mRNA catabolic process, deadenylation-dependent decay	0.0021	0.001	2.17	0.060387	0.751021	ENSG00000077348;ENSG00000164167;ENSG00000185650;ENSG00000204392;ENSG00000223496	EXOSC5;LSM6;ZFP36L1;LSM2;EXOSC6	5	up&down
BP	GO:0002098	tRNA wobble uridine modification	0.0021	0.001	2.17	0.060387	0.751021	ENSG00000070061;ENSG00000124217;ENSG00000142544;ENSG00000163832;ENSG00000167118	ELP1;MOCS3;CTU1;ELP6;URM1	5	up&down
BP	GO:0006625	protein targeting to peroxisome	0.0021	0.001	2.17	0.060387	0.751021	ENSG00000127980;ENSG00000150991;ENSG00000156521;ENSG00000162928;ENSG00000242612	PEX1;UBC;TYSND1;PEX13;DECR2	5	up&down
BP	GO:0009156	ribonucleoside monophosphate biosynthetic process	0.0021	0.001	2.17	0.060387	0.751021	ENSG00000075399;ENSG00000124172;ENSG00000146729;ENSG00000166816;ENSG00000169020	VPS9D1;ATP5F1E;NIPSNAP2;LDHD;ATP5ME	5	up&down
BP	GO:0010043	response to zinc ion	0.0021	0.001	2.17	0.060387	0.751021	ENSG00000104267;ENSG00000130707;ENSG00000138030;ENSG00000143546;ENSG00000162695	CA2;ASS1;KHK;S100A8;SLC30A7	5	up&down
BP	GO:0010332	response to gamma radiation	0.0021	0.001	2.17	0.060387	0.751021	ENSG00000115008;ENSG00000188215;ENSG00000196584;ENSG00000272047;NewGene_7389	IL1A;DCUN1D3;XRCC2;GTF2H5;NewGene_7389	5	up&down
BP	GO:0010824	regulation of centrosome duplication	0.0021	0.001	2.17	0.060387	0.751021	ENSG00000101624;ENSG00000110172;ENSG00000123473;ENSG00000168944;ENSG00000170248	CEP76;CHORDC1;STIL;CEP120;PDCD6IP	5	down
BP	GO:0021885	forebrain cell migration	0.0021	0.001	2.17	0.060387	0.751021	ENSG00000162928;ENSG00000171943;ENSG00000174013;ENSG00000196369;NewGene_1498	PEX13;SRGAP2C;FBXO45;SRGAP2B;NewGene_1498	5	down
BP	GO:0022029	telencephalon cell migration	0.0021	0.001	2.17	0.060387	0.751021	ENSG00000162928;ENSG00000171943;ENSG00000174013;ENSG00000196369;NewGene_1498	PEX13;SRGAP2C;FBXO45;SRGAP2B;NewGene_1498	5	down
BP	GO:0048488	synaptic vesicle endocytosis	0.0021	0.001	2.17	0.060387	0.751021	ENSG00000030582;ENSG00000159082;ENSG00000164885;ENSG00000169067;ENSG00000182584	GRN;SYNJ1;CDK5;ACTBL2;ACTL10	5	up&down
BP	GO:1904377	positive regulation of protein localization to cell periphery	0.0021	0.001	2.17	0.060387	0.751021	ENSG00000075711;ENSG00000108961;ENSG00000150093;ENSG00000166997;ENSG00000203965	DLG1;RANGRF;ITGB1;CNPY4;EFCAB7	5	up&down
BP	GO:0050731	positive regulation of peptidyl-tyrosine phosphorylation	0.0058	0.0038	1.52	0.0614954	0.751021	ENSG00000018236;ENSG00000107954;ENSG00000109670;ENSG00000124882;ENSG00000128342;ENSG00000141510;ENSG00000150093;ENSG00000150281;ENSG00000162892;ENSG00000163235;ENSG00000165025;ENSG00000171867;ENSG00000240972;NewGene_8292	CNTN1;NEURL1;FBXW7;EREG;LIF;TP53;ITGB1;CTF1;IL24;TGFA;SYK;PRNP;MIF;NewGene_8292	14	up&down
BP	GO:0006886	intracellular protein transport	0.03	0.0253	1.18	0.0617368	0.751021	ENSG00000005243;ENSG00000019582;ENSG00000027001;ENSG00000042753;ENSG00000058804;ENSG00000070718;ENSG00000081014;ENSG00000092871;ENSG00000094914;ENSG00000099901;ENSG00000100284;ENSG00000100478;ENSG00000100934;ENSG00000101310;ENSG00000102362;ENSG00000104915;ENSG00000106367;ENSG00000106803;ENSG00000107036;ENSG00000108239;ENSG00000108961;ENSG00000110723;ENSG00000111450;ENSG00000111481;ENSG00000112306…	COPZ2;CD74;MIPEP;AP2S1;NDC1;AP3M2;AP4E1;RFFL;AAAS;RANBP1;TOM1;AP4S1;SEC23A;SEC23B;SYTL4;STX10;AP1S1;SEC61B;RIC1;TBC1D12;RANGRF;EXPH5;STX2;COPZ1;RPS12;FAF2;SEC24A;SNX17;STX12;RPS25;NUP43;CLU;CLTA;STX16;XPO5;NAPB;PCID2;TIMM17B;AP4B1;NAPG;TIMM10;GCC2;COG3;RTP4;SEC24B;TIMM29;SYTL1;SNAPIN;DYNLT1;FAU;ITGB1;RILPL2;UBC;VPS26B;AP1S3;ADPRHL1;TYSND1;COPG2;PEX13;CDK5;STX3;HID1;YWHAG;FAM53A;TIMM22;STX19;AP1S2…	72	up&down
BP	GO:0032147	activation of protein kinase activity	0.0062	0.0042	1.49	0.0624485	0.751021	ENSG00000075711;ENSG00000088325;ENSG00000116586;ENSG00000119986;ENSG00000130513;ENSG00000135932;ENSG00000143674;ENSG00000150991;ENSG00000157625;ENSG00000163794;ENSG00000171867;ENSG00000186654;ENSG00000214827;NewGene_6018;NewGene_8292	DLG1;TPX2;LAMTOR2;AVPI1;GDF15;CAB39;MAP3K21;UBC;TAB3;UCN;PRNP;PRR5;MTCP1;NewGene_6018;NewGene_8292	15	up&down
BP	GO:0006937	regulation of muscle contraction	0.0029	0.0016	1.85	0.0640744	0.751021	ENSG00000075711;ENSG00000105048;ENSG00000108961;ENSG00000119782;ENSG00000163794;ENSG00000163874;ENSG00000198929	DLG1;TNNT1;RANGRF;FKBP1B;UCN;ZC3H12A;NOS1AP	7	up&down
BP	GO:1903078	positive regulation of protein localization to plasma membrane	0.0029	0.0016	1.85	0.0640744	0.751021	ENSG00000075711;ENSG00000108961;ENSG00000132698;ENSG00000150093;ENSG00000157916;ENSG00000166997;ENSG00000171867	DLG1;RANGRF;RAB25;ITGB1;RER1;CNPY4;PRNP	7	up&down
BP	GO:0022618	ribonucleoprotein complex assembly	0.0042	0.0025	1.64	0.0650275	0.751021	ENSG00000064703;ENSG00000104872;ENSG00000107290;ENSG00000112159;ENSG00000118181;ENSG00000131043;ENSG00000140534;ENSG00000142252;ENSG00000182810;ENSG00000189306	DDX20;PIH1D1;SETX;MDN1;RPS25;AAR2;TICRR;GEMIN7;DDX28;RRP7A	10	up&down
BP	GO:0071840	cellular component organization or biogenesis	0.0995	0.0914	1.09	0.0653956	0.751021	ENSG00000004779;ENSG00000005020;ENSG00000006459;ENSG00000007520;ENSG00000011260;ENSG00000018189;ENSG00000019549;ENSG00000019995;ENSG00000027001;ENSG00000031691;ENSG00000036448;ENSG00000049249;ENSG00000052841;ENSG00000058085;ENSG00000058729;ENSG00000058804;ENSG00000064703;ENSG00000071655;ENSG00000075702;ENSG00000075711;ENSG00000076321;ENSG00000077348;ENSG00000078140;ENSG00000080345;ENSG00000083457…	NDUFAB1;SKAP2;KDM7A;TSR3;UTP18;RUFY3;SNAI2;ZRANB1;MIPEP;CENPQ;MYOM2;TNFRSF9;TTC17;LAMC2;RIOK2;NDC1;DDX20;MBD3;WDR62;DLG1;KLHL20;EXOSC5;UBE2K;RIF1;ITGAE;LPCAT2;NLRP1;COL9A3;IKZF5;NDUFB7;RANBP1;CBY1;PNPLA3;IL2RB;RBX1;CEP76;EEA1;CIAO3;DMXL2;SPAG1;PIH1D1;ANKRD27;DMAC2;CHCHD2;CEP41;SETX;HPS1;PLEKHA1;CCSER2;NEURL1;STN1;MPP2;IFT20;FBXW7;NDUFS8;SUDS3;MDN1;ACOT13;ADGRG6;MRPL2;FAF2;NPHP3;RRP9;TANC1;POLE4;K…	239	up&down
BP	GO:0009059	macromolecule biosynthetic process	0.0321	0.0273	1.17	0.0655229	0.751021	ENSG00000067082;ENSG00000072364;ENSG00000101115;ENSG00000101493;ENSG00000103495;ENSG00000104825;ENSG00000104872;ENSG00000107290;ENSG00000110619;ENSG00000112306;ENSG00000112651;ENSG00000113649;ENSG00000115350;ENSG00000116679;ENSG00000116830;ENSG00000118181;ENSG00000118689;ENSG00000122484;ENSG00000122882;ENSG00000124882;ENSG00000125850;ENSG00000125901;ENSG00000126226;ENSG00000126804;ENSG00000127124…	KLF6;AFF4;SALL4;ZNF516;MAZ;NFKBIB;PIH1D1;SETX;CARS;RPS12;MRPL2;TCERG1;POLE4;IVNS1ABP;TTF2;RPS25;FOXO3;RPAP2;ECD;EREG;OVOL2;MRPS26;PCID2;ZBTB1;HIVEP3;ABHD17A;PER2;MED10;NKX2-8;BRIP1;GALNT5;BARD1;TICRR;RPRD1A;PYURF;BTF3;NRBF2;FAU;UBC;LSM11;DONSON;HSF2BP;KRTCAP2;TOPBP1;MED30;ZNF143;B3GNT2;ZNF217;ALG14;SLFN11;AURKAIP1;B3GNT8;POLR2L;LSM10;NOP10;MRPL41;MRPL54;MACC1;INTS5;MRPL40;NHLRC1;ISG15;B3GLCT;MRPL…	77	up&down
BP	GO:0000028	ribosomal small subunit assembly	0.0017	0.0007	2.38	0.0656345	0.751021	ENSG00000118181;ENSG00000168028;ENSG00000189306;NewGene_5938	RPS25;RPSA;RRP7A;NewGene_5938	4	up
BP	GO:0006296	nucleotide-excision repair, DNA incision, 5'-to lesion	0.0017	0.0007	2.38	0.0656345	0.751021	ENSG00000065057;ENSG00000100387;ENSG00000150991;ENSG00000272047	NTHL1;RBX1;UBC;GTF2H5	4	up&down
BP	GO:0006356	regulation of transcription by RNA polymerase I	0.0017	0.0007	2.38	0.0656345	0.751021	ENSG00000104872;ENSG00000119285;ENSG00000163811;ENSG00000177700	PIH1D1;HEATR1;WDR43;POLR2L	4	up&down
BP	GO:0033197	response to vitamin E	0.0017	0.0007	2.38	0.0656345	0.751021	ENSG00000110092;ENSG00000112972;ENSG00000119782;ENSG00000161547	CCND1;HMGCS1;FKBP1B;SRSF2	4	up&down
BP	GO:0040015	negative regulation of multicellular organism growth	0.0017	0.0007	2.38	0.0656345	0.751021	ENSG00000113739;ENSG00000130513;ENSG00000145287;ENSG00000165060	STC2;GDF15;PLAC8;FXN	4	up&down
BP	GO:0043248	proteasome assembly	0.0017	0.0007	2.38	0.0656345	0.751021	ENSG00000095261;ENSG00000127922;ENSG00000132963;ENSG00000180822	PSMD5;SEM1;POMP;PSMG4	4	up&down
BP	GO:0045071	negative regulation of viral genome replication	0.0017	0.0007	2.38	0.0656345	0.751021	ENSG00000124107;ENSG00000130813;ENSG00000163874;ENSG00000187608	SLPI;C19orf66;ZC3H12A;ISG15	4	up
BP	GO:0046855	inositol phosphate dephosphorylation	0.0017	0.0007	2.38	0.0656345	0.751021	ENSG00000104331;ENSG00000109452;ENSG00000141401;ENSG00000162813	IMPAD1;INPP4B;IMPA2;BPNT1	4	up&down
BP	GO:0051489	regulation of filopodium assembly	0.0017	0.0007	2.38	0.0656345	0.751021	ENSG00000107954;ENSG00000171943;ENSG00000196369;NewGene_1498	NEURL1;SRGAP2C;SRGAP2B;NewGene_1498	4	down
BP	GO:0060996	dendritic spine development	0.0017	0.0007	2.38	0.0656345	0.751021	ENSG00000138311;ENSG00000171943;ENSG00000196369;NewGene_1498	ZNF365;SRGAP2C;SRGAP2B;NewGene_1498	4	down
BP	GO:0061640	cytoskeleton-dependent cytokinesis	0.0017	0.0007	2.38	0.0656345	0.751021	ENSG00000137100;ENSG00000138311;ENSG00000160993;ENSG00000170248	DCTN3;ZNF365;ALKBH4;PDCD6IP	4	up&down
BP	GO:0071108	protein K48-linked deubiquitination	0.0017	0.0007	2.38	0.0656345	0.751021	ENSG00000167770;ENSG00000169914;ENSG00000180667;ENSG00000187555	OTUB1;OTUD3;YOD1;USP7	4	up&down
BP	GO:0090151	establishment of protein localization to mitochondrial membrane	0.0017	0.0007	2.38	0.0656345	0.751021	ENSG00000134809;ENSG00000142444;ENSG00000160014;ENSG00000177370	TIMM10;TIMM29;CALM3;TIMM22	4	up
BP	GO:1901998	toxin transport	0.0017	0.0007	2.38	0.0656345	0.751021	ENSG00000120217;ENSG00000150753;ENSG00000166226;ENSG00000184432	CD274;CCT5;CCT2;COPB2	4	down
BP	GO:1903428	positive regulation of reactive oxygen species biosynthetic process	0.0017	0.0007	2.38	0.0656345	0.751021	ENSG00000116288;ENSG00000118689;ENSG00000120885;ENSG00000198929	PARK7;FOXO3;CLU;NOS1AP	4	up&down
BP	GO:0000959	mitochondrial RNA metabolic process	0.0012	0.0004	2.86	0.0656699	0.751021	ENSG00000043514;ENSG00000118689;ENSG00000126814	TRIT1;FOXO3;TRMT5	3	down
BP	GO:0002089	lens morphogenesis in camera-type eye	0.0012	0.0004	2.86	0.0656699	0.751021	ENSG00000137936;ENSG00000168036;ENSG00000196116	BCAR3;CTNNB1;TDRD7	3	down
BP	GO:0006189	'de novo' IMP biosynthetic process	0.0012	0.0004	2.86	0.0656699	0.751021	ENSG00000128050;ENSG00000128059;ENSG00000239900	PAICS;PPAT;ADSL	3	up&down
BP	GO:0006361	transcription initiation from RNA polymerase I promoter	0.0012	0.0004	2.86	0.0656699	0.751021	ENSG00000104872;ENSG00000177700;ENSG00000272047	PIH1D1;POLR2L;GTF2H5	3	up
BP	GO:0006613	cotranslational protein targeting to membrane	0.0012	0.0004	2.86	0.0656699	0.751021	ENSG00000112306;ENSG00000118181;ENSG00000149806	RPS12;RPS25;FAU	3	up
BP	GO:0007035	vacuolar acidification	0.0012	0.0004	2.86	0.0656699	0.751021	ENSG00000104093;ENSG00000143553;ENSG00000169504	DMXL2;SNAPIN;CLIC4	3	up&down
BP	GO:0009200	deoxyribonucleoside triphosphate metabolic process	0.0012	0.0004	2.86	0.0656699	0.751021	ENSG00000179958;ENSG00000198408;NewGene_7389	DCTPP1;OGA;NewGene_7389	3	up&down
BP	GO:0009394	2'-deoxyribonucleotide metabolic process	0.0012	0.0004	2.86	0.0656699	0.751021	ENSG00000179958;ENSG00000198408;NewGene_7389	DCTPP1;OGA;NewGene_7389	3	up&down
BP	GO:0010738	regulation of protein kinase A signaling	0.0012	0.0004	2.86	0.0656699	0.751021	ENSG00000110711;ENSG00000118507;ENSG00000176907	AIP;AKAP7;TCIM	3	up&down
BP	GO:0010894	negative regulation of steroid biosynthetic process	0.0012	0.0004	2.86	0.0656699	0.751021	ENSG00000019549;ENSG00000125629;ENSG00000186480	SNAI2;INSIG2;INSIG1	3	down
BP	GO:0019692	deoxyribose phosphate metabolic process	0.0012	0.0004	2.86	0.0656699	0.751021	ENSG00000179958;ENSG00000198408;NewGene_7389	DCTPP1;OGA;NewGene_7389	3	up&down
BP	GO:0031086	nuclear-transcribed mRNA catabolic process, deadenylation-independent decay	0.0012	0.0004	2.86	0.0656699	0.751021	ENSG00000146278;ENSG00000185650;ENSG00000189266	PNRC1;ZFP36L1;PNRC2	3	up&down
BP	GO:0031365	N-terminal protein amino acid modification	0.0012	0.0004	2.86	0.0656699	0.751021	ENSG00000111300;ENSG00000164134;ENSG00000172878	NAA25;NAA15;METAP1D	3	up&down
BP	GO:0032308	positive regulation of prostaglandin secretion	0.0012	0.0004	2.86	0.0656699	0.751021	ENSG00000078401;ENSG00000115008;ENSG00000127129	EDN1;IL1A;EDN2	3	up&down
BP	GO:0033601	positive regulation of mammary gland epithelial cell proliferation	0.0012	0.0004	2.86	0.0656699	0.751021	ENSG00000110092;ENSG00000173531;NewGene_6323	CCND1;MST1;NewGene_6323	3	up&down
BP	GO:0036119	response to platelet-derived growth factor	0.0012	0.0004	2.86	0.0656699	0.751021	ENSG00000019549;ENSG00000169895;ENSG00000172725	SNAI2;SYAP1;CORO1B	3	up&down
BP	GO:0039536	negative regulation of RIG-I signaling pathway	0.0012	0.0004	2.86	0.0656699	0.751021	ENSG00000108771;ENSG00000129657;ENSG00000198746	DHX58;SEC14L1;GPATCH3	3	up&down
BP	GO:0043114	regulation of vascular permeability	0.0012	0.0004	2.86	0.0656699	0.751021	ENSG00000120937;ENSG00000163794;ENSG00000174721	NPPB;UCN;FGFBP3	3	up&down
BP	GO:0051150	regulation of smooth muscle cell differentiation	0.0012	0.0004	2.86	0.0656699	0.751021	ENSG00000116761;ENSG00000124882;ENSG00000125378	CTH;EREG;BMP4	3	up&down
BP	GO:0060306	regulation of membrane repolarization	0.0012	0.0004	2.86	0.0656699	0.751021	ENSG00000075711;ENSG00000118507;ENSG00000198929	DLG1;AKAP7;NOS1AP	3	up&down
BP	GO:0060749	mammary gland alveolus development	0.0012	0.0004	2.86	0.0656699	0.751021	ENSG00000110092;ENSG00000163235;NewGene_4304	CCND1;TGFA;NewGene_4304	3	up&down
BP	GO:0070911	global genome nucleotide-excision repair	0.0012	0.0004	2.86	0.0656699	0.751021	ENSG00000100387;ENSG00000150991;ENSG00000272047	RBX1;UBC;GTF2H5	3	up&down
BP	GO:0071025	RNA surveillance	0.0012	0.0004	2.86	0.0656699	0.751021	ENSG00000077348;ENSG00000126226;ENSG00000223496	EXOSC5;PCID2;EXOSC6	3	up&down
BP	GO:0090069	regulation of ribosome biogenesis	0.0012	0.0004	2.86	0.0656699	0.751021	ENSG00000058729;ENSG00000119285;ENSG00000163811	RIOK2;HEATR1;WDR43	3	up&down
BP	GO:0120033	negative regulation of plasma membrane bounded cell projection assembly	0.0012	0.0004	2.86	0.0656699	0.751021	ENSG00000171943;ENSG00000196369;NewGene_1498	SRGAP2C;SRGAP2B;NewGene_1498	3	down
BP	GO:1903749	positive regulation of establishment of protein localization to mitochondrion	0.0012	0.0004	2.86	0.0656699	0.751021	ENSG00000109670;ENSG00000143514;ENSG00000170027	FBXW7;TP53BP2;YWHAG	3	down
BP	GO:1903799	negative regulation of production of miRNAs involved in gene silencing by miRNA	0.0012	0.0004	2.86	0.0656699	0.751021	ENSG00000141510;ENSG00000163874;ENSG00000186666	TP53;ZC3H12A;BCDIN3D	3	up
BP	GO:1904637	cellular response to ionomycin	0.0012	0.0004	2.86	0.0656699	0.751021	ENSG00000105810;ENSG00000135446;ENSG00000163874	CDK6;CDK4;ZC3H12A	3	up&down
BP	GO:2000171	negative regulation of dendrite development	0.0012	0.0004	2.86	0.0656699	0.751021	ENSG00000171943;ENSG00000196369;NewGene_1498	SRGAP2C;SRGAP2B;NewGene_1498	3	down
BP	GO:0006457	protein folding	0.0104	0.0078	1.34	0.0673083	0.751021	ENSG00000088356;ENSG00000110172;ENSG00000113013;ENSG00000119782;ENSG00000120885;ENSG00000120937;ENSG00000123349;ENSG00000124659;ENSG00000127022;ENSG00000127774;ENSG00000133265;ENSG00000146731;ENSG00000150753;ENSG00000151835;ENSG00000164284;ENSG00000166226;ENSG00000166794;ENSG00000168259;ENSG00000171960;ENSG00000187522;ENSG00000196262;ENSG00000197860;ENSG00000204220;ENSG00000205981;ENSG00000284770	PDRG1;CHORDC1;HSPA9;FKBP1B;CLU;NPPB;PFDN5;TBCC;CANX;EMC6;HSPBP1;CCT6A;CCT5;SACS;GRPEL2;CCT2;PPIB;DNAJC7;PPIH;HSPA14;PPIA;SGTB;PFDN6;DNAJC19;TBCE	25	up&down
BP	GO:0007088	regulation of mitotic nuclear division	0.0046	0.0029	1.59	0.0680792	0.751021	ENSG00000058729;ENSG00000099901;ENSG00000115008;ENSG00000117724;ENSG00000124006;ENSG00000124882;ENSG00000126226;ENSG00000154429;ENSG00000158402;ENSG00000159069;ENSG00000175756	RIOK2;RANBP1;IL1A;CENPF;OBSL1;EREG;PCID2;CCSAP;CDC25C;FBXW5;AURKAIP1	11	up&down
BP	GO:0032436	positive regulation of proteasomal ubiquitin-dependent protein catabolic process	0.0046	0.0029	1.59	0.0680792	0.751021	ENSG00000080815;ENSG00000100387;ENSG00000120885;ENSG00000133265;ENSG00000145632;ENSG00000154359;ENSG00000158717;ENSG00000173867;ENSG00000177628;ENSG00000180008;ENSG00000198171	PSEN1;RBX1;CLU;HSPBP1;PLK2;LONRF1;RNF166;AC013489.1;GBA;SOCS4;DDRGK1	11	up&down
BP	GO:0051783	regulation of nuclear division	0.0046	0.0029	1.59	0.0680792	0.751021	ENSG00000058729;ENSG00000099901;ENSG00000115008;ENSG00000117724;ENSG00000124006;ENSG00000124882;ENSG00000126226;ENSG00000128342;ENSG00000154429;ENSG00000158402;ENSG00000175756	RIOK2;RANBP1;IL1A;CENPF;OBSL1;EREG;PCID2;LIF;CCSAP;CDC25C;AURKAIP1	11	up&down
BP	GO:0018130	heterocycle biosynthetic process	0.025	0.0209	1.2	0.0686051	0.751021	ENSG00000067082;ENSG00000072364;ENSG00000075399;ENSG00000075711;ENSG00000101115;ENSG00000101493;ENSG00000103495;ENSG00000104825;ENSG00000104872;ENSG00000107290;ENSG00000113649;ENSG00000115350;ENSG00000116096;ENSG00000116679;ENSG00000116830;ENSG00000118689;ENSG00000120937;ENSG00000122484;ENSG00000122882;ENSG00000124172;ENSG00000124217;ENSG00000124882;ENSG00000125850;ENSG00000126226;ENSG00000126804…	KLF6;AFF4;VPS9D1;DLG1;SALL4;ZNF516;MAZ;NFKBIB;PIH1D1;SETX;TCERG1;POLE4;SPR;IVNS1ABP;TTF2;FOXO3;NPPB;RPAP2;ECD;ATP5F1E;MOCS3;EREG;OVOL2;PCID2;ZBTB1;HIVEP3;PPCS;MPP1;MED10;NKX2-8;RPRD1A;BTF3;NIPSNAP2;NRBF2;UBC;LSM11;XDH;HSF2BP;MED30;AK8;ZNF143;LDHD;RRM1;ATP5ME;ZNF217;SMPDL3A;POLR2L;DCTPP1;LSM10;NOP10;MACC1;INTS5;ISG15;UROS;TOPORS;CEBPD;HOXA10;GTF2H5;NewGene_4304;NewGene_7389	60	up&down
BP	GO:0002283	neutrophil activation involved in immune response	0.0096	0.0071	1.35	0.0693271	0.751021	ENSG00000030582;ENSG00000078902;ENSG00000091317;ENSG00000113194;ENSG00000116586;ENSG00000124107;ENSG00000127481;ENSG00000134827;ENSG00000139278;ENSG00000143546;ENSG00000143556;ENSG00000143793;ENSG00000146425;ENSG00000160796;ENSG00000162896;ENSG00000164713;ENSG00000165025;ENSG00000171236;ENSG00000184330;ENSG00000269242;NewGene_2253;NewGene_516;NewGene_7389	GRN;TOLLIP;CMTM6;FAF2;LAMTOR2;SLPI;UBR4;TCN1;GLIPR1;S100A8;S100A7;C1orf35;DYNLT1;NBEAL2;PIGR;BRI3;SYK;LRG1;S100A7A;AC010422.3;NewGene_2253;NewGene_516;NewGene_7389	23	up&down
BP	GO:0001505	regulation of neurotransmitter levels	0.005	0.0032	1.55	0.0702522	0.751021	ENSG00000116096;ENSG00000120509;ENSG00000120885;ENSG00000132326;ENSG00000138078;ENSG00000143553;ENSG00000148943;ENSG00000163874;ENSG00000165804;ENSG00000178750;ENSG00000181019;ENSG00000198929	SPR;PDZD11;CLU;PER2;PREPL;SNAPIN;LIN7C;ZC3H12A;ZNF219;STX19;NQO1;NOS1AP	12	up&down
BP	GO:0006164	purine nucleotide biosynthetic process	0.0033	0.0019	1.73	0.0712749	0.751021	ENSG00000075399;ENSG00000120937;ENSG00000124172;ENSG00000127125;ENSG00000146729;ENSG00000166816;ENSG00000169020;NewGene_7389	VPS9D1;NPPB;ATP5F1E;PPCS;NIPSNAP2;LDHD;ATP5ME;NewGene_7389	8	up&down
BP	GO:0016073	snRNA metabolic process	0.0033	0.0019	1.73	0.0712749	0.751021	ENSG00000077348;ENSG00000122484;ENSG00000141425;ENSG00000166478;ENSG00000177700;ENSG00000182117;ENSG00000185085;ENSG00000223496	EXOSC5;RPAP2;RPRD1A;ZNF143;POLR2L;NOP10;INTS5;EXOSC6	8	up&down
BP	GO:0042274	ribosomal small subunit biogenesis	0.0033	0.0019	1.73	0.0712749	0.751021	ENSG00000007520;ENSG00000011260;ENSG00000058729;ENSG00000118181;ENSG00000119285;ENSG00000135521;ENSG00000164167;ENSG00000189306	TSR3;UTP18;RIOK2;RPS25;HEATR1;LTV1;LSM6;RRP7A	8	up&down
BP	GO:0060291	long-term synaptic potentiation	0.0033	0.0019	1.73	0.0712749	0.751021	ENSG00000108852;ENSG00000111450;ENSG00000145632;ENSG00000162105;ENSG00000163794;ENSG00000166900;ENSG00000173227;ENSG00000178750	MPP2;STX2;PLK2;SHANK2;UCN;STX3;SYT12;STX19	8	up&down
BP	GO:0000165	MAPK cascade	0.0054	0.0036	1.51	0.0717406	0.751021	ENSG00000089220;ENSG00000100263;ENSG00000100385;ENSG00000100387;ENSG00000107290;ENSG00000116586;ENSG00000123154;ENSG00000124882;ENSG00000137218;ENSG00000143674;ENSG00000150991;ENSG00000157625;NewGene_6018	PEBP1;RHBDD3;IL2RB;RBX1;SETX;LAMTOR2;WDR83;EREG;FRS3;MAP3K21;UBC;TAB3;NewGene_6018	13	up&down
BP	GO:1901988	negative regulation of cell cycle phase transition	0.0054	0.0036	1.51	0.0717406	0.751021	ENSG00000100387;ENSG00000117724;ENSG00000129173;ENSG00000140534;ENSG00000158402;ENSG00000159147;ENSG00000163781;ENSG00000170855;ENSG00000172716;ENSG00000177595;ENSG00000188215;ENSG00000197256;NewGene_7839	RBX1;CENPF;E2F8;TICRR;CDC25C;DONSON;TOPBP1;TRIAP1;SLFN11;PIDD1;DCUN1D3;KANK2;NewGene_7839	13	up&down
BP	GO:0090407	organophosphate biosynthetic process	0.0083	0.006	1.38	0.0718559	0.751021	ENSG00000004779;ENSG00000075399;ENSG00000075711;ENSG00000087253;ENSG00000100344;ENSG00000104643;ENSG00000107679;ENSG00000120937;ENSG00000124172;ENSG00000124217;ENSG00000127125;ENSG00000130830;ENSG00000145337;ENSG00000146729;ENSG00000158201;ENSG00000165695;ENSG00000166816;ENSG00000167325;ENSG00000169020;NewGene_7389	NDUFAB1;VPS9D1;DLG1;LPCAT2;PNPLA3;MTMR9;PLEKHA1;NPPB;ATP5F1E;MOCS3;PPCS;MPP1;PYURF;NIPSNAP2;ABHD3;AK8;LDHD;RRM1;ATP5ME;NewGene_7389	20	up&down
BP	GO:0010948	negative regulation of cell cycle process	0.0071	0.005	1.42	0.0733008	0.751021	ENSG00000100387;ENSG00000109670;ENSG00000117724;ENSG00000128342;ENSG00000129173;ENSG00000140534;ENSG00000158402;ENSG00000159147;ENSG00000163781;ENSG00000170855;ENSG00000172716;ENSG00000175756;ENSG00000177595;ENSG00000188215;ENSG00000197256;NewGene_5469;NewGene_7839	RBX1;FBXW7;CENPF;LIF;E2F8;TICRR;CDC25C;DONSON;TOPBP1;TRIAP1;SLFN11;AURKAIP1;PIDD1;DCUN1D3;KANK2;NewGene_5469;NewGene_7839	17	up&down
BP	GO:0043687	post-translational protein modification	0.0108	0.0082	1.32	0.073976	0.751021	ENSG00000076321;ENSG00000100387;ENSG00000102048;ENSG00000107872;ENSG00000109670;ENSG00000109790;ENSG00000111671;ENSG00000118564;ENSG00000119599;ENSG00000124006;ENSG00000124257;ENSG00000127585;ENSG00000132004;ENSG00000135862;ENSG00000141665;ENSG00000144455;ENSG00000145780;ENSG00000147912;ENSG00000162032;ENSG00000165572;ENSG00000169018;ENSG00000169174;ENSG00000171823;ENSG00000179403;ENSG00000184887…	KLHL20;RBX1;ASB9;FBXL15;FBXW7;KLHL5;SPSB2;FBXL5;DCAF4;OBSL1;NEURL2;FBXL16;FBXW9;LAMC1;FBXO15;SUMF1;FEM1C;FBXO10;SPSB3;KBTBD6;FEM1B;PCSK9;FBXL14;VWA1;BTBD6;DCUN1D3	26	up&down
BP	GO:0005977	glycogen metabolic process	0.0025	0.0013	1.91	0.0743992	0.751021	ENSG00000102893;ENSG00000132326;ENSG00000187566;ENSG00000196182;NewGene_2253;NewGene_516	PHKB;PER2;NHLRC1;STK40;NewGene_2253;NewGene_516	6	up&down
BP	GO:0007589	body fluid secretion	0.0025	0.0013	1.91	0.0743992	0.751021	ENSG00000078401;ENSG00000107954;ENSG00000120937;ENSG00000127129;ENSG00000158125;ENSG00000163794	EDN1;NEURL1;NPPB;EDN2;XDH;UCN	6	up&down
BP	GO:0030301	cholesterol transport	0.0025	0.0013	1.91	0.0743992	0.751021	ENSG00000119541;ENSG00000120885;ENSG00000122335;ENSG00000172345;ENSG00000173409;ENSG00000204444	VPS4B;CLU;SERAC1;STARD5;ARV1;APOM	6	up&down
BP	GO:0071353	cellular response to interleukin-4	0.0025	0.0013	1.91	0.0743992	0.751021	ENSG00000079999;ENSG00000096384;ENSG00000105810;ENSG00000135446;ENSG00000162892;ENSG00000178035	KEAP1;HSP90AB1;CDK6;CDK4;IL24;IMPDH2	6	up&down
BP	GO:2000379	positive regulation of reactive oxygen species metabolic process	0.0025	0.0013	1.91	0.0743992	0.751021	ENSG00000118689;ENSG00000120885;ENSG00000125995;ENSG00000158125;ENSG00000163874;ENSG00000198929	FOXO3;CLU;ROMO1;XDH;ZC3H12A;NOS1AP	6	up&down
BP	GO:0006885	regulation of pH	0.0037	0.0023	1.65	0.0763597	0.751021	ENSG00000065923;ENSG00000066230;ENSG00000078401;ENSG00000104093;ENSG00000115616;ENSG00000127129;ENSG00000127419;ENSG00000139832;ENSG00000143553	SLC9A7;SLC9A3;EDN1;DMXL2;SLC9A2;EDN2;TMEM175;RAB20;SNAPIN	9	up&down
BP	GO:0008016	regulation of heart contraction	0.0037	0.0023	1.65	0.0763597	0.751021	ENSG00000075711;ENSG00000108961;ENSG00000119782;ENSG00000143546;ENSG00000163794;ENSG00000163874;ENSG00000163993;ENSG00000164983;ENSG00000198929	DLG1;RANGRF;FKBP1B;S100A8;UCN;ZC3H12A;S100P;TMEM65;NOS1AP	9	up&down
BP	GO:0016054	organic acid catabolic process	0.0037	0.0023	1.65	0.0763597	0.751021	ENSG00000116761;ENSG00000121310;ENSG00000124370;ENSG00000156017;ENSG00000159228;ENSG00000162928;ENSG00000164039;ENSG00000241935;ENSG00000242612	CTH;ECHDC2;MCEE;CARNMT1;CBR1;PEX13;BDH2;HOGA1;DECR2	9	up&down
BP	GO:0046395	carboxylic acid catabolic process	0.0037	0.0023	1.65	0.0763597	0.751021	ENSG00000116761;ENSG00000121310;ENSG00000124370;ENSG00000156017;ENSG00000159228;ENSG00000162928;ENSG00000164039;ENSG00000241935;ENSG00000242612	CTH;ECHDC2;MCEE;CARNMT1;CBR1;PEX13;BDH2;HOGA1;DECR2	9	up&down
BP	GO:0051247	positive regulation of protein metabolic process	0.0304	0.026	1.17	0.0768586	0.751021	ENSG00000019549;ENSG00000075711;ENSG00000078140;ENSG00000078902;ENSG00000079387;ENSG00000080345;ENSG00000091592;ENSG00000099977;ENSG00000100387;ENSG00000100911;ENSG00000101966;ENSG00000102048;ENSG00000104872;ENSG00000105887;ENSG00000107020;ENSG00000107954;ENSG00000109184;ENSG00000109670;ENSG00000112977;ENSG00000115008;ENSG00000116586;ENSG00000117691;ENSG00000118564;ENSG00000119986;ENSG00000120885…	SNAI2;DLG1;UBE2K;TOLLIP;SENP1;RIF1;NLRP1;DDT;RBX1;PSME2;XIAP;ASB9;PIH1D1;MTPN;PLGRKT;NEURL1;DCUN1D4;FBXW7;DAP;IL1A;LAMTOR2;NENF;FBXL5;AVPI1;CLU;STIL;EREG;LIF;GDF15;HSPBP1;BARD1;S100A8;S100A7;MAP3K21;ITGB1;CTF1;UBC;CACUL1;LONRF1;TAB3;XDH;RNF166;IL24;UCN;ZC3H12A;JCAD;ST5;BEX3;NAB2;PCSK9;SYAP1;PYM1;AC013489.1;FGFBP3;AURKAIP1;TCIM;FZD8;PIDD1;FIZ1;S100A7A;NSMCE3;PRR5;NHLRC1;DCUN1D3;TOPORS;DDRGK1;OGA;N…	73	up&down
BP	GO:0006996	organelle organization	0.0629	0.0567	1.11	0.0783643	0.751021	ENSG00000004779;ENSG00000006459;ENSG00000018189;ENSG00000019995;ENSG00000027001;ENSG00000031691;ENSG00000036448;ENSG00000052841;ENSG00000058804;ENSG00000071655;ENSG00000075702;ENSG00000075711;ENSG00000076321;ENSG00000080345;ENSG00000099795;ENSG00000099901;ENSG00000100211;ENSG00000100344;ENSG00000100387;ENSG00000101624;ENSG00000102189;ENSG00000104450;ENSG00000104872;ENSG00000105341;ENSG00000106153…	NDUFAB1;KDM7A;RUFY3;ZRANB1;MIPEP;CENPQ;MYOM2;TTC17;NDC1;MBD3;WDR62;DLG1;KLHL20;RIF1;NDUFB7;RANBP1;CBY1;PNPLA3;RBX1;CEP76;EEA1;SPAG1;PIH1D1;DMAC2;CHCHD2;CEP41;SETX;HPS1;CCSER2;NEURL1;STN1;IFT20;FBXW7;NDUFS8;SUDS3;MDN1;ADGRG6;FAF2;NPHP3;POLE4;KDM3A;WRAP73;CENPF;RPS25;CLU;STIL;OBSL1;ATP5F1E;NEURL2;EREG;CEP250;PCID2;TIMM17B;ZBTB1;TMEM175;EMC6;STRIP2;MKLN1;ATP8B3;SCO2;NDUFA2;LLGL1;PER2;TIMM10;GCC2;BRI…	151	up&down
BP	GO:0071826	ribonucleoprotein complex subunit organization	0.0042	0.0026	1.59	0.0799057	0.751021	ENSG00000064703;ENSG00000104872;ENSG00000107290;ENSG00000112159;ENSG00000118181;ENSG00000131043;ENSG00000140534;ENSG00000142252;ENSG00000182810;ENSG00000189306	DDX20;PIH1D1;SETX;MDN1;RPS25;AAR2;TICRR;GEMIN7;DDX28;RRP7A	10	up&down
BP	GO:0090150	establishment of protein localization to membrane	0.0042	0.0026	1.59	0.0799057	0.751021	ENSG00000112306;ENSG00000118181;ENSG00000134809;ENSG00000136514;ENSG00000142444;ENSG00000149806;ENSG00000150977;ENSG00000174483;ENSG00000177370;ENSG00000198408	RPS12;RPS25;TIMM10;RTP4;TIMM29;FAU;RILPL2;BBS1;TIMM22;OGA	10	up&down
BP	GO:0007034	vacuolar transport	0.0046	0.003	1.54	0.0823118	0.751021	ENSG00000083937;ENSG00000100281;ENSG00000120885;ENSG00000130724;ENSG00000135968;ENSG00000143553;ENSG00000149823;ENSG00000167671;ENSG00000169174;ENSG00000176108;ENSG00000254505	CHMP2B;HMGXB4;CLU;CHMP2A;GCC2;SNAPIN;VPS51;UBXN6;PCSK9;CHMP6;CHMP4A	11	up&down
BP	GO:0070646	protein modification by small protein removal	0.0046	0.003	1.54	0.0823118	0.751021	ENSG00000019995;ENSG00000079387;ENSG00000114742;ENSG00000138376;ENSG00000150991;ENSG00000154124;ENSG00000163874;ENSG00000169914;ENSG00000171148;ENSG00000180667;ENSG00000187555	ZRANB1;SENP1;WDR48;BARD1;UBC;OTULIN;ZC3H12A;OTUD3;TADA3;YOD1;USP7	11	up&down
BP	GO:0000387	spliceosomal snRNP assembly	0.0029	0.0017	1.76	0.0837334	0.751021	ENSG00000064703;ENSG00000100028;ENSG00000124562;ENSG00000131043;ENSG00000132600;ENSG00000139343;ENSG00000142252	DDX20;SNRPD3;SNRPC;AAR2;PRMT7;SNRPF;GEMIN7	7	up&down
BP	GO:0006633	fatty acid biosynthetic process	0.0029	0.0017	1.76	0.0837334	0.751021	ENSG00000004779;ENSG00000074696;ENSG00000099194;ENSG00000103150;ENSG00000159228;ENSG00000242612;ENSG00000278540	NDUFAB1;HACD3;SCD;MLYCD;CBR1;DECR2;ACACA	7	up&down
BP	GO:0007041	lysosomal transport	0.0029	0.0017	1.76	0.0837334	0.751021	ENSG00000100281;ENSG00000120885;ENSG00000135968;ENSG00000143553;ENSG00000149823;ENSG00000167671;ENSG00000169174	HMGXB4;CLU;GCC2;SNAPIN;VPS51;UBXN6;PCSK9	7	up&down
BP	GO:0071230	cellular response to amino acid stimulus	0.0029	0.0017	1.76	0.0837334	0.751021	ENSG00000087245;ENSG00000107954;ENSG00000116586;ENSG00000130707;ENSG00000149357;ENSG00000187498;ENSG00000188186	MMP2;NEURL1;LAMTOR2;ASS1;LAMTOR1;COL4A1;LAMTOR4	7	up&down
BP	GO:0008033	tRNA processing	0.005	0.0033	1.51	0.0838594	0.751021	ENSG00000043514;ENSG00000065457;ENSG00000100416;ENSG00000105171;ENSG00000124217;ENSG00000126814;ENSG00000142544;ENSG00000167272;ENSG00000172336;ENSG00000182173;ENSG00000189007;ENSG00000241370	TRIT1;ADAT1;TRMU;POP4;MOCS3;TRMT5;CTU1;POP5;POP7;TSEN54;ADAT2;RPP21	12	up&down
BP	GO:0009165	nucleotide biosynthetic process	0.005	0.0033	1.51	0.0838594	0.751021	ENSG00000075399;ENSG00000075711;ENSG00000120937;ENSG00000124172;ENSG00000127125;ENSG00000130830;ENSG00000146729;ENSG00000165695;ENSG00000166816;ENSG00000167325;ENSG00000169020;NewGene_7389	VPS9D1;DLG1;NPPB;ATP5F1E;PPCS;MPP1;NIPSNAP2;AK8;LDHD;RRM1;ATP5ME;NewGene_7389	12	up&down
BP	GO:0044770	cell cycle phase transition	0.005	0.0033	1.51	0.0838594	0.751021	ENSG00000099901;ENSG00000101624;ENSG00000106477;ENSG00000107872;ENSG00000115350;ENSG00000126001;ENSG00000149308;ENSG00000150093;ENSG00000151893;ENSG00000158402;ENSG00000170027;ENSG00000176390	RANBP1;CEP76;CEP41;FBXL15;POLE4;CEP250;NPAT;ITGB1;CACUL1;CDC25C;YWHAG;CRLF3	12	up&down
BP	GO:0044772	mitotic cell cycle phase transition	0.005	0.0033	1.51	0.0838594	0.751021	ENSG00000099901;ENSG00000101624;ENSG00000106477;ENSG00000107872;ENSG00000115350;ENSG00000126001;ENSG00000149308;ENSG00000150093;ENSG00000151893;ENSG00000158402;ENSG00000170027;ENSG00000176390	RANBP1;CEP76;CEP41;FBXL15;POLE4;CEP250;NPAT;ITGB1;CACUL1;CDC25C;YWHAG;CRLF3	12	up&down
BP	GO:0006839	mitochondrial transport	0.0062	0.0044	1.43	0.0851277	0.751021	ENSG00000027001;ENSG00000080815;ENSG00000096092;ENSG00000111843;ENSG00000124172;ENSG00000126768;ENSG00000134809;ENSG00000142444;ENSG00000143514;ENSG00000169020;ENSG00000170027;ENSG00000177370;ENSG00000183172;ENSG00000205981;ENSG00000262814	MIPEP;PSEN1;TMEM14A;TMEM14C;ATP5F1E;TIMM17B;TIMM10;TIMM29;TP53BP2;ATP5ME;YWHAG;TIMM22;SMDT1;DNAJC19;MRPL12	15	up&down
BP	GO:2000116	regulation of cysteine-type endopeptidase activity	0.0062	0.0044	1.43	0.0851277	0.751021	ENSG00000079387;ENSG00000091592;ENSG00000092871;ENSG00000101966;ENSG00000104872;ENSG00000112977;ENSG00000126226;ENSG00000143546;ENSG00000158125;ENSG00000162892;ENSG00000166681;ENSG00000170855;ENSG00000177595;ENSG00000213401;ENSG00000217128	SENP1;NLRP1;RFFL;XIAP;PIH1D1;DAP;PCID2;S100A8;XDH;IL24;BEX3;TRIAP1;PIDD1;MAGEA12;FNIP1	15	up&down
BP	GO:0045732	positive regulation of protein catabolic process	0.0058	0.004	1.45	0.085137	0.751021	ENSG00000100263;ENSG00000100359;ENSG00000100387;ENSG00000102048;ENSG00000109670;ENSG00000118564;ENSG00000120885;ENSG00000133265;ENSG00000138376;ENSG00000154359;ENSG00000158717;ENSG00000169174;ENSG00000173867;ENSG00000198171	RHBDD3;SGSM3;RBX1;ASB9;FBXW7;FBXL5;CLU;HSPBP1;BARD1;LONRF1;RNF166;PCSK9;AC013489.1;DDRGK1	14	up&down
BP	GO:0006112	energy reserve metabolic process	0.0021	0.001	1.99	0.0861678	0.751021	ENSG00000132326;ENSG00000187566;ENSG00000196182;NewGene_2253;NewGene_516	PER2;NHLRC1;STK40;NewGene_2253;NewGene_516	5	up&down
BP	GO:0006977	DNA damage response, signal transduction by p53 class mediator resulting in cell cycle arrest	0.0021	0.001	1.99	0.0861678	0.751021	ENSG00000129173;ENSG00000141510;ENSG00000158402;ENSG00000170855;ENSG00000177595	E2F8;TP53;CDC25C;TRIAP1;PIDD1	5	up&down
BP	GO:0007595	lactation	0.0021	0.001	1.99	0.0861678	0.751021	ENSG00000107954;ENSG00000110092;ENSG00000118260;ENSG00000128059;ENSG00000158125	NEURL1;CCND1;CREB1;PPAT;XDH	5	down
BP	GO:0030866	cortical actin cytoskeleton organization	0.0021	0.001	1.99	0.0861678	0.751021	ENSG00000075711;ENSG00000131899;ENSG00000159023;ENSG00000164885;ENSG00000170248	DLG1;LLGL1;EPB41;CDK5;PDCD6IP	5	up&down
BP	GO:0051966	regulation of synaptic transmission, glutamatergic	0.0021	0.001	1.99	0.0861678	0.751021	ENSG00000080815;ENSG00000152413;ENSG00000162105;ENSG00000163794;ENSG00000164885	PSEN1;HOMER1;SHANK2;UCN;CDK5	5	up&down
BP	GO:1903426	regulation of reactive oxygen species biosynthetic process	0.0021	0.001	1.99	0.0861678	0.751021	ENSG00000081181;ENSG00000118689;ENSG00000120885;ENSG00000163874;ENSG00000198929	ARG2;FOXO3;CLU;ZC3H12A;NOS1AP	5	up&down
BP	GO:2001222	regulation of neuron migration	0.0021	0.001	1.99	0.0861678	0.751021	ENSG00000130449;ENSG00000147437;ENSG00000171943;ENSG00000196369;NewGene_1498	ZSWIM6;GNRH1;SRGAP2C;SRGAP2B;NewGene_1498	5	down
BP	GO:0031401	positive regulation of protein modification process	0.0221	0.0185	1.19	0.0878205	0.751021	ENSG00000019549;ENSG00000075711;ENSG00000078140;ENSG00000078902;ENSG00000080345;ENSG00000099977;ENSG00000101966;ENSG00000104872;ENSG00000107954;ENSG00000109184;ENSG00000109670;ENSG00000115008;ENSG00000116586;ENSG00000117691;ENSG00000119986;ENSG00000120885;ENSG00000123473;ENSG00000124882;ENSG00000128342;ENSG00000130513;ENSG00000133265;ENSG00000143556;ENSG00000143674;ENSG00000150093;ENSG00000150281…	SNAI2;DLG1;UBE2K;TOLLIP;RIF1;DDT;XIAP;PIH1D1;NEURL1;DCUN1D4;FBXW7;IL1A;LAMTOR2;NENF;AVPI1;CLU;STIL;EREG;LIF;GDF15;HSPBP1;S100A7;MAP3K21;ITGB1;CTF1;UBC;CACUL1;TAB3;XDH;IL24;UCN;ZC3H12A;JCAD;ST5;NAB2;SYAP1;FGFBP3;TCIM;FZD8;FIZ1;S100A7A;NSMCE3;PRR5;NHLRC1;DCUN1D3;TOPORS;DDRGK1;NOS1AP;MAGEA12;MTCP1;FNIP1;NewGene_6018;NewGene_8292	53	up&down
BP	GO:1902807	negative regulation of cell cycle G1/S phase transition	0.0033	0.002	1.66	0.0899692	0.751021	ENSG00000129173;ENSG00000158402;ENSG00000170855;ENSG00000172716;ENSG00000177595;ENSG00000188215;ENSG00000197256;NewGene_7839	E2F8;CDC25C;TRIAP1;SLFN11;PIDD1;DCUN1D3;KANK2;NewGene_7839	8	up&down
BP	GO:0006259	DNA metabolic process	0.0142	0.0114	1.25	0.0909574	0.751021	ENSG00000071655;ENSG00000077348;ENSG00000080345;ENSG00000100387;ENSG00000107290;ENSG00000107960;ENSG00000109674;ENSG00000114742;ENSG00000115350;ENSG00000126804;ENSG00000136492;ENSG00000138311;ENSG00000138376;ENSG00000140534;ENSG00000148362;ENSG00000150991;ENSG00000159147;ENSG00000163781;ENSG00000163961;ENSG00000169189;ENSG00000172716;ENSG00000173928;ENSG00000175854;ENSG00000177700;ENSG00000179958…	MBD3;EXOSC5;RIF1;RBX1;SETX;STN1;NEIL3;WDR48;POLE4;ZBTB1;BRIP1;ZNF365;BARD1;TICRR;PAXX;UBC;DONSON;TOPBP1;RNF168;NSMCE1;SLFN11;SWSAP1;SWI5;POLR2L;DCTPP1;NOP10;NSMCE3;USP7;ISG15;EXOSC6;GTF2H5;NewGene_5469;NewGene_7839;NewGene_8586	34	up&down
BP	GO:0002263	cell activation involved in immune response	0.0108	0.0084	1.29	0.0912579	0.751021	ENSG00000030582;ENSG00000078902;ENSG00000091317;ENSG00000113194;ENSG00000116586;ENSG00000124107;ENSG00000127481;ENSG00000134827;ENSG00000139278;ENSG00000143546;ENSG00000143556;ENSG00000143793;ENSG00000146425;ENSG00000160796;ENSG00000162896;ENSG00000163961;ENSG00000164713;ENSG00000171236;ENSG00000176907;ENSG00000184330;ENSG00000187997;ENSG00000223496;ENSG00000269242;NewGene_2253;NewGene_516;NewGen…	GRN;TOLLIP;CMTM6;FAF2;LAMTOR2;SLPI;UBR4;TCN1;GLIPR1;S100A8;S100A7;C1orf35;DYNLT1;NBEAL2;PIGR;RNF168;BRI3;LRG1;TCIM;S100A7A;C17orf99;EXOSC6;AC010422.3;NewGene_2253;NewGene_516;NewGene_7389	26	up&down
BP	GO:0019752	carboxylic acid metabolic process	0.0108	0.0084	1.29	0.0912579	0.751021	ENSG00000004779;ENSG00000037757;ENSG00000070882;ENSG00000073737;ENSG00000100344;ENSG00000110619;ENSG00000116096;ENSG00000116761;ENSG00000121310;ENSG00000124370;ENSG00000132326;ENSG00000133943;ENSG00000134333;ENSG00000151116;ENSG00000156017;ENSG00000159228;ENSG00000162928;ENSG00000164039;ENSG00000166532;ENSG00000167741;ENSG00000170191;ENSG00000180398;ENSG00000188690;ENSG00000241935;ENSG00000242612…	NDUFAB1;MRI1;OSBPL3;DHRS9;PNPLA3;CARS;SPR;CTH;ECHDC2;MCEE;PER2;DGLUCY;LDHA;UEVLD;CARNMT1;CBR1;PEX13;BDH2;RIMKLB;GGT6;NANP;MCFD2;UROS;HOGA1;DECR2;NewGene_8688	26	up&down
BP	GO:0016567	protein ubiquitination	0.0221	0.0186	1.19	0.0939155	0.751021	ENSG00000076321;ENSG00000078140;ENSG00000079999;ENSG00000092871;ENSG00000100387;ENSG00000100897;ENSG00000101966;ENSG00000102048;ENSG00000104343;ENSG00000107872;ENSG00000107954;ENSG00000109046;ENSG00000109670;ENSG00000114648;ENSG00000115827;ENSG00000118564;ENSG00000127481;ENSG00000127585;ENSG00000131263;ENSG00000132004;ENSG00000135679;ENSG00000138376;ENSG00000141665;ENSG00000145041;ENSG00000145332…	KLHL20;UBE2K;KEAP1;RFFL;RBX1;DCAF11;XIAP;ASB9;UBE2W;FBXL15;NEURL1;WSB1;FBXW7;KLHL18;DCAF17;FBXL5;UBR4;FBXL16;RLIM;FBXW9;MDM2;BARD1;FBXO15;DCAF1;KLHL8;FBXO10;UBC;C18orf25;FBXL2;LONRF1;RNF166;FBXW5;PEX13;RNF168;MED30;RNF181;FEM1B;NSMCE1;FBXL14;AC013489.1;FBXO45;SHARPIN;SOCS4;RNF135;UBA7;ZNRF1;NHLRC1;ANAPC7;TOPORS;RNF5;UBD;SOCS7;NewGene_276	53	up&down
BP	GO:0006470	protein dephosphorylation	0.0037	0.0024	1.59	0.0940856	0.751021	ENSG00000070190;ENSG00000075711;ENSG00000107719;ENSG00000122484;ENSG00000141425;ENSG00000144959;ENSG00000154127;ENSG00000158402;ENSG00000158615	DAPP1;DLG1;PALD1;RPAP2;RPRD1A;NCEH1;UBASH3B;CDC25C;PPP1R15B	9	down
BP	GO:0010950	positive regulation of endopeptidase activity	0.0037	0.0024	1.59	0.0940856	0.751021	ENSG00000079387;ENSG00000091592;ENSG00000100911;ENSG00000112977;ENSG00000143546;ENSG00000158125;ENSG00000162892;ENSG00000166681;ENSG00000177595	SENP1;NLRP1;PSME2;DAP;S100A8;XDH;IL24;BEX3;PIDD1	9	up&down
BP	GO:0016032	viral process	0.0037	0.0024	1.59	0.0940856	0.751021	ENSG00000058804;ENSG00000094914;ENSG00000099901;ENSG00000102189;ENSG00000120253;ENSG00000150991;ENSG00000163874;ENSG00000165006;ENSG00000170248	NDC1;AAAS;RANBP1;EEA1;NUP43;UBC;ZC3H12A;UBAP1;PDCD6IP	9	up&down
BP	GO:0070373	negative regulation of ERK1 and ERK2 cascade	0.0037	0.0024	1.59	0.0940856	0.751021	ENSG00000075711;ENSG00000105053;ENSG00000116285;ENSG00000128342;ENSG00000139318;ENSG00000164056;ENSG00000164086;ENSG00000187678;ENSG00000198947	DLG1;VRK3;ERRFI1;LIF;DUSP6;SPRY1;DUSP7;SPRY4;DMD	9	up&down
BP	GO:0009894	regulation of catabolic process	0.015	0.0121	1.23	0.0941177	0.751021	ENSG00000077348;ENSG00000078140;ENSG00000079387;ENSG00000100387;ENSG00000100911;ENSG00000102048;ENSG00000104643;ENSG00000108239;ENSG00000109083;ENSG00000109670;ENSG00000112977;ENSG00000116586;ENSG00000118564;ENSG00000120885;ENSG00000122882;ENSG00000126226;ENSG00000133265;ENSG00000138376;ENSG00000149557;ENSG00000150093;ENSG00000150991;ENSG00000153558;ENSG00000154359;ENSG00000156521;ENSG00000157625…	EXOSC5;UBE2K;SENP1;RBX1;PSME2;ASB9;MTMR9;TBC1D12;IFT20;FBXW7;DAP;LAMTOR2;FBXL5;CLU;ECD;PCID2;HSPBP1;BARD1;FEZ1;ITGB1;UBC;FBXL2;LONRF1;TYSND1;TAB3;RNF166;ZC3H12A;DEPP1;PCSK9;AC013489.1;SAMD9L;YOD1;USP7;DDRGK1;PLIN5;EXOSC6	36	up&down
BP	GO:0010952	positive regulation of peptidase activity	0.0042	0.0027	1.54	0.0967082	0.751021	ENSG00000079387;ENSG00000091592;ENSG00000100911;ENSG00000112977;ENSG00000143546;ENSG00000158125;ENSG00000162892;ENSG00000166681;ENSG00000177595;ENSG00000198171	SENP1;NLRP1;PSME2;DAP;S100A8;XDH;IL24;BEX3;PIDD1;DDRGK1	10	up&down
BP	GO:0014823	response to activity	0.0042	0.0027	1.54	0.0967082	0.751021	ENSG00000008405;ENSG00000078401;ENSG00000112033;ENSG00000118260;ENSG00000127129;ENSG00000130489;ENSG00000134871;ENSG00000135932;ENSG00000144381;ENSG00000150093	CRY1;EDN1;PPARD;CREB1;EDN2;SCO2;COL4A2;CAB39;HSPD1;ITGB1	10	up&down
BP	GO:0030162	regulation of proteolysis	0.0171	0.0141	1.21	0.0968884	0.751021	ENSG00000011422;ENSG00000078140;ENSG00000079387;ENSG00000091592;ENSG00000092871;ENSG00000100387;ENSG00000100911;ENSG00000101966;ENSG00000104872;ENSG00000107020;ENSG00000109670;ENSG00000112977;ENSG00000114626;ENSG00000117335;ENSG00000120885;ENSG00000124102;ENSG00000124107;ENSG00000126226;ENSG00000132640;ENSG00000133265;ENSG00000143546;ENSG00000144228;ENSG00000151136;ENSG00000154359;ENSG00000158125…	PLAUR;UBE2K;SENP1;NLRP1;RFFL;RBX1;PSME2;XIAP;PIH1D1;PLGRKT;FBXW7;DAP;ABTB1;CD46;CLU;PI3;SLPI;PCID2;BTBD3;HSPBP1;S100A8;SPOPL;BTBD11;LONRF1;XDH;RNF166;IL24;ZC3H12A;ABTB2;BEX3;TRIAP1;AC013489.1;AURKAIP1;PIDD1;YOD1;BTBD6;USP7;DDRGK1;OGA;MAGEA12;FNIP1	41	up&down
BP	GO:0006626	protein targeting to mitochondrion	0.0025	0.0014	1.79	0.0986843	0.751021	ENSG00000027001;ENSG00000126768;ENSG00000134809;ENSG00000142444;ENSG00000177370;ENSG00000205981	MIPEP;TIMM17B;TIMM10;TIMM29;TIMM22;DNAJC19	6	up
BP	GO:0051262	protein tetramerization	0.0025	0.0014	1.79	0.0986843	0.751021	ENSG00000100211;ENSG00000112304;ENSG00000116761;ENSG00000141510;ENSG00000152413;ENSG00000167325	CBY1;ACOT13;CTH;TP53;HOMER1;RRM1	6	up&down
BP	GO:0006354	DNA-templated transcription, elongation	0.0017	0.0008	2.12	0.09904	0.751021	ENSG00000072364;ENSG00000126226;ENSG00000177700;ENSG00000272047	AFF4;PCID2;POLR2L;GTF2H5	4	up&down
BP	GO:0008214	protein dealkylation	0.0017	0.0008	2.12	0.09904	0.751021	ENSG00000006459;ENSG00000115548;ENSG00000147050;ENSG00000160993	KDM7A;KDM3A;KDM6A;ALKBH4	4	up&down
BP	GO:0019432	triglyceride biosynthetic process	0.0017	0.0008	2.12	0.09904	0.751021	ENSG00000100344;ENSG00000101577;ENSG00000134324;ENSG00000185000	PNPLA3;LPIN2;LPIN1;DGAT1	4	up&down
BP	GO:0030150	protein import into mitochondrial matrix	0.0017	0.0008	2.12	0.09904	0.751021	ENSG00000126768;ENSG00000130204;ENSG00000158882;ENSG00000196683	TIMM17B;TOMM40;TOMM40L;TOMM7	4	up
BP	GO:0035090	maintenance of apical/basal cell polarity	0.0017	0.0008	2.12	0.09904	0.751021	ENSG00000120509;ENSG00000131899;ENSG00000148943;ENSG00000170248	PDZD11;LLGL1;LIN7C;PDCD6IP	4	up&down
BP	GO:0043574	peroxisomal transport	0.0017	0.0008	2.12	0.09904	0.751021	ENSG00000150991;ENSG00000156521;ENSG00000162928;ENSG00000242612	UBC;TYSND1;PEX13;DECR2	4	up&down
BP	GO:0050931	pigment cell differentiation	0.0017	0.0008	2.12	0.09904	0.751021	ENSG00000105186;ENSG00000107521;ENSG00000135404;ENSG00000166189	ANKRD27;HPS1;CD63;HPS6	4	up&down
BP	GO:0051014	actin filament severing	0.0017	0.0008	2.12	0.09904	0.751021	ENSG00000135407;ENSG00000171943;ENSG00000196369;NewGene_1498	AVIL;SRGAP2C;SRGAP2B;NewGene_1498	4	up&down
BP	GO:0051125	regulation of actin nucleation	0.0017	0.0008	2.12	0.09904	0.751021	ENSG00000172725;ENSG00000254999;NewGene_8065;NewGene_8080	CORO1B;BRK1;NewGene_8065;NewGene_8080	4	up&down
BP	GO:0072321	chaperone-mediated protein transport	0.0017	0.0008	2.12	0.09904	0.751021	ENSG00000099800;ENSG00000120885;ENSG00000134809;ENSG00000150779	TIMM13;CLU;TIMM10;TIMM8B	4	up
BP	GO:0072662	protein localization to peroxisome	0.0017	0.0008	2.12	0.09904	0.751021	ENSG00000150991;ENSG00000156521;ENSG00000162928;ENSG00000242612	UBC;TYSND1;PEX13;DECR2	4	up&down
BP	GO:0072663	establishment of protein localization to peroxisome	0.0017	0.0008	2.12	0.09904	0.751021	ENSG00000150991;ENSG00000156521;ENSG00000162928;ENSG00000242612	UBC;TYSND1;PEX13;DECR2	4	up&down
BP	GO:0090049	regulation of cell migration involved in sprouting angiogenesis	0.0017	0.0008	2.12	0.09904	0.751021	ENSG00000102359;ENSG00000109670;ENSG00000137440;ENSG00000165757	SRPX2;FBXW7;FGFBP1;JCAD	4	down
BP	GO:1903672	positive regulation of sprouting angiogenesis	0.0017	0.0008	2.12	0.09904	0.751021	ENSG00000102359;ENSG00000137440;ENSG00000165757;ENSG00000198719	SRPX2;FGFBP1;JCAD;DLL1	4	up&down
BP	GO:1903779	regulation of cardiac conduction	0.0017	0.0008	2.12	0.09904	0.751021	ENSG00000108961;ENSG00000119782;ENSG00000136327;ENSG00000164983	RANGRF;FKBP1B;NKX2-8;TMEM65	4	up&down
BP	GO:0009314	response to radiation	0.0092	0.007	1.31	0.0993737	0.751021	ENSG00000019549;ENSG00000072042;ENSG00000109083;ENSG00000109670;ENSG00000115008;ENSG00000115183;ENSG00000120885;ENSG00000126804;ENSG00000140534;ENSG00000143514;ENSG00000150093;ENSG00000163781;ENSG00000163961;ENSG00000168077;ENSG00000170855;ENSG00000172428;ENSG00000175854;ENSG00000185115;ENSG00000188215;ENSG00000221829;ENSG00000272047;NewGene_7389	SNAI2;RDH11;IFT20;FBXW7;IL1A;TANC1;CLU;ZBTB1;TICRR;TP53BP2;ITGB1;TOPBP1;RNF168;SCARA3;TRIAP1;COPS9;SWI5;NSMCE3;DCUN1D3;FANCG;GTF2H5;NewGene_7389	22	up&down
BP	GO:0043299	leukocyte degranulation	0.0092	0.007	1.31	0.0993737	0.751021	ENSG00000030582;ENSG00000078902;ENSG00000091317;ENSG00000113194;ENSG00000116586;ENSG00000124107;ENSG00000127481;ENSG00000134827;ENSG00000139278;ENSG00000143546;ENSG00000143556;ENSG00000143793;ENSG00000146425;ENSG00000160796;ENSG00000162896;ENSG00000164713;ENSG00000171236;ENSG00000184330;ENSG00000269242;NewGene_2253;NewGene_516;NewGene_7389	GRN;TOLLIP;CMTM6;FAF2;LAMTOR2;SLPI;UBR4;TCN1;GLIPR1;S100A8;S100A7;C1orf35;DYNLT1;NBEAL2;PIGR;BRI3;LRG1;S100A7A;AC010422.3;NewGene_2253;NewGene_516;NewGene_7389	22	up&down
BP	GO:0043312	neutrophil degranulation	0.0092	0.007	1.31	0.0993737	0.751021	ENSG00000030582;ENSG00000078902;ENSG00000091317;ENSG00000113194;ENSG00000116586;ENSG00000124107;ENSG00000127481;ENSG00000134827;ENSG00000139278;ENSG00000143546;ENSG00000143556;ENSG00000143793;ENSG00000146425;ENSG00000160796;ENSG00000162896;ENSG00000164713;ENSG00000171236;ENSG00000184330;ENSG00000269242;NewGene_2253;NewGene_516;NewGene_7389	GRN;TOLLIP;CMTM6;FAF2;LAMTOR2;SLPI;UBR4;TCN1;GLIPR1;S100A8;S100A7;C1orf35;DYNLT1;NBEAL2;PIGR;BRI3;LRG1;S100A7A;AC010422.3;NewGene_2253;NewGene_516;NewGene_7389	22	up&down
BP	GO:1901362	organic cyclic compound biosynthetic process	0.0258	0.0222	1.16	0.101687	0.751021	ENSG00000067082;ENSG00000070882;ENSG00000072364;ENSG00000075399;ENSG00000075711;ENSG00000101115;ENSG00000101493;ENSG00000103495;ENSG00000104825;ENSG00000104872;ENSG00000107290;ENSG00000113649;ENSG00000115350;ENSG00000116096;ENSG00000116679;ENSG00000116830;ENSG00000118689;ENSG00000120937;ENSG00000122484;ENSG00000122882;ENSG00000124172;ENSG00000124217;ENSG00000124882;ENSG00000125850;ENSG00000126226…	KLF6;OSBPL3;AFF4;VPS9D1;DLG1;SALL4;ZNF516;MAZ;NFKBIB;PIH1D1;SETX;TCERG1;POLE4;SPR;IVNS1ABP;TTF2;FOXO3;NPPB;RPAP2;ECD;ATP5F1E;MOCS3;EREG;OVOL2;PCID2;ZBTB1;HIVEP3;PPCS;MPP1;MED10;NKX2-8;RPRD1A;BTF3;NIPSNAP2;NRBF2;UBC;LSM11;XDH;HSF2BP;FDXR;MED30;AK8;ZNF143;LDHD;RRM1;ATP5ME;ZNF217;SMPDL3A;POLR2L;DCTPP1;LSM10;NOP10;MACC1;INTS5;ISG15;UROS;TOPORS;CEBPD;HOXA10;GTF2H5;NewGene_4304;NewGene_7389	62	up&down
BP	GO:0034654	nucleobase-containing compound biosynthetic process	0.0237	0.0203	1.17	0.102552	0.751021	ENSG00000067082;ENSG00000072364;ENSG00000075399;ENSG00000075711;ENSG00000101115;ENSG00000101493;ENSG00000103495;ENSG00000104825;ENSG00000104872;ENSG00000107290;ENSG00000113649;ENSG00000115350;ENSG00000116679;ENSG00000116830;ENSG00000118689;ENSG00000120937;ENSG00000122484;ENSG00000122882;ENSG00000124172;ENSG00000124882;ENSG00000125850;ENSG00000126226;ENSG00000126804;ENSG00000127124;ENSG00000127125…	KLF6;AFF4;VPS9D1;DLG1;SALL4;ZNF516;MAZ;NFKBIB;PIH1D1;SETX;TCERG1;POLE4;IVNS1ABP;TTF2;FOXO3;NPPB;RPAP2;ECD;ATP5F1E;EREG;OVOL2;PCID2;ZBTB1;HIVEP3;PPCS;MPP1;MED10;NKX2-8;RPRD1A;BTF3;NIPSNAP2;NRBF2;UBC;LSM11;XDH;HSF2BP;MED30;AK8;ZNF143;LDHD;RRM1;ATP5ME;ZNF217;SMPDL3A;POLR2L;DCTPP1;LSM10;NOP10;MACC1;INTS5;ISG15;TOPORS;CEBPD;HOXA10;GTF2H5;NewGene_4304;NewGene_7389	57	up&down
BP	GO:0019438	aromatic compound biosynthetic process	0.0246	0.0211	1.17	0.103503	0.751021	ENSG00000067082;ENSG00000072364;ENSG00000075399;ENSG00000075711;ENSG00000101115;ENSG00000101493;ENSG00000103495;ENSG00000104825;ENSG00000104872;ENSG00000107290;ENSG00000113649;ENSG00000115350;ENSG00000116096;ENSG00000116679;ENSG00000116830;ENSG00000118689;ENSG00000120937;ENSG00000122484;ENSG00000122882;ENSG00000124172;ENSG00000124882;ENSG00000125850;ENSG00000126226;ENSG00000126804;ENSG00000127124…	KLF6;AFF4;VPS9D1;DLG1;SALL4;ZNF516;MAZ;NFKBIB;PIH1D1;SETX;TCERG1;POLE4;SPR;IVNS1ABP;TTF2;FOXO3;NPPB;RPAP2;ECD;ATP5F1E;EREG;OVOL2;PCID2;ZBTB1;HIVEP3;PPCS;MPP1;MED10;NKX2-8;RPRD1A;BTF3;NIPSNAP2;NRBF2;UBC;LSM11;XDH;HSF2BP;MED30;AK8;ZNF143;LDHD;RRM1;ATP5ME;ZNF217;SMPDL3A;POLR2L;DCTPP1;LSM10;NOP10;MACC1;INTS5;ISG15;UROS;TOPORS;CEBPD;HOXA10;GTF2H5;NewGene_4304;NewGene_7389	59	up&down
BP	GO:0031329	regulation of cellular catabolic process	0.0133	0.0107	1.24	0.104282	0.751021	ENSG00000077348;ENSG00000078140;ENSG00000079387;ENSG00000100387;ENSG00000100911;ENSG00000104643;ENSG00000108239;ENSG00000109083;ENSG00000109670;ENSG00000112977;ENSG00000116586;ENSG00000118564;ENSG00000120885;ENSG00000122882;ENSG00000126226;ENSG00000133265;ENSG00000149557;ENSG00000150991;ENSG00000153558;ENSG00000154359;ENSG00000156521;ENSG00000157625;ENSG00000158717;ENSG00000163874;ENSG00000165507…	EXOSC5;UBE2K;SENP1;RBX1;PSME2;MTMR9;TBC1D12;IFT20;FBXW7;DAP;LAMTOR2;FBXL5;CLU;ECD;PCID2;HSPBP1;FEZ1;UBC;FBXL2;LONRF1;TYSND1;TAB3;RNF166;ZC3H12A;DEPP1;PCSK9;AC013489.1;YOD1;USP7;DDRGK1;PLIN5;EXOSC6	32	up&down
BP	GO:0006906	vesicle fusion	0.0029	0.0017	1.67	0.106446	0.751021	ENSG00000102189;ENSG00000124222;ENSG00000127419;ENSG00000139832;ENSG00000143553;ENSG00000177409;ENSG00000178750	EEA1;STX16;TMEM175;RAB20;SNAPIN;SAMD9L;STX19	7	up&down
BP	GO:0043488	regulation of mRNA stability	0.0029	0.0017	1.67	0.106446	0.751021	ENSG00000020577;ENSG00000077348;ENSG00000100722;ENSG00000126226;ENSG00000150991;ENSG00000163874;ENSG00000223496	SAMD4A;EXOSC5;ZC3H14;PCID2;UBC;ZC3H12A;EXOSC6	7	up&down
BP	GO:0045930	negative regulation of mitotic cell cycle	0.0071	0.0052	1.35	0.109155	0.751021	ENSG00000075711;ENSG00000100387;ENSG00000117724;ENSG00000129173;ENSG00000140534;ENSG00000154640;ENSG00000158402;ENSG00000159147;ENSG00000163781;ENSG00000170855;ENSG00000172716;ENSG00000175756;ENSG00000177595;ENSG00000188215;ENSG00000197256;NewGene_5469;NewGene_7839	DLG1;RBX1;CENPF;E2F8;TICRR;BTG3;CDC25C;DONSON;TOPBP1;TRIAP1;SLFN11;AURKAIP1;PIDD1;DCUN1D3;KANK2;NewGene_5469;NewGene_7839	17	up&down
BP	GO:0002275	myeloid cell activation involved in immune response	0.0092	0.0071	1.29	0.110578	0.751021	ENSG00000030582;ENSG00000078902;ENSG00000091317;ENSG00000113194;ENSG00000116586;ENSG00000124107;ENSG00000127481;ENSG00000134827;ENSG00000139278;ENSG00000143546;ENSG00000143556;ENSG00000143793;ENSG00000146425;ENSG00000160796;ENSG00000162896;ENSG00000164713;ENSG00000171236;ENSG00000184330;ENSG00000269242;NewGene_2253;NewGene_516;NewGene_7389	GRN;TOLLIP;CMTM6;FAF2;LAMTOR2;SLPI;UBR4;TCN1;GLIPR1;S100A8;S100A7;C1orf35;DYNLT1;NBEAL2;PIGR;BRI3;LRG1;S100A7A;AC010422.3;NewGene_2253;NewGene_516;NewGene_7389	22	up&down
BP	GO:0036230	granulocyte activation	0.0092	0.0071	1.29	0.110578	0.751021	ENSG00000030582;ENSG00000078902;ENSG00000091317;ENSG00000113194;ENSG00000116586;ENSG00000124107;ENSG00000127481;ENSG00000134827;ENSG00000139278;ENSG00000143546;ENSG00000143556;ENSG00000143793;ENSG00000146425;ENSG00000160796;ENSG00000162896;ENSG00000164713;ENSG00000171236;ENSG00000184330;ENSG00000269242;NewGene_2253;NewGene_516;NewGene_7389	GRN;TOLLIP;CMTM6;FAF2;LAMTOR2;SLPI;UBR4;TCN1;GLIPR1;S100A8;S100A7;C1orf35;DYNLT1;NBEAL2;PIGR;BRI3;LRG1;S100A7A;AC010422.3;NewGene_2253;NewGene_516;NewGene_7389	22	up&down
BP	GO:0044242	cellular lipid catabolic process	0.0033	0.0021	1.59	0.111212	0.751021	ENSG00000100344;ENSG00000102886;ENSG00000121310;ENSG00000124370;ENSG00000159228;ENSG00000162928;ENSG00000164039;ENSG00000242612	PNPLA3;GDPD3;ECHDC2;MCEE;CBR1;PEX13;BDH2;DECR2	8	up&down
BP	GO:0044774	mitotic DNA integrity checkpoint	0.0033	0.0021	1.59	0.111212	0.751021	ENSG00000129173;ENSG00000140534;ENSG00000158402;ENSG00000159147;ENSG00000163781;ENSG00000170855;ENSG00000177595;NewGene_5469	E2F8;TICRR;CDC25C;DONSON;TOPBP1;TRIAP1;PIDD1;NewGene_5469	8	up&down
BP	GO:0000212	meiotic spindle organization	0.0012	0.0005	2.38	0.111215	0.751021	ENSG00000085224;ENSG00000087586;ENSG00000100345	ATRX;AURKA;MYH9	3	down
BP	GO:0000244	spliceosomal tri-snRNP complex assembly	0.0012	0.0005	2.38	0.111215	0.751021	ENSG00000064703;ENSG00000105618;ENSG00000131043	DDX20;PRPF31;AAR2	3	up&down
BP	GO:0000413	protein peptidyl-prolyl isomerization	0.0012	0.0005	2.38	0.111215	0.751021	ENSG00000114857;ENSG00000119782;ENSG00000198225	NKTR;FKBP1B;FKBP1C	3	up&down
BP	GO:0000463	maturation of LSU-rRNA from tricistronic rRNA transcript (SSU-rRNA, 5.8S rRNA, LSU-rRNA)	0.0012	0.0005	2.38	0.111215	0.751021	ENSG00000107937;ENSG00000138442;ENSG00000146223	GTPBP4;WDR12;RPL7L1	3	down
BP	GO:0002084	protein depalmitoylation	0.0012	0.0005	2.38	0.111215	0.751021	ENSG00000011009;ENSG00000120992;ENSG00000129968	LYPLA2;LYPLA1;ABHD17A	3	up&down
BP	GO:0002312	B cell activation involved in immune response	0.0012	0.0005	2.38	0.111215	0.751021	ENSG00000163961;ENSG00000187997;ENSG00000223496	RNF168;C17orf99;EXOSC6	3	up&down
BP	GO:0002753	cytoplasmic pattern recognition receptor signaling pathway	0.0012	0.0005	2.38	0.111215	0.751021	ENSG00000150991;ENSG00000154124;ENSG00000157625	UBC;OTULIN;TAB3	3	down
BP	GO:0006294	nucleotide-excision repair, preincision complex assembly	0.0012	0.0005	2.38	0.111215	0.751021	ENSG00000100387;ENSG00000150991;ENSG00000272047	RBX1;UBC;GTF2H5	3	up&down
BP	GO:0006953	acute-phase response	0.0012	0.0005	2.38	0.111215	0.751021	ENSG00000130707;ENSG00000134339;ENSG00000173432	ASS1;SAA2;SAA1	3	up
BP	GO:0007176	regulation of epidermal growth factor-activated receptor activity	0.0012	0.0005	2.38	0.111215	0.751021	ENSG00000107954;ENSG00000109670;ENSG00000124882	NEURL1;FBXW7;EREG	3	down
BP	GO:0008652	cellular amino acid biosynthetic process	0.0012	0.0005	2.38	0.111215	0.751021	ENSG00000037757;ENSG00000116761;ENSG00000166532	MRI1;CTH;RIMKLB	3	up&down
BP	GO:0009264	deoxyribonucleotide catabolic process	0.0012	0.0005	2.38	0.111215	0.751021	ENSG00000125458;ENSG00000179958;ENSG00000205309	NT5C;DCTPP1;NT5M	3	up
BP	GO:0009452	7-methylguanosine RNA capping	0.0012	0.0005	2.38	0.111215	0.751021	ENSG00000137574;ENSG00000177700;ENSG00000272047	TGS1;POLR2L;GTF2H5	3	up&down
BP	GO:0016074	snoRNA metabolic process	0.0012	0.0005	2.38	0.111215	0.751021	ENSG00000077348;ENSG00000182117;ENSG00000223496	EXOSC5;NOP10;EXOSC6	3	up
BP	GO:0021522	spinal cord motor neuron differentiation	0.0012	0.0005	2.38	0.111215	0.751021	ENSG00000138002;ENSG00000146109;ENSG00000204852	IFT172;ABT1;TCTN1	3	up
BP	GO:0021801	cerebral cortex radial glia guided migration	0.0012	0.0005	2.38	0.111215	0.751021	ENSG00000171943;ENSG00000196369;NewGene_1498	SRGAP2C;SRGAP2B;NewGene_1498	3	down
BP	GO:0021904	dorsal/ventral neural tube patterning	0.0012	0.0005	2.38	0.111215	0.751021	ENSG00000080815;ENSG00000125378;ENSG00000204852	PSEN1;BMP4;TCTN1	3	up&down
BP	GO:0021955	central nervous system neuron axonogenesis	0.0012	0.0005	2.38	0.111215	0.751021	ENSG00000096384;ENSG00000174013;ENSG00000204852	HSP90AB1;FBXO45;TCTN1	3	up&down
BP	GO:0021960	anterior commissure morphogenesis	0.0012	0.0005	2.38	0.111215	0.751021	ENSG00000076356;ENSG00000114554;ENSG00000174013	PLXNA2;PLXNA1;FBXO45	3	down
BP	GO:0022030	telencephalon glial cell migration	0.0012	0.0005	2.38	0.111215	0.751021	ENSG00000171943;ENSG00000196369;NewGene_1498	SRGAP2C;SRGAP2B;NewGene_1498	3	down
BP	GO:0030574	collagen catabolic process	0.0012	0.0005	2.38	0.111215	0.751021	ENSG00000011028;ENSG00000087245;ENSG00000137745	MRC2;MMP2;MMP13	3	down
BP	GO:0031163	metallo-sulfur cluster assembly	0.0012	0.0005	2.38	0.111215	0.751021	ENSG00000103245;ENSG00000165898;ENSG00000166595	CIAO3;ISCA2;CIAO2B	3	up
BP	GO:0032966	negative regulation of collagen biosynthetic process	0.0012	0.0005	2.38	0.111215	0.751021	ENSG00000112033;ENSG00000116285;ENSG00000161544	PPARD;ERRFI1;CYGB	3	up&down
BP	GO:0034067	protein localization to Golgi apparatus	0.0012	0.0005	2.38	0.111215	0.751021	ENSG00000109083;ENSG00000124006;ENSG00000135968	IFT20;OBSL1;GCC2	3	up&down
BP	GO:0034551	mitochondrial respiratory chain complex III assembly	0.0012	0.0005	2.38	0.111215	0.751021	ENSG00000011295;ENSG00000186687;ENSG00000204922	TTC19;LYRM7;UQCC3	3	up&down
BP	GO:0043589	skin morphogenesis	0.0012	0.0005	2.38	0.111215	0.751021	ENSG00000080815;ENSG00000116285;ENSG00000177628	PSEN1;ERRFI1;GBA	3	up&down
BP	GO:0043616	keratinocyte proliferation	0.0012	0.0005	2.38	0.111215	0.751021	ENSG00000112033;ENSG00000124882;ENSG00000134363	PPARD;EREG;FST	3	down
BP	GO:0051642	centrosome localization	0.0012	0.0005	2.38	0.111215	0.751021	ENSG00000075711;ENSG00000109083;ENSG00000135720	DLG1;IFT20;DYNC1LI2	3	up&down
BP	GO:0070584	mitochondrion morphogenesis	0.0012	0.0005	2.38	0.111215	0.751021	ENSG00000106028;ENSG00000149557;ENSG00000171100	SSBP1;FEZ1;MTM1	3	up&down
BP	GO:0071577	zinc ion transmembrane transport	0.0012	0.0005	2.38	0.111215	0.751021	ENSG00000141873;ENSG00000162695;ENSG00000165794	SLC39A3;SLC30A7;SLC39A2	3	up&down
BP	GO:0071711	basement membrane organization	0.0012	0.0005	2.38	0.111215	0.751021	ENSG00000105971;ENSG00000150093;ENSG00000187498	CAV2;ITGB1;COL4A1	3	down
BP	GO:0071985	multivesicular body sorting pathway	0.0012	0.0005	2.38	0.111215	0.751021	ENSG00000131475;ENSG00000159210;ENSG00000167671	VPS25;SNF8;UBXN6	3	up
BP	GO:1901385	regulation of voltage-gated calcium channel activity	0.0012	0.0005	2.38	0.111215	0.751021	ENSG00000146729;ENSG00000198929;ENSG00000198947	NIPSNAP2;NOS1AP;DMD	3	down
BP	GO:1901797	negative regulation of signal transduction by p53 class mediator	0.0012	0.0005	2.38	0.111215	0.751021	ENSG00000019549;ENSG00000092871;ENSG00000170855	SNAI2;RFFL;TRIAP1	3	up&down
BP	GO:1901985	positive regulation of protein acetylation	0.0012	0.0005	2.38	0.111215	0.751021	ENSG00000019549;ENSG00000104872;ENSG00000128342	SNAI2;PIH1D1;LIF	3	up&down
BP	GO:1902229	regulation of intrinsic apoptotic signaling pathway in response to DNA damage	0.0012	0.0005	2.38	0.111215	0.751021	ENSG00000019549;ENSG00000120885;ENSG00000170855	SNAI2;CLU;TRIAP1	3	up&down
BP	GO:1904036	negative regulation of epithelial cell apoptotic process	0.0012	0.0005	2.38	0.111215	0.751021	ENSG00000100292;ENSG00000173531;NewGene_6323	HMOX1;MST1;NewGene_6323	3	up
BP	GO:1990314	cellular response to insulin-like growth factor stimulus	0.0012	0.0005	2.38	0.111215	0.751021	ENSG00000118260;ENSG00000167193;ENSG00000169895	CREB1;CRK;SYAP1	3	down
BP	GO:2000104	negative regulation of DNA-dependent DNA replication	0.0012	0.0005	2.38	0.111215	0.751021	ENSG00000109670;ENSG00000159147;ENSG00000172716	FBXW7;DONSON;SLFN11	3	down
BP	GO:2000758	positive regulation of peptidyl-lysine acetylation	0.0012	0.0005	2.38	0.111215	0.751021	ENSG00000019549;ENSG00000104872;ENSG00000128342	SNAI2;PIH1D1;LIF	3	up&down
BP	GO:2001239	regulation of extrinsic apoptotic signaling pathway in absence of ligand	0.0012	0.0005	2.38	0.111215	0.751021	ENSG00000019549;ENSG00000115008;ENSG00000137713	SNAI2;IL1A;PPP2R1B	3	down
BP	GO:0000050	urea cycle	0.0008	0.0003	3.18	0.11354	0.751021	ENSG00000081181;ENSG00000130707	ARG2;ASS1	2	up&down
BP	GO:0000096	sulfur amino acid metabolic process	0.0008	0.0003	3.18	0.11354	0.751021	ENSG00000037757;ENSG00000116761	MRI1;CTH	2	up&down
BP	GO:0000097	sulfur amino acid biosynthetic process	0.0008	0.0003	3.18	0.11354	0.751021	ENSG00000037757;ENSG00000116761	MRI1;CTH	2	up&down
BP	GO:0000715	nucleotide-excision repair, DNA damage recognition	0.0008	0.0003	3.18	0.11354	0.751021	ENSG00000100387;ENSG00000150991	RBX1;UBC	2	up&down
BP	GO:0000915	actomyosin contractile ring assembly	0.0008	0.0003	3.18	0.11354	0.751021	ENSG00000137807;ENSG00000170248	KIF23;PDCD6IP	2	down
BP	GO:0001553	luteinization	0.0008	0.0003	3.18	0.11354	0.751021	ENSG00000107679;ENSG00000283154	PLEKHA1;IQCJ-SCHIP1	2	down
BP	GO:0001821	histamine secretion	0.0008	0.0003	3.18	0.11354	0.751021	ENSG00000078401;ENSG00000127129	EDN1;EDN2	2	up&down
BP	GO:0001842	neural fold formation	0.0008	0.0003	3.18	0.11354	0.751021	ENSG00000125850;ENSG00000169641	OVOL2;LUZP1	2	up&down
BP	GO:0002204	somatic recombination of immunoglobulin genes involved in immune response	0.0008	0.0003	3.18	0.11354	0.751021	ENSG00000163961;ENSG00000223496	RNF168;EXOSC6	2	up&down
BP	GO:0002208	somatic diversification of immunoglobulins involved in immune response	0.0008	0.0003	3.18	0.11354	0.751021	ENSG00000163961;ENSG00000223496	RNF168;EXOSC6	2	up&down
BP	GO:0002414	immunoglobulin transcytosis in epithelial cells	0.0008	0.0003	3.18	0.11354	0.751021	ENSG00000104870;ENSG00000162896	FCGRT;PIGR	2	up
BP	GO:0003149	membranous septum morphogenesis	0.0008	0.0003	3.18	0.11354	0.751021	ENSG00000115738;ENSG00000125378	ID2;BMP4	2	up
BP	GO:0006516	glycoprotein catabolic process	0.0008	0.0003	3.18	0.11354	0.751021	ENSG00000151092;ENSG00000198408	NGLY1;OGA	2	down
BP	GO:0006656	phosphatidylcholine biosynthetic process	0.0008	0.0003	3.18	0.11354	0.751021	ENSG00000133027;ENSG00000158201	PEMT;ABHD3	2	up&down
BP	GO:0006686	sphingomyelin biosynthetic process	0.0008	0.0003	3.18	0.11354	0.751021	ENSG00000100596;ENSG00000164023	SPTLC2;SGMS2	2	down
BP	GO:0006706	steroid catabolic process	0.0008	0.0003	3.18	0.11354	0.751021	ENSG00000019186;ENSG00000159228	CYP24A1;CBR1	2	up&down
BP	GO:0007220	Notch receptor processing	0.0008	0.0003	3.18	0.11354	0.751021	ENSG00000080815;ENSG00000205155	PSEN1;PSENEN	2	up&down
BP	GO:0009067	aspartate family amino acid biosynthetic process	0.0008	0.0003	3.18	0.11354	0.751021	ENSG00000037757;ENSG00000116761	MRI1;CTH	2	up&down
BP	GO:0009111	vitamin catabolic process	0.0008	0.0003	3.18	0.11354	0.751021	ENSG00000019186;ENSG00000159228	CYP24A1;CBR1	2	up&down
BP	GO:0009249	protein lipoylation	0.0008	0.0003	3.18	0.11354	0.751021	ENSG00000004779;ENSG00000167272	NDUFAB1;POP5	2	up
BP	GO:0014824	artery smooth muscle contraction	0.0008	0.0003	3.18	0.11354	0.751021	ENSG00000078401;ENSG00000127129	EDN1;EDN2	2	up&down
BP	GO:0015734	taurine transport	0.0008	0.0003	3.18	0.11354	0.751021	ENSG00000136802;ENSG00000171488	LRRC8A;LRRC8C	2	down
BP	GO:0015810	aspartate transmembrane transport	0.0008	0.0003	3.18	0.11354	0.751021	ENSG00000136802;ENSG00000171488	LRRC8A;LRRC8C	2	down
BP	GO:0016447	somatic recombination of immunoglobulin gene segments	0.0008	0.0003	3.18	0.11354	0.751021	ENSG00000163961;ENSG00000223496	RNF168;EXOSC6	2	up&down
BP	GO:0016560	protein import into peroxisome matrix, docking	0.0008	0.0003	3.18	0.11354	0.751021	ENSG00000142655;ENSG00000162928	PEX14;PEX13	2	up&down
BP	GO:0017000	antibiotic biosynthetic process	0.0008	0.0003	3.18	0.11354	0.751021	ENSG00000115548;ENSG00000170191	KDM3A;NANP	2	down
BP	GO:0017062	respiratory chain complex III assembly	0.0008	0.0003	3.18	0.11354	0.751021	ENSG00000186687;ENSG00000204922	LYRM7;UQCC3	2	up&down
BP	GO:0017196	N-terminal peptidyl-methionine acetylation	0.0008	0.0003	3.18	0.11354	0.751021	ENSG00000111300;ENSG00000164134	NAA25;NAA15	2	down
BP	GO:0019371	cyclooxygenase pathway	0.0008	0.0003	3.18	0.11354	0.751021	ENSG00000073756;ENSG00000159228	PTGS2;CBR1	2	up&down
BP	GO:0021819	layer formation in cerebral cortex	0.0008	0.0003	3.18	0.11354	0.751021	ENSG00000164885;ENSG00000168036	CDK5;CTNNB1	2	up&down
BP	GO:0022417	protein maturation by protein folding	0.0008	0.0003	3.18	0.11354	0.751021	ENSG00000119782;ENSG00000123131	FKBP1B;PRDX4	2	up
BP	GO:0030309	poly-N-acetyllactosamine metabolic process	0.0008	0.0003	3.18	0.11354	0.751021	ENSG00000170340;ENSG00000177191	B3GNT2;B3GNT8	2	up&down
BP	GO:0031125	rRNA 3'-end processing	0.0008	0.0003	3.18	0.11354	0.751021	ENSG00000077348;ENSG00000223496	EXOSC5;EXOSC6	2	up
BP	GO:0031529	ruffle organization	0.0008	0.0003	3.18	0.11354	0.751021	ENSG00000107679;ENSG00000172725	PLEKHA1;CORO1B	2	up&down
BP	GO:0032119	sequestering of zinc ion	0.0008	0.0003	3.18	0.11354	0.751021	ENSG00000143546;ENSG00000162695	S100A8;SLC30A7	2	up&down
BP	GO:0032366	intracellular sterol transport	0.0008	0.0003	3.18	0.11354	0.751021	ENSG00000122335;ENSG00000173409	SERAC1;ARV1	2	up&down
BP	GO:0032447	protein urmylation	0.0008	0.0003	3.18	0.11354	0.751021	ENSG00000124217;ENSG00000167118	MOCS3;URM1	2	up
BP	GO:0033591	response to L-ascorbic acid	0.0008	0.0003	3.18	0.11354	0.751021	ENSG00000084207;ENSG00000115008	GSTP1;IL1A	2	up&down
BP	GO:0034427	nuclear-transcribed mRNA catabolic process, exonucleolytic, 3'-5'	0.0008	0.0003	3.18	0.11354	0.751021	ENSG00000077348;ENSG00000223496	EXOSC5;EXOSC6	2	up
BP	GO:0034465	response to carbon monoxide	0.0008	0.0003	3.18	0.11354	0.751021	ENSG00000142168;ENSG00000158125	SOD1;XDH	2	up&down
BP	GO:0034475	U4 snRNA 3'-end processing	0.0008	0.0003	3.18	0.11354	0.751021	ENSG00000077348;ENSG00000223496	EXOSC5;EXOSC6	2	up
BP	GO:0034553	mitochondrial respiratory chain complex II assembly	0.0008	0.0003	3.18	0.11354	0.751021	ENSG00000154079;ENSG00000205138	SDHAF4;SDHAF1	2	up
BP	GO:0035542	regulation of SNARE complex assembly	0.0008	0.0003	3.18	0.11354	0.751021	ENSG00000105186;ENSG00000168952	ANKRD27;STXBP6	2	up&down
BP	GO:0042026	protein refolding	0.0008	0.0003	3.18	0.11354	0.751021	ENSG00000119782;ENSG00000144381	FKBP1B;HSPD1	2	up&down
BP	GO:0042048	olfactory behavior	0.0008	0.0003	3.18	0.11354	0.751021	ENSG00000109501;ENSG00000174483	WFS1;BBS1	2	up
BP	GO:0042167	heme catabolic process	0.0008	0.0003	3.18	0.11354	0.751021	ENSG00000090013;ENSG00000100292	BLVRB;HMOX1	2	up
BP	GO:0042501	serine phosphorylation of STAT protein	0.0008	0.0003	3.18	0.11354	0.751021	ENSG00000162892;ENSG00000164885	IL24;CDK5	2	up&down
BP	GO:0043094	cellular metabolic compound salvage	0.0008	0.0003	3.18	0.11354	0.751021	ENSG00000037757;NewGene_7389	MRI1;NewGene_7389	2	up&down
BP	GO:0044206	UMP salvage	0.0008	0.0003	3.18	0.11354	0.751021	ENSG00000183696;ENSG00000198276	UPP1;UCKL1	2	up
BP	GO:0045603	positive regulation of endothelial cell differentiation	0.0008	0.0003	3.18	0.11354	0.751021	ENSG00000125378;ENSG00000168036	BMP4;CTNNB1	2	up&down
BP	GO:0045605	negative regulation of epidermal cell differentiation	0.0008	0.0003	3.18	0.11354	0.751021	ENSG00000125850;NewGene_7839	OVOL2;NewGene_7839	2	up
BP	GO:0046185	aldehyde catabolic process	0.0008	0.0003	3.18	0.11354	0.751021	ENSG00000117448;ENSG00000241935	AKR1A1;HOGA1	2	up
BP	GO:0046209	nitric oxide metabolic process	0.0008	0.0003	3.18	0.11354	0.751021	ENSG00000116096;ENSG00000181019	SPR;NQO1	2	up
BP	GO:0046475	glycerophospholipid catabolic process	0.0008	0.0003	3.18	0.11354	0.751021	ENSG00000102886;ENSG00000125772	GDPD3;GPCPD1	2	up&down
BP	GO:0046826	negative regulation of protein export from nucleus	0.0008	0.0003	3.18	0.11354	0.751021	ENSG00000138376;ENSG00000164885	BARD1;CDK5	2	up&down
BP	GO:0048633	positive regulation of skeletal muscle tissue growth	0.0008	0.0003	3.18	0.11354	0.751021	ENSG00000171100;ENSG00000198719	MTM1;DLL1	2	up&down
BP	GO:0051292	nuclear pore complex assembly	0.0008	0.0003	3.18	0.11354	0.751021	ENSG00000058804;ENSG00000153207	NDC1;AHCTF1	2	down
BP	GO:0051573	negative regulation of histone H3-K9 methylation	0.0008	0.0003	3.18	0.11354	0.751021	ENSG00000104872;ENSG00000115548	PIH1D1;KDM3A	2	up&down
BP	GO:0055069	zinc ion homeostasis	0.0008	0.0003	3.18	0.11354	0.751021	ENSG00000143546;ENSG00000162695	S100A8;SLC30A7	2	up&down
BP	GO:0060295	regulation of cilium movement involved in cell motility	0.0008	0.0003	3.18	0.11354	0.751021	ENSG00000154429;ENSG00000174483	CCSAP;BBS1	2	up&down
BP	GO:0060343	trabecula formation	0.0008	0.0003	3.18	0.11354	0.751021	ENSG00000112414;ENSG00000125850	ADGRG6;OVOL2	2	up&down
BP	GO:0060480	lung goblet cell differentiation	0.0008	0.0003	3.18	0.11354	0.751021	ENSG00000106541;NewGene_4304	AGR2;NewGene_4304	2	up
BP	GO:0060484	lung-associated mesenchyme development	0.0008	0.0003	3.18	0.11354	0.751021	ENSG00000168036;NewGene_4304	CTNNB1;NewGene_4304	2	up&down
BP	GO:0060763	mammary duct terminal end bud growth	0.0008	0.0003	3.18	0.11354	0.751021	ENSG00000173531;NewGene_6323	MST1;NewGene_6323	2	up
BP	GO:0061626	pharyngeal arch artery morphogenesis	0.0008	0.0003	3.18	0.11354	0.751021	ENSG00000110195;ENSG00000125378	FOLR1;BMP4	2	up
BP	GO:0070084	protein initiator methionine removal	0.0008	0.0003	3.18	0.11354	0.751021	ENSG00000164024;ENSG00000172878	METAP1;METAP1D	2	up&down
BP	GO:0071243	cellular response to arsenic-containing substance	0.0008	0.0003	3.18	0.11354	0.751021	ENSG00000100292;ENSG00000163874	HMOX1;ZC3H12A	2	up
BP	GO:0071314	cellular response to cocaine	0.0008	0.0003	3.18	0.11354	0.751021	ENSG00000163794;ENSG00000204371	UCN;EHMT2	2	up
BP	GO:0071389	cellular response to mineralocorticoid stimulus	0.0008	0.0003	3.18	0.11354	0.751021	ENSG00000078401;ENSG00000127129	EDN1;EDN2	2	up&down
BP	GO:0071494	cellular response to UV-C	0.0008	0.0003	3.18	0.11354	0.751021	ENSG00000141510;ENSG00000170734	TP53;POLH	2	up&down
BP	GO:0072015	glomerular visceral epithelial cell development	0.0008	0.0003	3.18	0.11354	0.751021	ENSG00000125378;ENSG00000157483	BMP4;MYO1E	2	up&down
BP	GO:0090385	phagosome-lysosome fusion	0.0008	0.0003	3.18	0.11354	0.751021	ENSG00000127419;ENSG00000139832	TMEM175;RAB20	2	up
BP	GO:0099500	vesicle fusion to plasma membrane	0.0008	0.0003	3.18	0.11354	0.751021	ENSG00000143553;ENSG00000178750	SNAPIN;STX19	2	up
BP	GO:1900016	negative regulation of cytokine production involved in inflammatory response	0.0008	0.0003	3.18	0.11354	0.751021	ENSG00000107874;ENSG00000163874	CUEDC2;ZC3H12A	2	up
BP	GO:1900222	negative regulation of amyloid-beta clearance	0.0008	0.0003	3.18	0.11354	0.751021	ENSG00000001630;ENSG00000113161	CYP51A1;HMGCR	2	down
BP	GO:1900409	positive regulation of cellular response to oxidative stress	0.0008	0.0003	3.18	0.11354	0.751021	ENSG00000109670;ENSG00000118689	FBXW7;FOXO3	2	down
BP	GO:1901607	alpha-amino acid biosynthetic process	0.0008	0.0003	3.18	0.11354	0.751021	ENSG00000037757;ENSG00000116761	MRI1;CTH	2	up&down
BP	GO:1902019	regulation of cilium-dependent cell motility	0.0008	0.0003	3.18	0.11354	0.751021	ENSG00000154429;ENSG00000174483	CCSAP;BBS1	2	up&down
BP	GO:1902547	regulation of cellular response to vascular endothelial growth factor stimulus	0.0008	0.0003	3.18	0.11354	0.751021	ENSG00000158125;ENSG00000165757	XDH;JCAD	2	down
BP	GO:1903209	positive regulation of oxidative stress-induced cell death	0.0008	0.0003	3.18	0.11354	0.751021	ENSG00000109670;ENSG00000118689	FBXW7;FOXO3	2	down
BP	GO:1903361	protein localization to basolateral plasma membrane	0.0008	0.0003	3.18	0.11354	0.751021	ENSG00000120509;ENSG00000148943	PDZD11;LIN7C	2	up&down
BP	GO:1903575	cornified envelope assembly	0.0008	0.0003	3.18	0.11354	0.751021	ENSG00000148154;ENSG00000161249	UGCG;DMKN	2	up&down
BP	GO:1903589	positive regulation of blood vessel endothelial cell proliferation involved in sprouting angiogenesis	0.0008	0.0003	3.18	0.11354	0.751021	ENSG00000137440;ENSG00000165757	FGFBP1;JCAD	2	down
BP	GO:1904468	negative regulation of tumor necrosis factor secretion	0.0008	0.0003	3.18	0.11354	0.751021	ENSG00000081181;ENSG00000163874	ARG2;ZC3H12A	2	up&down
BP	GO:1904628	cellular response to phorbol 13-acetate 12-myristate	0.0008	0.0003	3.18	0.11354	0.751021	ENSG00000105810;ENSG00000135446	CDK6;CDK4	2	up&down
BP	GO:1905939	regulation of gonad development	0.0008	0.0003	3.18	0.11354	0.751021	ENSG00000115008;ENSG00000147437	IL1A;GNRH1	2	down
BP	GO:1990564	protein polyufmylation	0.0008	0.0003	3.18	0.11354	0.751021	ENSG00000143222;ENSG00000198171	UFC1;DDRGK1	2	up
BP	GO:1990592	protein K69-linked ufmylation	0.0008	0.0003	3.18	0.11354	0.751021	ENSG00000143222;ENSG00000198171	UFC1;DDRGK1	2	up
BP	GO:1990868	response to chemokine	0.0008	0.0003	3.18	0.11354	0.751021	ENSG00000136141;ENSG00000163874	LRCH1;ZC3H12A	2	up&down
BP	GO:2000269	regulation of fibroblast apoptotic process	0.0008	0.0003	3.18	0.11354	0.751021	ENSG00000141510;ENSG00000196584	TP53;XRCC2	2	up&down
BP	GO:2000647	negative regulation of stem cell proliferation	0.0008	0.0003	3.18	0.11354	0.751021	ENSG00000019549;ENSG00000125850	SNAI2;OVOL2	2	up&down
BP	GO:0002366	leukocyte activation involved in immune response	0.0104	0.0082	1.27	0.1138	0.751021	ENSG00000030582;ENSG00000078902;ENSG00000091317;ENSG00000113194;ENSG00000116586;ENSG00000124107;ENSG00000127481;ENSG00000134827;ENSG00000139278;ENSG00000143546;ENSG00000143556;ENSG00000143793;ENSG00000146425;ENSG00000160796;ENSG00000162896;ENSG00000163961;ENSG00000164713;ENSG00000171236;ENSG00000184330;ENSG00000187997;ENSG00000223496;ENSG00000269242;NewGene_2253;NewGene_516;NewGene_7389	GRN;TOLLIP;CMTM6;FAF2;LAMTOR2;SLPI;UBR4;TCN1;GLIPR1;S100A8;S100A7;C1orf35;DYNLT1;NBEAL2;PIGR;RNF168;BRI3;LRG1;S100A7A;C17orf99;EXOSC6;AC010422.3;NewGene_2253;NewGene_516;NewGene_7389	25	up&down
BP	GO:0010389	regulation of G2/M transition of mitotic cell cycle	0.0037	0.0024	1.53	0.113998	0.751021	ENSG00000100387;ENSG00000101624;ENSG00000106477;ENSG00000117724;ENSG00000126001;ENSG00000140534;ENSG00000159147;ENSG00000163781;ENSG00000170027	RBX1;CEP76;CEP41;CENPF;CEP250;TICRR;DONSON;TOPBP1;YWHAG	9	up&down
BP	GO:1902749	regulation of cell cycle G2/M phase transition	0.0037	0.0024	1.53	0.113998	0.751021	ENSG00000100387;ENSG00000101624;ENSG00000106477;ENSG00000117724;ENSG00000126001;ENSG00000140534;ENSG00000159147;ENSG00000163781;ENSG00000170027	RBX1;CEP76;CEP41;CENPF;CEP250;TICRR;DONSON;TOPBP1;YWHAG	9	up&down
BP	GO:2000134	negative regulation of G1/S transition of mitotic cell cycle	0.0037	0.0024	1.53	0.113998	0.751021	ENSG00000129173;ENSG00000147883;ENSG00000158402;ENSG00000170855;ENSG00000172716;ENSG00000177595;ENSG00000188215;ENSG00000197256;NewGene_7839	E2F8;CDKN2B;CDC25C;TRIAP1;SLFN11;PIDD1;DCUN1D3;KANK2;NewGene_7839	9	up&down
BP	GO:0042327	positive regulation of phosphorylation	0.0179	0.015	1.19	0.114337	0.751021	ENSG00000075711;ENSG00000078140;ENSG00000099977;ENSG00000104872;ENSG00000107954;ENSG00000109670;ENSG00000112078;ENSG00000115008;ENSG00000116586;ENSG00000117691;ENSG00000119986;ENSG00000120885;ENSG00000123473;ENSG00000124882;ENSG00000128342;ENSG00000130513;ENSG00000143556;ENSG00000143674;ENSG00000150093;ENSG00000150281;ENSG00000150991;ENSG00000151893;ENSG00000157625;ENSG00000158125;ENSG00000162892…	DLG1;UBE2K;DDT;PIH1D1;NEURL1;FBXW7;KCTD20;IL1A;LAMTOR2;NENF;AVPI1;CLU;STIL;EREG;LIF;GDF15;S100A7;MAP3K21;ITGB1;CTF1;UBC;CACUL1;TAB3;XDH;IL24;UCN;ZC3H12A;JCAD;ST5;NAB2;SYAP1;MOB1B;FGFBP3;TCIM;FZD8;FIZ1;S100A7A;PRR5;DDRGK1;MTCP1;FNIP1;NewGene_6018;NewGene_8292	43	up&down
BP	GO:0034599	cellular response to oxidative stress	0.0054	0.0038	1.41	0.114944	0.751021	ENSG00000067082;ENSG00000079999;ENSG00000107290;ENSG00000107679;ENSG00000115317;ENSG00000118689;ENSG00000125995;ENSG00000134001;ENSG00000163874;ENSG00000164978;ENSG00000170430;ENSG00000181019;NewGene_7462	KLF6;KEAP1;SETX;PLEKHA1;HTRA2;FOXO3;ROMO1;EIF2S1;ZC3H12A;NUDT2;MGMT;NQO1;NewGene_7462	13	up&down
BP	GO:2001234	negative regulation of apoptotic signaling pathway	0.0054	0.0038	1.41	0.114944	0.751021	ENSG00000019549;ENSG00000080815;ENSG00000092871;ENSG00000104872;ENSG00000115008;ENSG00000116679;ENSG00000116761;ENSG00000117862;ENSG00000120885;ENSG00000168036;ENSG00000170855;ENSG00000197748;ENSG00000213401	SNAI2;PSEN1;RFFL;PIH1D1;IL1A;IVNS1ABP;CTH;TXNDC12;CLU;CTNNB1;TRIAP1;CFAP43;MAGEA12	13	up&down
BP	GO:0006399	tRNA metabolic process	0.0046	0.0031	1.46	0.115893	0.751021	ENSG00000043514;ENSG00000065457;ENSG00000110619;ENSG00000124217;ENSG00000126814;ENSG00000142544;ENSG00000167272;ENSG00000172716;ENSG00000182173;ENSG00000189007;ENSG00000241370	TRIT1;ADAT1;CARS;MOCS3;TRMT5;CTU1;POP5;SLFN11;TSEN54;ADAT2;RPP21	11	up&down
BP	GO:0061919	process utilizing autophagic mechanism	0.0046	0.0031	1.46	0.115893	0.751021	ENSG00000120885;ENSG00000127774;ENSG00000140474;ENSG00000143546;ENSG00000143553;ENSG00000148572;ENSG00000149823;ENSG00000167671;ENSG00000180667;ENSG00000181652;ENSG00000205356	CLU;EMC6;ULK3;S100A8;SNAPIN;NRBF2;VPS51;UBXN6;YOD1;ATG9B;TECPR1	11	up&down
BP	GO:0001732	formation of cytoplasmic translation initiation complex	0.0021	0.0011	1.83	0.116735	0.751021	ENSG00000100129;ENSG00000104408;ENSG00000130811;ENSG00000175390;ENSG00000178982	EIF3L;EIF3E;EIF3G;EIF3F;EIF3K	5	up&down
BP	GO:0006081	cellular aldehyde metabolic process	0.0021	0.0011	1.83	0.116735	0.751021	ENSG00000006534;ENSG00000072042;ENSG00000108602;ENSG00000115548;ENSG00000241935	ALDH3B1;RDH11;ALDH3A1;KDM3A;HOGA1	5	up&down
BP	GO:0006283	transcription-coupled nucleotide-excision repair	0.0021	0.0011	1.83	0.116735	0.751021	ENSG00000100387;ENSG00000150991;ENSG00000177700;ENSG00000187555;ENSG00000272047	RBX1;UBC;POLR2L;USP7;GTF2H5	5	up&down
BP	GO:0007585	respiratory gaseous exchange by respiratory system	0.0021	0.0011	1.83	0.116735	0.751021	ENSG00000078401;ENSG00000127129;ENSG00000171310;ENSG00000196182;NewGene_4304	EDN1;EDN2;CHST11;STK40;NewGene_4304	5	up&down
BP	GO:0010972	negative regulation of G2/M transition of mitotic cell cycle	0.0021	0.0011	1.83	0.116735	0.751021	ENSG00000100387;ENSG00000116691;ENSG00000140534;ENSG00000159147;ENSG00000163781	RBX1;MIIP;TICRR;DONSON;TOPBP1	5	up&down
BP	GO:0015918	sterol transport	0.0021	0.0011	1.83	0.116735	0.751021	ENSG00000070882;ENSG00000120885;ENSG00000122335;ENSG00000172345;ENSG00000204444	OSBPL3;CLU;SERAC1;STARD5;APOM	5	up&down
BP	GO:0032481	positive regulation of type I interferon production	0.0021	0.0011	1.83	0.116735	0.751021	ENSG00000108771;ENSG00000125347;ENSG00000165025;ENSG00000181481;ENSG00000184584	DHX58;IRF1;SYK;RNF135;TMEM173	5	up
BP	GO:0034754	cellular hormone metabolic process	0.0021	0.0011	1.83	0.116735	0.751021	ENSG00000072042;ENSG00000073737;ENSG00000107679;ENSG00000161513;ENSG00000283154	RDH11;DHRS9;PLEKHA1;FDXR;IQCJ-SCHIP1	5	up&down
BP	GO:0043297	apical junction assembly	0.0021	0.0011	1.83	0.116735	0.751021	ENSG00000075711;ENSG00000115808;ENSG00000130545;ENSG00000150093;ENSG00000170248	DLG1;STRN;CRB3;ITGB1;PDCD6IP	5	up&down
BP	GO:0046822	regulation of nucleocytoplasmic transport	0.0021	0.0011	1.83	0.116735	0.751021	ENSG00000058729;ENSG00000094914;ENSG00000138376;ENSG00000163874;ENSG00000203965	RIOK2;AAAS;BARD1;ZC3H12A;EFCAB7	5	up&down
BP	GO:0061077	chaperone-mediated protein folding	0.0021	0.0011	1.83	0.116735	0.751021	ENSG00000110172;ENSG00000119782;ENSG00000120885;ENSG00000168259;ENSG00000198225	CHORDC1;FKBP1B;CLU;DNAJC7;FKBP1C	5	up&down
BP	GO:0098876	vesicle-mediated transport to the plasma membrane	0.0021	0.0011	1.83	0.116735	0.751021	ENSG00000105186;ENSG00000131899;ENSG00000151458;ENSG00000168952;ENSG00000174483	ANKRD27;LLGL1;ANKRD50;STXBP6;BBS1	5	up&down
BP	GO:0018205	peptidyl-lysine modification	0.0075	0.0057	1.32	0.120648	0.751021	ENSG00000004779;ENSG00000071655;ENSG00000079387;ENSG00000100483;ENSG00000115350;ENSG00000115548;ENSG00000116761;ENSG00000129932;ENSG00000141696;ENSG00000144401;ENSG00000147050;ENSG00000152382;ENSG00000167272;ENSG00000171148;ENSG00000197579;ENSG00000198408;ENSG00000214756;NewGene_5469	NDUFAB1;MBD3;SENP1;VCPKMT;POLE4;KDM3A;CTH;DOHH;P3H4;METTL21A;KDM6A;TADA1;POP5;TADA3;TOPORS;OGA;CSKMT;NewGene_5469	18	up&down
BP	GO:0042119	neutrophil activation	0.0092	0.0072	1.28	0.122536	0.751021	ENSG00000030582;ENSG00000078902;ENSG00000091317;ENSG00000113194;ENSG00000116586;ENSG00000124107;ENSG00000127481;ENSG00000134827;ENSG00000139278;ENSG00000143546;ENSG00000143556;ENSG00000143793;ENSG00000146425;ENSG00000160796;ENSG00000162896;ENSG00000164713;ENSG00000171236;ENSG00000184330;ENSG00000269242;NewGene_2253;NewGene_516;NewGene_7389	GRN;TOLLIP;CMTM6;FAF2;LAMTOR2;SLPI;UBR4;TCN1;GLIPR1;S100A8;S100A7;C1orf35;DYNLT1;NBEAL2;PIGR;BRI3;LRG1;S100A7A;AC010422.3;NewGene_2253;NewGene_516;NewGene_7389	22	up&down
BP	GO:0006270	DNA replication initiation	0.0025	0.0015	1.68	0.126606	0.751021	ENSG00000065328;ENSG00000076003;ENSG00000094804;ENSG00000104738;ENSG00000125885;ENSG00000163781	MCM10;MCM6;CDC6;MCM4;MCM8;TOPBP1	6	down
BP	GO:0008585	female gonad development	0.0025	0.0015	1.68	0.126606	0.751021	ENSG00000107679;ENSG00000118689;ENSG00000124882;ENSG00000134363;ENSG00000159228;ENSG00000283154	PLEKHA1;FOXO3;EREG;FST;CBR1;IQCJ-SCHIP1	6	up&down
BP	GO:0035601	protein deacylation	0.0025	0.0015	1.68	0.126606	0.751021	ENSG00000071655;ENSG00000111707;ENSG00000129968;ENSG00000132326;ENSG00000164576;ENSG00000198160	MBD3;SUDS3;ABHD17A;PER2;SAP30L;MIER1	6	up&down
BP	GO:0046545	development of primary female sexual characteristics	0.0025	0.0015	1.68	0.126606	0.751021	ENSG00000107679;ENSG00000118689;ENSG00000124882;ENSG00000145685;ENSG00000159228;ENSG00000283154	PLEKHA1;FOXO3;EREG;LHFPL2;CBR1;IQCJ-SCHIP1	6	up&down
BP	GO:0098732	macromolecule deacylation	0.0025	0.0015	1.68	0.126606	0.751021	ENSG00000071655;ENSG00000111707;ENSG00000129968;ENSG00000132326;ENSG00000164576;ENSG00000198160	MBD3;SUDS3;ABHD17A;PER2;SAP30L;MIER1	6	up&down
BP	GO:0051726	regulation of cell cycle	0.025	0.0218	1.15	0.127312	0.751021	ENSG00000058729;ENSG00000068489;ENSG00000075711;ENSG00000086712;ENSG00000099901;ENSG00000100387;ENSG00000100911;ENSG00000101624;ENSG00000104885;ENSG00000106477;ENSG00000109670;ENSG00000110172;ENSG00000115008;ENSG00000116586;ENSG00000116717;ENSG00000117724;ENSG00000122882;ENSG00000123473;ENSG00000124006;ENSG00000124882;ENSG00000125850;ENSG00000126001;ENSG00000126226;ENSG00000128342;ENSG00000129173…	RIOK2;PRR11;DLG1;TXLNG;RANBP1;RBX1;PSME2;CEP76;DOT1L;CEP41;FBXW7;CHORDC1;IL1A;LAMTOR2;GADD45A;CENPF;ECD;STIL;OBSL1;EREG;OVOL2;CEP250;PCID2;LIF;E2F8;PER2;BRIP1;BARD1;TICRR;TP53BP2;ITGB1;TRIM36;AHCTF1;CCSAP;BTG3;LSM11;CDC25C;DONSON;TOPBP1;CEP120;FEM1B;YWHAG;PDCD6IP;TRIAP1;SLFN11;AURKAIP1;CRLF3;TCIM;PIDD1;LSM10;SPIN2B;DCUN1D3;KANK2;DDRGK1;DMD;NewGene_5469;NewGene_6018;NewGene_7839;NewGene_8065;NewGe…	60	up&down
BP	GO:0031396	regulation of protein ubiquitination	0.0062	0.0046	1.35	0.127892	0.751021	ENSG00000101966;ENSG00000109184;ENSG00000109670;ENSG00000114742;ENSG00000116679;ENSG00000132326;ENSG00000133265;ENSG00000144228;ENSG00000169018;ENSG00000185115;ENSG00000187566;ENSG00000187608;ENSG00000188215;ENSG00000197579;ENSG00000213401	XIAP;DCUN1D4;FBXW7;WDR48;IVNS1ABP;PER2;HSPBP1;SPOPL;FEM1B;NSMCE3;NHLRC1;ISG15;DCUN1D3;TOPORS;MAGEA12	15	up&down
BP	GO:0030522	intracellular receptor signaling pathway	0.0029	0.0018	1.59	0.132093	0.751021	ENSG00000019186;ENSG00000115548;ENSG00000150991;ENSG00000154124;ENSG00000157625;ENSG00000164758;ENSG00000171148	CYP24A1;KDM3A;UBC;OTULIN;TAB3;MED30;TADA3	7	up&down
BP	GO:0031100	animal organ regeneration	0.0029	0.0018	1.59	0.132093	0.751021	ENSG00000084207;ENSG00000105810;ENSG00000128059;ENSG00000128342;ENSG00000135446;ENSG00000136167;ENSG00000198727	GSTP1;CDK6;PPAT;LIF;CDK4;LCP1;MT-CYB	7	up&down
BP	GO:0034644	cellular response to UV	0.0029	0.0018	1.59	0.132093	0.751021	ENSG00000109670;ENSG00000126804;ENSG00000134001;ENSG00000163961;ENSG00000170855;ENSG00000172428;ENSG00000185115	FBXW7;ZBTB1;EIF2S1;RNF168;TRIAP1;COPS9;NSMCE3	7	up&down
BP	GO:0090068	positive regulation of cell cycle process	0.0054	0.0039	1.38	0.132109	0.751021	ENSG00000099901;ENSG00000115008;ENSG00000124882;ENSG00000126226;ENSG00000129173;ENSG00000155858;ENSG00000158402;ENSG00000168944;ENSG00000170855;ENSG00000176390;ENSG00000177595;ENSG00000181817;ENSG00000198171	RANBP1;IL1A;EREG;PCID2;E2F8;LSM11;CDC25C;CEP120;TRIAP1;CRLF3;PIDD1;LSM10;DDRGK1	13	up&down
BP	GO:0043069	negative regulation of programmed cell death	0.0167	0.0141	1.18	0.132998	0.751021	ENSG00000019549;ENSG00000076321;ENSG00000087884;ENSG00000092871;ENSG00000100385;ENSG00000101966;ENSG00000104872;ENSG00000107290;ENSG00000115008;ENSG00000116679;ENSG00000116761;ENSG00000117862;ENSG00000120885;ENSG00000123473;ENSG00000126226;ENSG00000138376;ENSG00000147437;ENSG00000150093;ENSG00000150991;ENSG00000162892;ENSG00000163794;ENSG00000163874;ENSG00000164134;ENSG00000166681;ENSG00000166925…	SNAI2;KLHL20;AAMDC;RFFL;IL2RB;XIAP;PIH1D1;SETX;IL1A;IVNS1ABP;CTH;TXNDC12;CLU;STIL;PCID2;BARD1;GNRH1;ITGB1;UBC;IL24;UCN;ZC3H12A;NAA15;BEX3;TSC22D4;IL7R;TRIAP1;TCIM;PIDD1;NQO1;STK40;KANK2;TOPORS;CFAP43;DDRGK1;MAGEA12;FNIP1;TIAF1;NewGene_6323;NewGene_7389	40	up&down
BP	GO:0071214	cellular response to abiotic stimulus	0.005	0.0036	1.4	0.133848	0.751021	ENSG00000019549;ENSG00000072042;ENSG00000109670;ENSG00000120937;ENSG00000126804;ENSG00000150093;ENSG00000163961;ENSG00000170855;ENSG00000172428;ENSG00000175854;ENSG00000185115;ENSG00000272047	SNAI2;RDH11;FBXW7;NPPB;ZBTB1;ITGB1;RNF168;TRIAP1;COPS9;SWI5;NSMCE3;GTF2H5	12	up&down
BP	GO:0104004	cellular response to environmental stimulus	0.005	0.0036	1.4	0.133848	0.751021	ENSG00000019549;ENSG00000072042;ENSG00000109670;ENSG00000120937;ENSG00000126804;ENSG00000150093;ENSG00000163961;ENSG00000170855;ENSG00000172428;ENSG00000175854;ENSG00000185115;ENSG00000272047	SNAI2;RDH11;FBXW7;NPPB;ZBTB1;ITGB1;RNF168;TRIAP1;COPS9;SWI5;NSMCE3;GTF2H5	12	up&down
BP	GO:0046903	secretion	0.0175	0.0149	1.18	0.134701	0.751021	ENSG00000030582;ENSG00000078902;ENSG00000091317;ENSG00000104267;ENSG00000107521;ENSG00000107954;ENSG00000113194;ENSG00000116586;ENSG00000119782;ENSG00000120509;ENSG00000120885;ENSG00000120937;ENSG00000124107;ENSG00000125967;ENSG00000127481;ENSG00000134827;ENSG00000139278;ENSG00000143546;ENSG00000143553;ENSG00000143556;ENSG00000143793;ENSG00000146425;ENSG00000148943;ENSG00000149218;ENSG00000156535…	GRN;TOLLIP;CMTM6;CA2;HPS1;NEURL1;FAF2;LAMTOR2;FKBP1B;PDZD11;CLU;NPPB;SLPI;NECAB3;UBR4;TCN1;GLIPR1;S100A8;SNAPIN;S100A7;C1orf35;DYNLT1;LIN7C;ENDOD1;CD109;XDH;NBEAL2;LY6E;PIGR;UCN;TEX264;BRI3;STXBP6;LRG1;STX19;S100A7A;NHLRC2;NOS1AP;AC010422.3;NewGene_2253;NewGene_516;NewGene_7389	42	up&down
BP	GO:0032940	secretion by cell	0.0154	0.0129	1.19	0.13471	0.751021	ENSG00000030582;ENSG00000078902;ENSG00000091317;ENSG00000107521;ENSG00000113194;ENSG00000116586;ENSG00000119782;ENSG00000120509;ENSG00000120885;ENSG00000124107;ENSG00000125967;ENSG00000127481;ENSG00000134827;ENSG00000139278;ENSG00000143546;ENSG00000143553;ENSG00000143556;ENSG00000143793;ENSG00000146425;ENSG00000148943;ENSG00000149218;ENSG00000156535;ENSG00000160796;ENSG00000160932;ENSG00000162896…	GRN;TOLLIP;CMTM6;HPS1;FAF2;LAMTOR2;FKBP1B;PDZD11;CLU;SLPI;NECAB3;UBR4;TCN1;GLIPR1;S100A8;SNAPIN;S100A7;C1orf35;DYNLT1;LIN7C;ENDOD1;CD109;NBEAL2;LY6E;PIGR;TEX264;BRI3;STXBP6;LRG1;STX19;S100A7A;NHLRC2;NOS1AP;AC010422.3;NewGene_2253;NewGene_516;NewGene_7389	37	up&down
BP	GO:0033138	positive regulation of peptidyl-serine phosphorylation	0.0033	0.0022	1.53	0.134919	0.751021	ENSG00000096384;ENSG00000128342;ENSG00000137936;ENSG00000163794;ENSG00000214827;ENSG00000217128;ENSG00000240972;ENSG00000283663	HSP90AB1;LIF;BCAR3;UCN;MTCP1;FNIP1;MIF;AC008687.8	8	up&down
BP	GO:0043280	positive regulation of cysteine-type endopeptidase activity involved in apoptotic process	0.0033	0.0022	1.53	0.134919	0.751021	ENSG00000079387;ENSG00000091592;ENSG00000112977;ENSG00000143546;ENSG00000158125;ENSG00000162892;ENSG00000166681;ENSG00000177595	SENP1;NLRP1;DAP;S100A8;XDH;IL24;BEX3;PIDD1	8	up&down
BP	GO:1905477	positive regulation of protein localization to membrane	0.0033	0.0022	1.53	0.134919	0.751021	ENSG00000075711;ENSG00000108961;ENSG00000143514;ENSG00000150093;ENSG00000166997;ENSG00000170027;ENSG00000177427;ENSG00000203965	DLG1;RANGRF;TP53BP2;ITGB1;CNPY4;YWHAG;MIEF2;EFCAB7	8	up&down
BP	GO:2001056	positive regulation of cysteine-type endopeptidase activity	0.0033	0.0022	1.53	0.134919	0.751021	ENSG00000079387;ENSG00000091592;ENSG00000112977;ENSG00000143546;ENSG00000158125;ENSG00000162892;ENSG00000166681;ENSG00000177595	SENP1;NLRP1;DAP;S100A8;XDH;IL24;BEX3;PIDD1	8	up&down
BP	GO:2000058	regulation of ubiquitin-dependent protein catabolic process	0.0046	0.0032	1.42	0.135202	0.751021	ENSG00000078140;ENSG00000079387;ENSG00000100387;ENSG00000109670;ENSG00000120885;ENSG00000133265;ENSG00000154359;ENSG00000158717;ENSG00000173867;ENSG00000187555;ENSG00000198171	UBE2K;SENP1;RBX1;FBXW7;CLU;HSPBP1;LONRF1;RNF166;AC013489.1;USP7;DDRGK1	11	up&down
BP	GO:0002446	neutrophil mediated immunity	0.0092	0.0073	1.26	0.135246	0.751021	ENSG00000030582;ENSG00000078902;ENSG00000091317;ENSG00000113194;ENSG00000116586;ENSG00000124107;ENSG00000127481;ENSG00000134827;ENSG00000139278;ENSG00000143546;ENSG00000143556;ENSG00000143793;ENSG00000146425;ENSG00000160796;ENSG00000162896;ENSG00000164713;ENSG00000171236;ENSG00000184330;ENSG00000269242;NewGene_2253;NewGene_516;NewGene_7389	GRN;TOLLIP;CMTM6;FAF2;LAMTOR2;SLPI;UBR4;TCN1;GLIPR1;S100A8;S100A7;C1orf35;DYNLT1;NBEAL2;PIGR;BRI3;LRG1;S100A7A;AC010422.3;NewGene_2253;NewGene_516;NewGene_7389	22	up&down
BP	GO:0006520	cellular amino acid metabolic process	0.0042	0.0029	1.44	0.13601	0.751021	ENSG00000037757;ENSG00000110619;ENSG00000116096;ENSG00000116761;ENSG00000133943;ENSG00000139410;ENSG00000148672;ENSG00000156017;ENSG00000166532;ENSG00000241935	MRI1;CARS;SPR;CTH;DGLUCY;SDSL;GLUD1;CARNMT1;RIMKLB;HOGA1	10	up&down
BP	GO:0006732	obsolete coenzyme metabolic process	0.0042	0.0029	1.44	0.13601	0.751021	ENSG00000112304;ENSG00000115520;ENSG00000116096;ENSG00000124217;ENSG00000124370;ENSG00000127125;ENSG00000135469;ENSG00000159228;ENSG00000161513;NewGene_7389	ACOT13;COQ10B;SPR;MOCS3;MCEE;PPCS;COQ10A;CBR1;FDXR;NewGene_7389	10	up&down
BP	GO:0032434	regulation of proteasomal ubiquitin-dependent protein catabolic process	0.0042	0.0029	1.44	0.13601	0.751021	ENSG00000078140;ENSG00000079387;ENSG00000100387;ENSG00000120885;ENSG00000133265;ENSG00000154359;ENSG00000158717;ENSG00000173867;ENSG00000187555;ENSG00000198171	UBE2K;SENP1;RBX1;CLU;HSPBP1;LONRF1;RNF166;AC013489.1;USP7;DDRGK1	10	up&down
BP	GO:0042063	gliogenesis	0.0042	0.0029	1.44	0.13601	0.751021	ENSG00000112414;ENSG00000120885;ENSG00000128342;ENSG00000143546;ENSG00000166886;ENSG00000171943;ENSG00000196369;ENSG00000265763;NewGene_1498;NewGene_8292	ADGRG6;CLU;LIF;S100A8;NAB2;SRGAP2C;SRGAP2B;ZNF488;NewGene_1498;NewGene_8292	10	up&down
BP	GO:1903364	positive regulation of cellular protein catabolic process	0.0042	0.0029	1.44	0.13601	0.751021	ENSG00000100387;ENSG00000109670;ENSG00000118564;ENSG00000120885;ENSG00000133265;ENSG00000154359;ENSG00000158717;ENSG00000169174;ENSG00000173867;ENSG00000198171	RBX1;FBXW7;FBXL5;CLU;HSPBP1;LONRF1;RNF166;PCSK9;AC013489.1;DDRGK1	10	up&down
BP	GO:0016358	dendrite development	0.0037	0.0025	1.48	0.136035	0.751021	ENSG00000115808;ENSG00000132640;ENSG00000138311;ENSG00000150093;ENSG00000167193;ENSG00000171943;ENSG00000174483;ENSG00000196369;NewGene_1498	STRN;BTBD3;ZNF365;ITGB1;CRK;SRGAP2C;BBS1;SRGAP2B;NewGene_1498	9	up&down
BP	GO:0030968	endoplasmic reticulum unfolded protein response	0.0037	0.0025	1.48	0.136035	0.751021	ENSG00000107175;ENSG00000109501;ENSG00000110092;ENSG00000113739;ENSG00000116761;ENSG00000118217;ENSG00000143578;ENSG00000180667;ENSG00000213676	CREB3;WFS1;CCND1;STC2;CTH;ATF6;CREB3L4;YOD1;ATF6B	9	up&down
BP	GO:2000117	negative regulation of cysteine-type endopeptidase activity	0.0037	0.0025	1.48	0.136035	0.751021	ENSG00000092871;ENSG00000101966;ENSG00000104872;ENSG00000126226;ENSG00000162892;ENSG00000166681;ENSG00000170855;ENSG00000213401;ENSG00000217128	RFFL;XIAP;PIH1D1;PCID2;IL24;BEX3;TRIAP1;MAGEA12;FNIP1	9	up&down
BP	GO:0006284	base-excision repair	0.0017	0.0009	1.91	0.138645	0.751021	ENSG00000103152;ENSG00000109674;ENSG00000123415;ENSG00000132781	MPG;NEIL3;SMUG1;MUTYH	4	up&down
BP	GO:0006482	protein demethylation	0.0017	0.0009	1.91	0.138645	0.751021	ENSG00000006459;ENSG00000115548;ENSG00000147050;ENSG00000160993	KDM7A;KDM3A;KDM6A;ALKBH4	4	up&down
BP	GO:0007094	mitotic spindle assembly checkpoint	0.0017	0.0009	1.91	0.138645	0.751021	ENSG00000002822;ENSG00000117724;ENSG00000156970;ENSG00000169679	MAD1L1;CENPF;BUB1B;BUB1	4	up&down
BP	GO:0009435	NAD biosynthetic process	0.0017	0.0009	1.91	0.138645	0.751021	ENSG00000105835;ENSG00000147813;ENSG00000173614;NewGene_7389	NAMPT;NAPRT;NMNAT1;NewGene_7389	4	up&down
BP	GO:0030513	positive regulation of BMP signaling pathway	0.0017	0.0009	1.91	0.138645	0.751021	ENSG00000107872;ENSG00000125378;ENSG00000135253;ENSG00000141622	FBXL15;BMP4;KCP;RNF165	4	up&down
BP	GO:0032435	negative regulation of proteasomal ubiquitin-dependent protein catabolic process	0.0017	0.0009	1.91	0.138645	0.751021	ENSG00000079387;ENSG00000142676;ENSG00000171100;ENSG00000187555	SENP1;RPL11;MTM1;USP7	4	up&down
BP	GO:0034440	lipid oxidation	0.0017	0.0009	1.91	0.138645	0.751021	ENSG00000121310;ENSG00000162928;ENSG00000164039;ENSG00000242612	ECHDC2;PEX13;BDH2;DECR2	4	up&down
BP	GO:0034508	centromere complex assembly	0.0017	0.0009	1.91	0.138645	0.751021	ENSG00000031691;ENSG00000102384;ENSG00000117724;ENSG00000138092	CENPQ;CENPI;CENPF;CENPO	4	up&down
BP	GO:0042554	superoxide anion generation	0.0017	0.0009	1.91	0.138645	0.751021	ENSG00000078401;ENSG00000116701;ENSG00000127129;ENSG00000142168	EDN1;NCF2;EDN2;SOD1	4	up&down
BP	GO:0048854	brain morphogenesis	0.0017	0.0009	1.91	0.138645	0.751021	ENSG00000080815;ENSG00000118689;ENSG00000170558;ENSG00000174483	PSEN1;FOXO3;CDH2;BBS1	4	up&down
BP	GO:0051127	positive regulation of actin nucleation	0.0017	0.0009	1.91	0.138645	0.751021	ENSG00000146054;ENSG00000254999;NewGene_8065;NewGene_8080	TRIM7;BRK1;NewGene_8065;NewGene_8080	4	up&down
BP	GO:0060632	regulation of microtubule-based movement	0.0017	0.0009	1.91	0.138645	0.751021	ENSG00000149557;ENSG00000154429;ENSG00000174483;ENSG00000213123	FEZ1;CCSAP;BBS1;TCTEX1D2	4	up&down
BP	GO:0090307	mitotic spindle assembly	0.0017	0.0009	1.91	0.138645	0.751021	ENSG00000088325;ENSG00000104728;ENSG00000116213;ENSG00000163611	TPX2;ARHGEF10;WRAP73;SPICE1	4	up&down
BP	GO:1900015	regulation of cytokine production involved in inflammatory response	0.0017	0.0009	1.91	0.138645	0.751021	ENSG00000105223;ENSG00000107874;ENSG00000163874;ENSG00000172458	PLD3;CUEDC2;ZC3H12A;IL17D	4	up
BP	GO:1901068	guanosine-containing compound metabolic process	0.0017	0.0009	1.91	0.138645	0.751021	ENSG00000075711;ENSG00000124217;ENSG00000130830;NewGene_7389	DLG1;MOCS3;MPP1;NewGene_7389	4	up&down
BP	GO:1901292	nucleoside phosphate catabolic process	0.0017	0.0009	1.91	0.138645	0.751021	ENSG00000158125;ENSG00000172594;ENSG00000179958;NewGene_7389	XDH;SMPDL3A;DCTPP1;NewGene_7389	4	up&down
BP	GO:0043065	positive regulation of apoptotic process	0.0167	0.0142	1.18	0.14236	0.751021	ENSG00000064703;ENSG00000079387;ENSG00000080815;ENSG00000087088;ENSG00000091592;ENSG00000100292;ENSG00000105810;ENSG00000107954;ENSG00000109670;ENSG00000111653;ENSG00000111707;ENSG00000112977;ENSG00000115317;ENSG00000118260;ENSG00000118689;ENSG00000120217;ENSG00000120885;ENSG00000135446;ENSG00000137713;ENSG00000138376;ENSG00000139289;ENSG00000143514;ENSG00000143546;ENSG00000150093;ENSG00000150991…	DDX20;SENP1;PSEN1;BAX;NLRP1;HMOX1;CDK6;NEURL1;FBXW7;ING4;SUDS3;DAP;HTRA2;CREB1;FOXO3;CD274;CLU;CDK4;PPP2R1B;BARD1;PHLDA1;TP53BP2;S100A8;ITGB1;UBC;XDH;IL24;ZC3H12A;BEX3;PCSK9;YWHAG;FOSL1;PIDD1;NQO1;PHLDA2;USP7;DCUN1D3;UBD;FNIP1;NewGene_4304	40	up&down
BP	GO:0016043	cellular component organization	0.0929	0.0872	1.07	0.14278	0.751021	ENSG00000004779;ENSG00000005020;ENSG00000006459;ENSG00000018189;ENSG00000019549;ENSG00000019995;ENSG00000027001;ENSG00000031691;ENSG00000036448;ENSG00000049249;ENSG00000052841;ENSG00000058085;ENSG00000058804;ENSG00000064703;ENSG00000071655;ENSG00000075702;ENSG00000075711;ENSG00000076321;ENSG00000078140;ENSG00000080345;ENSG00000083457;ENSG00000087253;ENSG00000091592;ENSG00000092758;ENSG00000095574…	NDUFAB1;SKAP2;KDM7A;RUFY3;SNAI2;ZRANB1;MIPEP;CENPQ;MYOM2;TNFRSF9;TTC17;LAMC2;NDC1;DDX20;MBD3;WDR62;DLG1;KLHL20;UBE2K;RIF1;ITGAE;LPCAT2;NLRP1;COL9A3;IKZF5;NDUFB7;RANBP1;CBY1;PNPLA3;IL2RB;RBX1;CEP76;EEA1;CIAO3;DMXL2;SPAG1;PIH1D1;ANKRD27;DMAC2;CHCHD2;CEP41;SETX;HPS1;PLEKHA1;CCSER2;NEURL1;STN1;MPP2;IFT20;FBXW7;NDUFS8;SUDS3;MDN1;ACOT13;ADGRG6;MRPL2;FAF2;NPHP3;TANC1;POLE4;KDM3A;STRN;SPR;WRAP73;CTH;CENP…	223	up&down
BP	GO:0050821	protein stabilization	0.0062	0.0047	1.32	0.144463	0.751021	ENSG00000055483;ENSG00000104643;ENSG00000109501;ENSG00000109670;ENSG00000116288;ENSG00000118260;ENSG00000120885;ENSG00000132846;ENSG00000141510;ENSG00000164134;ENSG00000169914;ENSG00000173928;ENSG00000177494;ENSG00000187555;ENSG00000198355	USP36;MTMR9;WFS1;FBXW7;PARK7;CREB1;CLU;ZBED3;TP53;NAA15;OTUD3;SWSAP1;ZBED2;USP7;PIM3	15	up&down
BP	GO:0002274	myeloid leukocyte activation	0.0096	0.0077	1.25	0.144655	0.751021	ENSG00000030582;ENSG00000078902;ENSG00000091317;ENSG00000113194;ENSG00000116586;ENSG00000120885;ENSG00000124107;ENSG00000127481;ENSG00000134827;ENSG00000139278;ENSG00000143546;ENSG00000143556;ENSG00000143793;ENSG00000146425;ENSG00000160796;ENSG00000162896;ENSG00000164713;ENSG00000171236;ENSG00000184330;ENSG00000269242;NewGene_2253;NewGene_516;NewGene_7389	GRN;TOLLIP;CMTM6;FAF2;LAMTOR2;CLU;SLPI;UBR4;TCN1;GLIPR1;S100A8;S100A7;C1orf35;DYNLT1;NBEAL2;PIGR;BRI3;LRG1;S100A7A;AC010422.3;NewGene_2253;NewGene_516;NewGene_7389	23	up&down
BP	GO:0002444	myeloid leukocyte mediated immunity	0.0092	0.0073	1.25	0.148699	0.751021	ENSG00000030582;ENSG00000078902;ENSG00000091317;ENSG00000113194;ENSG00000116586;ENSG00000124107;ENSG00000127481;ENSG00000134827;ENSG00000139278;ENSG00000143546;ENSG00000143556;ENSG00000143793;ENSG00000146425;ENSG00000160796;ENSG00000162896;ENSG00000164713;ENSG00000171236;ENSG00000184330;ENSG00000269242;NewGene_2253;NewGene_516;NewGene_7389	GRN;TOLLIP;CMTM6;FAF2;LAMTOR2;SLPI;UBR4;TCN1;GLIPR1;S100A8;S100A7;C1orf35;DYNLT1;NBEAL2;PIGR;BRI3;LRG1;S100A7A;AC010422.3;NewGene_2253;NewGene_516;NewGene_7389	22	up&down
BP	GO:0002576	platelet degranulation	0.0021	0.0012	1.7	0.151633	0.751021	ENSG00000120885;ENSG00000149218;ENSG00000156535;ENSG00000164081;ENSG00000196865	CLU;ENDOD1;CD109;TEX264;NHLRC2	5	up&down
BP	GO:0006301	postreplication repair	0.0021	0.0012	1.7	0.151633	0.751021	ENSG00000126804;ENSG00000150991;ENSG00000169189;ENSG00000170734;ENSG00000187608	ZBTB1;UBC;NSMCE1;POLH;ISG15	5	up&down
BP	GO:0006612	protein targeting to membrane	0.0021	0.0012	1.7	0.151633	0.751021	ENSG00000112306;ENSG00000118181;ENSG00000136514;ENSG00000149806;ENSG00000198408	RPS12;RPS25;RTP4;FAU;OGA	5	up&down
BP	GO:0010595	positive regulation of endothelial cell migration	0.0021	0.0012	1.7	0.151633	0.751021	ENSG00000019549;ENSG00000102359;ENSG00000137440;ENSG00000163874;ENSG00000165757	SNAI2;SRPX2;FGFBP1;ZC3H12A;JCAD	5	up&down
BP	GO:0030490	maturation of SSU-rRNA	0.0021	0.0012	1.7	0.151633	0.751021	ENSG00000007520;ENSG00000011260;ENSG00000058729;ENSG00000119285;ENSG00000164167	TSR3;UTP18;RIOK2;HEATR1;LSM6	5	up&down
BP	GO:0033077	T cell differentiation in thymus	0.0021	0.0012	1.7	0.151633	0.751021	ENSG00000126804;ENSG00000141510;ENSG00000168036;ENSG00000177283;ENSG00000185650	ZBTB1;TP53;CTNNB1;FZD8;ZFP36L1	5	up&down
BP	GO:0043535	regulation of blood vessel endothelial cell migration	0.0021	0.0012	1.7	0.151633	0.751021	ENSG00000102359;ENSG00000109670;ENSG00000137440;ENSG00000142627;ENSG00000165757	SRPX2;FBXW7;FGFBP1;EPHA2;JCAD	5	down
BP	GO:0046434	organophosphate catabolic process	0.0021	0.0012	1.7	0.151633	0.751021	ENSG00000102886;ENSG00000158125;ENSG00000172594;ENSG00000179958;NewGene_7389	GDPD3;XDH;SMPDL3A;DCTPP1;NewGene_7389	5	up&down
BP	GO:0051412	response to corticosterone	0.0021	0.0012	1.7	0.151633	0.751021	ENSG00000110092;ENSG00000125740;ENSG00000160014;ENSG00000163794;ENSG00000175592	CCND1;FOSB;CALM3;UCN;FOSL1	5	up&down
BP	GO:0001934	positive regulation of protein phosphorylation	0.0175	0.015	1.16	0.153419	0.751021	ENSG00000075711;ENSG00000078140;ENSG00000099977;ENSG00000104872;ENSG00000107954;ENSG00000109670;ENSG00000115008;ENSG00000116586;ENSG00000117691;ENSG00000119986;ENSG00000120885;ENSG00000123473;ENSG00000124882;ENSG00000128342;ENSG00000130513;ENSG00000143556;ENSG00000143674;ENSG00000150093;ENSG00000150281;ENSG00000150991;ENSG00000151893;ENSG00000157625;ENSG00000158125;ENSG00000162892;ENSG00000163794…	DLG1;UBE2K;DDT;PIH1D1;NEURL1;FBXW7;IL1A;LAMTOR2;NENF;AVPI1;CLU;STIL;EREG;LIF;GDF15;S100A7;MAP3K21;ITGB1;CTF1;UBC;CACUL1;TAB3;XDH;IL24;UCN;ZC3H12A;JCAD;ST5;NAB2;SYAP1;FGFBP3;TCIM;FZD8;FIZ1;S100A7A;PRR5;HSPA14;DDRGK1;MTCP1;FNIP1;NewGene_6018;NewGene_8292	42	up&down
BP	GO:0008406	gonad development	0.005	0.0037	1.36	0.153487	0.751021	ENSG00000104899;ENSG00000107679;ENSG00000114742;ENSG00000115548;ENSG00000118689;ENSG00000124882;ENSG00000136492;ENSG00000150093;ENSG00000159228;ENSG00000253293;ENSG00000283154;NewGene_7839	AMH;PLEKHA1;WDR48;KDM3A;FOXO3;EREG;BRIP1;ITGB1;CBR1;HOXA10;IQCJ-SCHIP1;NewGene_7839	12	up&down
BP	GO:0008654	phospholipid biosynthetic process	0.005	0.0037	1.36	0.153487	0.751021	ENSG00000004779;ENSG00000087253;ENSG00000100344;ENSG00000104643;ENSG00000107679;ENSG00000112033;ENSG00000125885;ENSG00000138018;ENSG00000145337;ENSG00000158201;ENSG00000169692;ENSG00000176485	NDUFAB1;LPCAT2;PNPLA3;MTMR9;PLEKHA1;PPARD;MCM8;SELENOI;PYURF;ABHD3;AGPAT2;PLA2G16	12	up&down
BP	GO:0044403	symbiotic process	0.005	0.0037	1.36	0.153487	0.751021	ENSG00000058804;ENSG00000094914;ENSG00000099901;ENSG00000102189;ENSG00000120253;ENSG00000146425;ENSG00000150991;ENSG00000153558;ENSG00000163218;ENSG00000163874;ENSG00000165006;ENSG00000170248	NDC1;AAAS;RANBP1;EEA1;NUP43;DYNLT1;UBC;FBXL2;PGLYRP4;ZC3H12A;UBAP1;PDCD6IP	12	up&down
BP	GO:2001020	regulation of response to DNA damage stimulus	0.005	0.0037	1.36	0.153487	0.751021	ENSG00000019549;ENSG00000080345;ENSG00000120885;ENSG00000138311;ENSG00000163961;ENSG00000166439;ENSG00000169018;ENSG00000169189;ENSG00000170855;NewGene_5469;NewGene_7389;NewGene_8586	SNAI2;RIF1;CLU;ZNF365;RNF168;RNF169;FEM1B;NSMCE1;TRIAP1;NewGene_5469;NewGene_7389;NewGene_8586	12	up&down
BP	GO:0010942	positive regulation of cell death	0.0133	0.0112	1.19	0.155131	0.751021	ENSG00000064703;ENSG00000079387;ENSG00000091592;ENSG00000107954;ENSG00000109670;ENSG00000111707;ENSG00000112977;ENSG00000118689;ENSG00000120217;ENSG00000120885;ENSG00000137713;ENSG00000138376;ENSG00000139318;ENSG00000143514;ENSG00000143546;ENSG00000150093;ENSG00000150991;ENSG00000158125;ENSG00000162892;ENSG00000163794;ENSG00000163874;ENSG00000164086;ENSG00000166681;ENSG00000169174;ENSG00000170027…	DDX20;SENP1;NLRP1;NEURL1;FBXW7;SUDS3;DAP;FOXO3;CD274;CLU;PPP2R1B;BARD1;DUSP6;TP53BP2;S100A8;ITGB1;UBC;XDH;IL24;UCN;ZC3H12A;DUSP7;BEX3;PCSK9;YWHAG;SLFN11;PIDD1;NQO1;USP7;DCUN1D3;FNIP1;NewGene_4304	32	up&down
BP	GO:0007093	mitotic cell cycle checkpoint	0.0046	0.0033	1.38	0.15612	0.751021	ENSG00000075711;ENSG00000117724;ENSG00000129173;ENSG00000140534;ENSG00000145632;ENSG00000158402;ENSG00000159147;ENSG00000163781;ENSG00000170855;ENSG00000177595;NewGene_5469	DLG1;CENPF;E2F8;TICRR;PLK2;CDC25C;DONSON;TOPBP1;TRIAP1;PIDD1;NewGene_5469	11	up&down
BP	GO:0044282	small molecule catabolic process	0.0046	0.0033	1.38	0.15612	0.751021	ENSG00000019186;ENSG00000116761;ENSG00000121310;ENSG00000124370;ENSG00000156017;ENSG00000159228;ENSG00000162928;ENSG00000164039;ENSG00000241935;ENSG00000242612;NewGene_7389	CYP24A1;CTH;ECHDC2;MCEE;CARNMT1;CBR1;PEX13;BDH2;HOGA1;DECR2;NewGene_7389	11	up&down
BP	GO:0006303	double-strand break repair via nonhomologous end joining	0.0025	0.0016	1.59	0.157872	0.751021	ENSG00000079246;ENSG00000080345;ENSG00000138376;ENSG00000148362;ENSG00000163961;NewGene_5469	XRCC5;RIF1;BARD1;PAXX;RNF168;NewGene_5469	6	up&down
BP	GO:0006506	GPI anchor biosynthetic process	0.0025	0.0016	1.59	0.157872	0.751021	ENSG00000007541;ENSG00000145337;ENSG00000151665;ENSG00000161395;ENSG00000165195;ENSG00000277161	PIGQ;PYURF;PIGF;PGAP3;PIGA;PIGW	6	up&down
BP	GO:0006635	fatty acid beta-oxidation	0.0025	0.0016	1.59	0.157872	0.751021	ENSG00000112033;ENSG00000117054;ENSG00000121310;ENSG00000164039;ENSG00000167969;ENSG00000242612	PPARD;ACADM;ECHDC2;BDH2;ECI1;DECR2	6	up&down
BP	GO:0007205	protein kinase C-activating G protein-coupled receptor signaling pathway	0.0025	0.0016	1.59	0.157872	0.751021	ENSG00000065357;ENSG00000078401;ENSG00000102780;ENSG00000127129;ENSG00000149091;ENSG00000179546	DGKA;EDN1;DGKH;EDN2;DGKZ;HTR1D	6	up&down
BP	GO:0034614	cellular response to reactive oxygen species	0.0025	0.0016	1.59	0.157872	0.751021	ENSG00000067082;ENSG00000087245;ENSG00000107290;ENSG00000107679;ENSG00000125995;ENSG00000181019	KLF6;MMP2;SETX;PLEKHA1;ROMO1;NQO1	6	up&down
BP	GO:0043473	pigmentation	0.0025	0.0016	1.59	0.157872	0.751021	ENSG00000019549;ENSG00000105186;ENSG00000107521;ENSG00000143553;ENSG00000166189;ENSG00000186222	SNAI2;ANKRD27;HPS1;SNAPIN;HPS6;BLOC1S4	6	up&down
BP	GO:0044839	cell cycle G2/M phase transition	0.0025	0.0016	1.59	0.157872	0.751021	ENSG00000101624;ENSG00000106477;ENSG00000107872;ENSG00000126001;ENSG00000158402;ENSG00000170027	CEP76;CEP41;FBXL15;CEP250;CDC25C;YWHAG	6	up&down
BP	GO:0070830	bicellular tight junction assembly	0.0025	0.0016	1.59	0.157872	0.751021	ENSG00000075711;ENSG00000115808;ENSG00000130545;ENSG00000150093;ENSG00000170248;ENSG00000197822	DLG1;STRN;CRB3;ITGB1;PDCD6IP;OCLN	6	up&down
BP	GO:0071398	cellular response to fatty acid	0.0025	0.0016	1.59	0.157872	0.751021	ENSG00000078401;ENSG00000099901;ENSG00000118260;ENSG00000127129;ENSG00000163874;NewGene_7462	EDN1;RANBP1;CREB1;EDN2;ZC3H12A;NewGene_7462	6	up&down
BP	GO:0099003	vesicle-mediated transport in synapse	0.0025	0.0016	1.59	0.157872	0.751021	ENSG00000030582;ENSG00000102189;ENSG00000132698;ENSG00000143553;ENSG00000178750;ENSG00000186222	GRN;EEA1;RAB25;SNAPIN;STX19;BLOC1S4	6	up&down
BP	GO:0033674	positive regulation of kinase activity	0.0096	0.0078	1.23	0.158253	0.751021	ENSG00000075711;ENSG00000104872;ENSG00000107954;ENSG00000109670;ENSG00000116586;ENSG00000119986;ENSG00000120885;ENSG00000123473;ENSG00000124882;ENSG00000130513;ENSG00000143674;ENSG00000150991;ENSG00000151893;ENSG00000157625;ENSG00000163794;ENSG00000166886;ENSG00000169895;ENSG00000176907;ENSG00000177283;ENSG00000186654;ENSG00000214827;NewGene_6018;NewGene_8292	DLG1;PIH1D1;NEURL1;FBXW7;LAMTOR2;AVPI1;CLU;STIL;EREG;GDF15;MAP3K21;UBC;CACUL1;TAB3;UCN;NAB2;SYAP1;TCIM;FZD8;PRR5;MTCP1;NewGene_6018;NewGene_8292	23	up&down
BP	GO:0034330	cell junction organization	0.0042	0.003	1.4	0.158384	0.751021	ENSG00000019549;ENSG00000058085;ENSG00000075711;ENSG00000115808;ENSG00000130545;ENSG00000135862;ENSG00000150093;ENSG00000170248;NewGene_8065;NewGene_8080	SNAI2;LAMC2;DLG1;STRN;CRB3;LAMC1;ITGB1;PDCD6IP;NewGene_8065;NewGene_8080	10	up&down
BP	GO:0051054	positive regulation of DNA metabolic process	0.0042	0.003	1.4	0.158384	0.751021	ENSG00000080345;ENSG00000107960;ENSG00000124882;ENSG00000129173;ENSG00000163794;ENSG00000163961;ENSG00000187555;ENSG00000198408;NewGene_5469;NewGene_7389	RIF1;STN1;EREG;E2F8;UCN;RNF168;USP7;OGA;NewGene_5469;NewGene_7389	10	up&down
BP	GO:0010562	positive regulation of phosphorus metabolic process	0.0187	0.0163	1.15	0.159732	0.751021	ENSG00000075711;ENSG00000078140;ENSG00000099977;ENSG00000104643;ENSG00000104872;ENSG00000107954;ENSG00000108309;ENSG00000109670;ENSG00000112078;ENSG00000115008;ENSG00000116586;ENSG00000117691;ENSG00000119986;ENSG00000120885;ENSG00000123473;ENSG00000124882;ENSG00000128342;ENSG00000130513;ENSG00000143556;ENSG00000143674;ENSG00000150093;ENSG00000150281;ENSG00000150991;ENSG00000151893;ENSG00000157625…	DLG1;UBE2K;DDT;MTMR9;PIH1D1;NEURL1;RUNDC3A;FBXW7;KCTD20;IL1A;LAMTOR2;NENF;AVPI1;CLU;STIL;EREG;LIF;GDF15;S100A7;MAP3K21;ITGB1;CTF1;UBC;CACUL1;TAB3;XDH;IL24;UCN;ZC3H12A;JCAD;ST5;NAB2;SYAP1;MOB1B;FGFBP3;TCIM;FZD8;FIZ1;S100A7A;PRR5;DDRGK1;MTCP1;FNIP1;NewGene_6018;NewGene_8292	45	up&down
BP	GO:0045937	positive regulation of phosphate metabolic process	0.0187	0.0163	1.15	0.159732	0.751021	ENSG00000075711;ENSG00000078140;ENSG00000099977;ENSG00000104643;ENSG00000104872;ENSG00000107954;ENSG00000108309;ENSG00000109670;ENSG00000112078;ENSG00000115008;ENSG00000116586;ENSG00000117691;ENSG00000119986;ENSG00000120885;ENSG00000123473;ENSG00000124882;ENSG00000128342;ENSG00000130513;ENSG00000143556;ENSG00000143674;ENSG00000150093;ENSG00000150281;ENSG00000150991;ENSG00000151893;ENSG00000157625…	DLG1;UBE2K;DDT;MTMR9;PIH1D1;NEURL1;RUNDC3A;FBXW7;KCTD20;IL1A;LAMTOR2;NENF;AVPI1;CLU;STIL;EREG;LIF;GDF15;S100A7;MAP3K21;ITGB1;CTF1;UBC;CACUL1;TAB3;XDH;IL24;UCN;ZC3H12A;JCAD;ST5;NAB2;SYAP1;MOB1B;FGFBP3;TCIM;FZD8;FIZ1;S100A7A;PRR5;DDRGK1;MTCP1;FNIP1;NewGene_6018;NewGene_8292	45	up&down
BP	GO:0000082	G1/S transition of mitotic cell cycle	0.0037	0.0026	1.43	0.16009	0.751021	ENSG00000099901;ENSG00000101773;ENSG00000110092;ENSG00000115350;ENSG00000128059;ENSG00000149308;ENSG00000150093;ENSG00000151893;ENSG00000176390	RANBP1;RBBP8;CCND1;POLE4;PPAT;NPAT;ITGB1;CACUL1;CRLF3	9	up&down
BP	GO:0045600	positive regulation of fat cell differentiation	0.0037	0.0026	1.43	0.16009	0.751021	ENSG00000019549;ENSG00000087884;ENSG00000115738;ENSG00000118260;ENSG00000148671;ENSG00000163624;ENSG00000163874;ENSG00000169895;ENSG00000185650	SNAI2;AAMDC;ID2;CREB1;ADIRF;CDS1;ZC3H12A;SYAP1;ZFP36L1	9	up&down
BP	GO:0006879	cellular iron ion homeostasis	0.0029	0.0019	1.52	0.160475	0.751021	ENSG00000072274;ENSG00000087086;ENSG00000118564;ENSG00000142168;ENSG00000165060;ENSG00000167996;ENSG00000266412	TFRC;FTL;FBXL5;SOD1;FXN;FTH1;NCOA4	7	up&down
BP	GO:0043525	positive regulation of neuron apoptotic process	0.0029	0.0019	1.52	0.160475	0.751021	ENSG00000099804;ENSG00000109670;ENSG00000118689;ENSG00000141510;ENSG00000164885;ENSG00000169174;ENSG00000181019	CDC34;FBXW7;FOXO3;TP53;CDK5;PCSK9;NQO1	7	up&down
BP	GO:0071482	cellular response to light stimulus	0.0029	0.0019	1.52	0.160475	0.751021	ENSG00000072042;ENSG00000109670;ENSG00000126804;ENSG00000163961;ENSG00000170855;ENSG00000172428;ENSG00000185115	RDH11;FBXW7;ZBTB1;RNF168;TRIAP1;COPS9;NSMCE3	7	up&down
BP	GO:1903522	regulation of blood circulation	0.0033	0.0023	1.47	0.160945	0.751021	ENSG00000075711;ENSG00000108961;ENSG00000119782;ENSG00000132326;ENSG00000163794;ENSG00000163874;ENSG00000164983;ENSG00000198929	DLG1;RANGRF;FKBP1B;PER2;UCN;ZC3H12A;TMEM65;NOS1AP	8	up&down
BP	GO:2000060	positive regulation of ubiquitin-dependent protein catabolic process	0.0033	0.0023	1.47	0.160945	0.751021	ENSG00000100387;ENSG00000109670;ENSG00000120885;ENSG00000133265;ENSG00000154359;ENSG00000158717;ENSG00000173867;ENSG00000198171	RBX1;FBXW7;CLU;HSPBP1;LONRF1;RNF166;AC013489.1;DDRGK1	8	up&down
BP	GO:2000377	regulation of reactive oxygen species metabolic process	0.0033	0.0023	1.47	0.160945	0.751021	ENSG00000118689;ENSG00000120885;ENSG00000125995;ENSG00000158125;ENSG00000163874;ENSG00000188747;ENSG00000198929;ENSG00000214456	FOXO3;CLU;ROMO1;XDH;ZC3H12A;NOXA1;NOS1AP;PLIN5	8	up&down
BP	GO:0061024	membrane organization	0.0117	0.0097	1.2	0.161486	0.751021	ENSG00000075711;ENSG00000087253;ENSG00000102189;ENSG00000120885;ENSG00000124172;ENSG00000127419;ENSG00000130270;ENSG00000134809;ENSG00000136514;ENSG00000139832;ENSG00000142444;ENSG00000143514;ENSG00000143553;ENSG00000150093;ENSG00000150977;ENSG00000150991;ENSG00000160993;ENSG00000168685;ENSG00000169020;ENSG00000170027;ENSG00000170855;ENSG00000177370;ENSG00000177409;ENSG00000178750;ENSG00000180398…	DLG1;LPCAT2;EEA1;CLU;ATP5F1E;TMEM175;ATP8B3;TIMM10;RTP4;RAB20;TIMM29;TP53BP2;SNAPIN;ITGB1;RILPL2;UBC;ALKBH4;IL7R;ATP5ME;YWHAG;TRIAP1;TIMM22;SAMD9L;STX19;MCFD2;UQCC3;NewGene_8065;NewGene_8080	28	up&down
BP	GO:0000910	cytokinesis	0.0012	0.0006	2.04	0.165212	0.751021	ENSG00000138311;ENSG00000160993;ENSG00000170248	ZNF365;ALKBH4;PDCD6IP	3	up&down
BP	GO:0006370	7-methylguanosine mRNA capping	0.0012	0.0006	2.04	0.165212	0.751021	ENSG00000111880;ENSG00000177700;ENSG00000272047	RNGTT;POLR2L;GTF2H5	3	up&down
BP	GO:0006376	mRNA splice site selection	0.0012	0.0006	2.04	0.165212	0.751021	ENSG00000107290;ENSG00000149187;ENSG00000164898	SETX;CELF1;FMC1	3	up&down
BP	GO:0006465	signal peptide processing	0.0012	0.0006	2.04	0.165212	0.751021	ENSG00000114902;ENSG00000166562;ENSG00000184903	SPCS1;SEC11C;IMMP2L	3	up
BP	GO:0006584	catecholamine metabolic process	0.0012	0.0006	2.04	0.165212	0.751021	ENSG00000105887;ENSG00000116096;ENSG00000160932	MTPN;SPR;LY6E	3	up&down
BP	GO:0006778	porphyrin-containing compound metabolic process	0.0012	0.0006	2.04	0.165212	0.751021	ENSG00000090013;ENSG00000164039;ENSG00000188690	BLVRB;BDH2;UROS	3	up
BP	GO:0006801	superoxide metabolic process	0.0012	0.0006	2.04	0.165212	0.751021	ENSG00000181019;ENSG00000184903;ENSG00000188747	NQO1;IMMP2L;NOXA1	3	up
BP	GO:0006882	cellular zinc ion homeostasis	0.0012	0.0006	2.04	0.165212	0.751021	ENSG00000143546;ENSG00000162695;ENSG00000196950	S100A8;SLC30A7;SLC39A10	3	up&down
BP	GO:0008209	androgen metabolic process	0.0012	0.0006	2.04	0.165212	0.751021	ENSG00000073737;ENSG00000107679;ENSG00000204228	DHRS9;PLEKHA1;HSD17B8	3	up&down
BP	GO:0008535	respiratory chain complex IV assembly	0.0012	0.0006	2.04	0.165212	0.751021	ENSG00000130489;ENSG00000178449;ENSG00000183513	SCO2;COX14;COA5	3	up
BP	GO:0015937	coenzyme A biosynthetic process	0.0012	0.0006	2.04	0.165212	0.751021	ENSG00000120137;ENSG00000127125;ENSG00000172992	PANK3;PPCS;DCAKD	3	up&down
BP	GO:0016081	synaptic vesicle docking	0.0012	0.0006	2.04	0.165212	0.751021	ENSG00000111450;ENSG00000166900;ENSG00000178750	STX2;STX3;STX19	3	up&down
BP	GO:0019367	fatty acid elongation, saturated fatty acid	0.0012	0.0006	2.04	0.165212	0.751021	ENSG00000012660;ENSG00000164181;ENSG00000170522	ELOVL5;ELOVL7;ELOVL6	3	down
BP	GO:0030865	cortical cytoskeleton organization	0.0012	0.0006	2.04	0.165212	0.751021	ENSG00000075711;ENSG00000131899;ENSG00000170248	DLG1;LLGL1;PDCD6IP	3	up&down
BP	GO:0031145	anaphase-promoting complex-dependent catabolic process	0.0012	0.0006	2.04	0.165212	0.751021	ENSG00000150991;ENSG00000176386;ENSG00000196510	UBC;CDC26;ANAPC7	3	up&down
BP	GO:0031670	cellular response to nutrient	0.0012	0.0006	2.04	0.165212	0.751021	ENSG00000019186;ENSG00000100292;ENSG00000150093	CYP24A1;HMOX1;ITGB1	3	up&down
BP	GO:0032367	intracellular cholesterol transport	0.0012	0.0006	2.04	0.165212	0.751021	ENSG00000119655;ENSG00000122335;ENSG00000164211	NPC2;SERAC1;STARD4	3	up&down
BP	GO:0033598	mammary gland epithelial cell proliferation	0.0012	0.0006	2.04	0.165212	0.751021	ENSG00000110092;ENSG00000115738;ENSG00000142627	CCND1;ID2;EPHA2	3	up&down
BP	GO:0033683	nucleotide-excision repair, DNA incision	0.0012	0.0006	2.04	0.165212	0.751021	ENSG00000100387;ENSG00000150991;ENSG00000272047	RBX1;UBC;GTF2H5	3	up&down
BP	GO:0034340	response to type I interferon	0.0012	0.0006	2.04	0.165212	0.751021	ENSG00000068079;ENSG00000130813;ENSG00000187608	IFI35;C19orf66;ISG15	3	up
BP	GO:0034661	ncRNA catabolic process	0.0012	0.0006	2.04	0.165212	0.751021	ENSG00000077348;ENSG00000172716;ENSG00000223496	EXOSC5;SLFN11;EXOSC6	3	up&down
BP	GO:0035066	positive regulation of histone acetylation	0.0012	0.0006	2.04	0.165212	0.751021	ENSG00000019549;ENSG00000104872;ENSG00000128342	SNAI2;PIH1D1;LIF	3	up&down
BP	GO:0035335	peptidyl-tyrosine dephosphorylation	0.0012	0.0006	2.04	0.165212	0.751021	ENSG00000107719;ENSG00000154127;ENSG00000158402	PALD1;UBASH3B;CDC25C	3	down
BP	GO:0035994	response to muscle stretch	0.0012	0.0006	2.04	0.165212	0.751021	ENSG00000078401;ENSG00000127129;ENSG00000198947	EDN1;EDN2;DMD	3	up&down
BP	GO:0042440	pigment metabolic process	0.0012	0.0006	2.04	0.165212	0.751021	ENSG00000090013;ENSG00000164039;ENSG00000188690	BLVRB;BDH2;UROS	3	up
BP	GO:0045116	protein neddylation	0.0012	0.0006	2.04	0.165212	0.751021	ENSG00000100387;ENSG00000109184;ENSG00000188215	RBX1;DCUN1D4;DCUN1D3	3	up&down
BP	GO:0045604	regulation of epidermal cell differentiation	0.0012	0.0006	2.04	0.165212	0.751021	ENSG00000079999;ENSG00000125850;NewGene_7839	KEAP1;OVOL2;NewGene_7839	3	up
BP	GO:0045687	positive regulation of glial cell differentiation	0.0012	0.0006	2.04	0.165212	0.751021	ENSG00000128342;ENSG00000138311;ENSG00000265763	LIF;ZNF365;ZNF488	3	up&down
BP	GO:0045793	positive regulation of cell size	0.0012	0.0006	2.04	0.165212	0.751021	ENSG00000096384;ENSG00000105810;ENSG00000135446	HSP90AB1;CDK6;CDK4	3	up&down
BP	GO:0045943	positive regulation of transcription by RNA polymerase I	0.0012	0.0006	2.04	0.165212	0.751021	ENSG00000104872;ENSG00000119285;ENSG00000163811	PIH1D1;HEATR1;WDR43	3	up&down
BP	GO:0048148	behavioral response to cocaine	0.0012	0.0006	2.04	0.165212	0.751021	ENSG00000152413;ENSG00000164885;ENSG00000204371	HOMER1;CDK5;EHMT2	3	up&down
BP	GO:0051693	actin filament capping	0.0012	0.0006	2.04	0.165212	0.751021	ENSG00000115306;ENSG00000135407;ENSG00000173898	SPTBN1;AVIL;SPTBN2	3	up&down
BP	GO:0060347	heart trabecula formation	0.0012	0.0006	2.04	0.165212	0.751021	ENSG00000112414;ENSG00000125850;ENSG00000136327	ADGRG6;OVOL2;NKX2-8	3	up&down
BP	GO:0060384	innervation	0.0012	0.0006	2.04	0.165212	0.751021	ENSG00000141622;ENSG00000174013;ENSG00000225950	RNF165;FBXO45;NTF4	3	up&down
BP	GO:0061045	negative regulation of wound healing	0.0012	0.0006	2.04	0.165212	0.751021	ENSG00000113161;ENSG00000154127;ENSG00000156535	HMGCR;UBASH3B;CD109	3	down
BP	GO:0061418	regulation of transcription from RNA polymerase II promoter in response to hypoxia	0.0012	0.0006	2.04	0.165212	0.751021	ENSG00000100387;ENSG00000120738;ENSG00000150991	RBX1;EGR1;UBC	3	up&down
BP	GO:0090503	RNA phosphodiester bond hydrolysis, exonucleolytic	0.0012	0.0006	2.04	0.165212	0.751021	ENSG00000077348;ENSG00000123144;ENSG00000163874	EXOSC5;TRIR;ZC3H12A	3	up
BP	GO:1900744	regulation of p38MAPK cascade	0.0012	0.0006	2.04	0.165212	0.751021	ENSG00000075711;ENSG00000158125;ENSG00000163874	DLG1;XDH;ZC3H12A	3	up&down
BP	GO:1901570	fatty acid derivative biosynthetic process	0.0012	0.0006	2.04	0.165212	0.751021	ENSG00000159228;ENSG00000164039;ENSG00000167741	CBR1;BDH2;GGT6	3	up
BP	GO:1901841	regulation of high voltage-gated calcium channel activity	0.0012	0.0006	2.04	0.165212	0.751021	ENSG00000146729;ENSG00000160014;ENSG00000198929	NIPSNAP2;CALM3;NOS1AP	3	up&down
BP	GO:1903115	regulation of actin filament-based movement	0.0012	0.0006	2.04	0.165212	0.751021	ENSG00000075711;ENSG00000108961;ENSG00000198929	DLG1;RANGRF;NOS1AP	3	up&down
BP	GO:1903747	regulation of establishment of protein localization to mitochondrion	0.0012	0.0006	2.04	0.165212	0.751021	ENSG00000109670;ENSG00000143514;ENSG00000170027	FBXW7;TP53BP2;YWHAG	3	down
BP	GO:2001224	positive regulation of neuron migration	0.0012	0.0006	2.04	0.165212	0.751021	ENSG00000171943;ENSG00000196369;NewGene_1498	SRGAP2C;SRGAP2B;NewGene_1498	3	down
BP	GO:0009636	response to toxic substance	0.0075	0.0059	1.26	0.166232	0.751021	ENSG00000067082;ENSG00000105810;ENSG00000107290;ENSG00000107679;ENSG00000119782;ENSG00000129235;ENSG00000135446;ENSG00000143546;ENSG00000147437;ENSG00000152413;ENSG00000158125;ENSG00000158615;ENSG00000163874;ENSG00000166016;ENSG00000171700;ENSG00000181019;ENSG00000204444;NewGene_6018	KLF6;CDK6;SETX;PLEKHA1;FKBP1B;TXNDC17;CDK4;S100A8;GNRH1;HOMER1;XDH;PPP1R15B;ZC3H12A;ABTB2;RGS19;NQO1;APOM;NewGene_6018	18	up&down
BP	GO:0002443	leukocyte mediated immunity	0.0112	0.0093	1.2	0.166284	0.751021	ENSG00000030582;ENSG00000075711;ENSG00000078902;ENSG00000091317;ENSG00000111981;ENSG00000113194;ENSG00000116586;ENSG00000117335;ENSG00000124107;ENSG00000127481;ENSG00000134827;ENSG00000139278;ENSG00000143546;ENSG00000143556;ENSG00000143793;ENSG00000146425;ENSG00000160796;ENSG00000162896;ENSG00000163961;ENSG00000164713;ENSG00000171236;ENSG00000184330;ENSG00000223496;ENSG00000269242;NewGene_2253;Ne…	GRN;DLG1;TOLLIP;CMTM6;ULBP1;FAF2;LAMTOR2;CD46;SLPI;UBR4;TCN1;GLIPR1;S100A8;S100A7;C1orf35;DYNLT1;NBEAL2;PIGR;RNF168;BRI3;LRG1;S100A7A;EXOSC6;AC010422.3;NewGene_2253;NewGene_516;NewGene_7389	27	up&down
BP	GO:0045786	negative regulation of cell cycle	0.0117	0.0098	1.19	0.174346	0.751021	ENSG00000068489;ENSG00000075711;ENSG00000100387;ENSG00000109670;ENSG00000116586;ENSG00000117724;ENSG00000128342;ENSG00000129173;ENSG00000136492;ENSG00000138376;ENSG00000140534;ENSG00000143514;ENSG00000154640;ENSG00000158402;ENSG00000159147;ENSG00000163781;ENSG00000164885;ENSG00000170855;ENSG00000172716;ENSG00000175756;ENSG00000176485;ENSG00000177595;ENSG00000188215;ENSG00000197256;NewGene_5469;Ne…	PRR11;DLG1;RBX1;FBXW7;LAMTOR2;CENPF;LIF;E2F8;BRIP1;BARD1;TICRR;TP53BP2;BTG3;CDC25C;DONSON;TOPBP1;CDK5;TRIAP1;SLFN11;AURKAIP1;PLA2G16;PIDD1;DCUN1D3;KANK2;NewGene_5469;NewGene_7839;NewGene_8065;NewGene_8080	28	up&down
BP	GO:0021537	telencephalon development	0.005	0.0038	1.33	0.17452	0.751021	ENSG00000075702;ENSG00000132640;ENSG00000149557;ENSG00000162928;ENSG00000168944;ENSG00000171943;ENSG00000174013;ENSG00000174483;ENSG00000179456;ENSG00000196369;ENSG00000204852;NewGene_1498	WDR62;BTBD3;FEZ1;PEX13;CEP120;SRGAP2C;FBXO45;BBS1;ZBTB18;SRGAP2B;TCTN1;NewGene_1498	12	up&down
BP	GO:0023014	signal transduction by protein phosphorylation	0.005	0.0038	1.33	0.17452	0.751021	ENSG00000089220;ENSG00000100385;ENSG00000100387;ENSG00000107290;ENSG00000116586;ENSG00000123154;ENSG00000124882;ENSG00000137218;ENSG00000143674;ENSG00000150991;ENSG00000157625;NewGene_6018	PEBP1;IL2RB;RBX1;SETX;LAMTOR2;WDR83;EREG;FRS3;MAP3K21;UBC;TAB3;NewGene_6018	12	up&down
BP	GO:0007049	cell cycle	0.0204	0.018	1.13	0.179994	0.751021	ENSG00000012048;ENSG00000031691;ENSG00000058804;ENSG00000068489;ENSG00000075702;ENSG00000075711;ENSG00000099901;ENSG00000100632;ENSG00000101624;ENSG00000102781;ENSG00000106477;ENSG00000107872;ENSG00000109670;ENSG00000115350;ENSG00000116213;ENSG00000116586;ENSG00000117724;ENSG00000123473;ENSG00000124882;ENSG00000126001;ENSG00000128989;ENSG00000129173;ENSG00000136492;ENSG00000138311;ENSG00000138376…	BRCA1;CENPQ;NDC1;PRR11;WDR62;DLG1;RANBP1;ERH;CEP76;KATNAL1;CEP41;FBXL15;FBXW7;POLE4;WRAP73;LAMTOR2;CENPF;STIL;EREG;CEP250;ARPP19;E2F8;BRIP1;ZNF365;BARD1;TICRR;P3H4;EML4;DYNLT1;NPAT;ITGB1;CACUL1;CDC25C;DONSON;STARD9;ALKBH4;TOPBP1;CEP120;YWHAG;PDCD6IP;TRIAP1;TADA3;CRLF3;PIDD1;TBCE;NewGene_5469;NewGene_7839;NewGene_8065;NewGene_8080	49	up&down
BP	GO:0043406	positive regulation of MAP kinase activity	0.0042	0.0031	1.36	0.182437	0.751021	ENSG00000116586;ENSG00000119986;ENSG00000130513;ENSG00000143674;ENSG00000150991;ENSG00000157625;ENSG00000177283;ENSG00000240972;NewGene_6018;NewGene_8292	LAMTOR2;AVPI1;GDF15;MAP3K21;UBC;TAB3;FZD8;MIF;NewGene_6018;NewGene_8292	10	up&down
BP	GO:0006614	SRP-dependent cotranslational protein targeting to membrane	0.0017	0.001	1.73	0.183365	0.751021	ENSG00000112306;ENSG00000118181;ENSG00000140319;ENSG00000149806	RPS12;RPS25;SRP14;FAU	4	up
BP	GO:0007044	cell-substrate junction assembly	0.0017	0.001	1.73	0.183365	0.751021	ENSG00000058085;ENSG00000135862;NewGene_8065;NewGene_8080	LAMC2;LAMC1;NewGene_8065;NewGene_8080	4	down
BP	GO:0030071	regulation of mitotic metaphase/anaphase transition	0.0017	0.001	1.73	0.183365	0.751021	ENSG00000058729;ENSG00000117724;ENSG00000126226;ENSG00000176386	RIOK2;CENPF;PCID2;CDC26	4	up&down
BP	GO:0033059	cellular pigmentation	0.0017	0.001	1.73	0.183365	0.751021	ENSG00000105186;ENSG00000107521;ENSG00000143553;ENSG00000186222	ANKRD27;HPS1;SNAPIN;BLOC1S4	4	up&down
BP	GO:0042255	ribosome assembly	0.0017	0.001	1.73	0.183365	0.751021	ENSG00000112159;ENSG00000118181;ENSG00000182810;ENSG00000189306	MDN1;RPS25;DDX28;RRP7A	4	up&down
BP	GO:0044783	G1 DNA damage checkpoint	0.0017	0.001	1.73	0.183365	0.751021	ENSG00000129173;ENSG00000158402;ENSG00000170855;ENSG00000177595	E2F8;CDC25C;TRIAP1;PIDD1	4	up&down
BP	GO:0044819	mitotic G1/S transition checkpoint	0.0017	0.001	1.73	0.183365	0.751021	ENSG00000129173;ENSG00000158402;ENSG00000170855;ENSG00000177595	E2F8;CDC25C;TRIAP1;PIDD1	4	up&down
BP	GO:0045646	regulation of erythrocyte differentiation	0.0017	0.001	1.73	0.183365	0.751021	ENSG00000079387;ENSG00000118689;ENSG00000187608;NewGene_4304	SENP1;FOXO3;ISG15;NewGene_4304	4	up&down
BP	GO:0046470	phosphatidylcholine metabolic process	0.0017	0.001	1.73	0.183365	0.751021	ENSG00000087253;ENSG00000102886;ENSG00000130653;ENSG00000158201	LPCAT2;GDPD3;PNPLA7;ABHD3	4	up&down
BP	GO:0046697	decidualization	0.0017	0.001	1.73	0.183365	0.751021	ENSG00000112033;ENSG00000113739;ENSG00000128342;ENSG00000136943	PPARD;STC2;LIF;CTSV	4	down
BP	GO:0048013	ephrin receptor signaling pathway	0.0017	0.001	1.73	0.183365	0.751021	ENSG00000141380;ENSG00000143590;ENSG00000169242;ENSG00000243364	SS18;EFNA3;EFNA1;EFNA4	4	up&down
BP	GO:0048286	lung alveolus development	0.0017	0.001	1.73	0.183365	0.751021	ENSG00000116285;ENSG00000128342;ENSG00000196182;NewGene_4304	ERRFI1;LIF;STK40;NewGene_4304	4	up&down
BP	GO:0048490	anterograde synaptic vesicle transport	0.0017	0.001	1.73	0.183365	0.751021	ENSG00000047579;ENSG00000070718;ENSG00000143553;ENSG00000186222	DTNBP1;AP3M2;SNAPIN;BLOC1S4	4	up&down
BP	GO:0050673	epithelial cell proliferation	0.0017	0.001	1.73	0.183365	0.751021	ENSG00000075711;ENSG00000080815;ENSG00000124882;ENSG00000135373	DLG1;PSEN1;EREG;EHF	4	down
BP	GO:0060968	regulation of gene silencing	0.0017	0.001	1.73	0.183365	0.751021	ENSG00000163874;ENSG00000177700;ENSG00000186666;ENSG00000198160	ZC3H12A;POLR2L;BCDIN3D;MIER1	4	up&down
BP	GO:0072413	signal transduction involved in mitotic cell cycle checkpoint	0.0017	0.001	1.73	0.183365	0.751021	ENSG00000129173;ENSG00000158402;ENSG00000170855;ENSG00000177595	E2F8;CDC25C;TRIAP1;PIDD1	4	up&down
BP	GO:0072431	signal transduction involved in mitotic G1 DNA damage checkpoint	0.0017	0.001	1.73	0.183365	0.751021	ENSG00000129173;ENSG00000158402;ENSG00000170855;ENSG00000177595	E2F8;CDC25C;TRIAP1;PIDD1	4	up&down
BP	GO:0097192	extrinsic apoptotic signaling pathway in absence of ligand	0.0017	0.001	1.73	0.183365	0.751021	ENSG00000002330;ENSG00000115008;ENSG00000118689;ENSG00000138448	BAD;IL1A;FOXO3;ITGAV	4	up&down
BP	GO:1902236	negative regulation of endoplasmic reticulum stress-induced intrinsic apoptotic signaling pathway	0.0017	0.001	1.73	0.183365	0.751021	ENSG00000109501;ENSG00000116288;ENSG00000117862;ENSG00000213401	WFS1;PARK7;TXNDC12;MAGEA12	4	up
BP	GO:1902400	intracellular signal transduction involved in G1 DNA damage checkpoint	0.0017	0.001	1.73	0.183365	0.751021	ENSG00000129173;ENSG00000158402;ENSG00000170855;ENSG00000177595	E2F8;CDC25C;TRIAP1;PIDD1	4	up&down
BP	GO:1902402	signal transduction involved in mitotic DNA damage checkpoint	0.0017	0.001	1.73	0.183365	0.751021	ENSG00000129173;ENSG00000158402;ENSG00000170855;ENSG00000177595	E2F8;CDC25C;TRIAP1;PIDD1	4	up&down
BP	GO:1902403	signal transduction involved in mitotic DNA integrity checkpoint	0.0017	0.001	1.73	0.183365	0.751021	ENSG00000129173;ENSG00000158402;ENSG00000170855;ENSG00000177595	E2F8;CDC25C;TRIAP1;PIDD1	4	up&down
BP	GO:0007051	spindle organization	0.0037	0.0027	1.38	0.186019	0.751021	ENSG00000075702;ENSG00000075711;ENSG00000099901;ENSG00000116213;ENSG00000123473;ENSG00000128944;ENSG00000159433;ENSG00000168944;ENSG00000284770	WDR62;DLG1;RANBP1;WRAP73;STIL;KNSTRN;STARD9;CEP120;TBCE	9	up&down
BP	GO:0031570	DNA integrity checkpoint	0.0037	0.0027	1.38	0.186019	0.751021	ENSG00000129173;ENSG00000136492;ENSG00000140534;ENSG00000158402;ENSG00000159147;ENSG00000163781;ENSG00000170855;ENSG00000177595;NewGene_5469	E2F8;BRIP1;TICRR;CDC25C;DONSON;TOPBP1;TRIAP1;PIDD1;NewGene_5469	9	up&down
BP	GO:0043627	response to estrogen	0.0037	0.0027	1.38	0.186019	0.751021	ENSG00000093010;ENSG00000100292;ENSG00000104267;ENSG00000110092;ENSG00000144381;ENSG00000163794;ENSG00000168393;ENSG00000177628;ENSG00000183876	COMT;HMOX1;CA2;CCND1;HSPD1;UCN;DTYMK;GBA;ARSI	9	up&down
BP	GO:0032886	regulation of microtubule-based process	0.0058	0.0045	1.28	0.186087	0.751021	ENSG00000099901;ENSG00000101624;ENSG00000108961;ENSG00000110172;ENSG00000123473;ENSG00000126001;ENSG00000143924;ENSG00000149557;ENSG00000154429;ENSG00000168944;ENSG00000170248;ENSG00000174483;ENSG00000213123;NewGene_2091	RANBP1;CEP76;RANGRF;CHORDC1;STIL;CEP250;EML4;FEZ1;CCSAP;CEP120;PDCD6IP;BBS1;TCTEX1D2;NewGene_2091	14	up&down
BP	GO:0030433	ubiquitin-dependent ERAD pathway	0.0033	0.0024	1.41	0.189096	0.751021	ENSG00000100350;ENSG00000109501;ENSG00000113194;ENSG00000128590;ENSG00000134109;ENSG00000164897;ENSG00000168591;ENSG00000180667	FOXRED2;WFS1;FAF2;DNAJB9;EDEM1;TMUB1;TMUB2;YOD1	8	up&down
BP	GO:0071560	cellular response to transforming growth factor beta stimulus	0.0033	0.0024	1.41	0.189096	0.751021	ENSG00000078401;ENSG00000125850;ENSG00000127129;ENSG00000130513;ENSG00000134871;ENSG00000150991;ENSG00000167193;ENSG00000186153	EDN1;OVOL2;EDN2;GDF15;COL4A2;UBC;CRK;WWOX	8	up&down
BP	GO:0022402	cell cycle process	0.0179	0.0157	1.14	0.189808	0.751021	ENSG00000031691;ENSG00000058804;ENSG00000068489;ENSG00000075702;ENSG00000075711;ENSG00000099901;ENSG00000101624;ENSG00000106477;ENSG00000107872;ENSG00000109670;ENSG00000115350;ENSG00000116213;ENSG00000116586;ENSG00000117724;ENSG00000123473;ENSG00000124882;ENSG00000126001;ENSG00000129173;ENSG00000136492;ENSG00000138311;ENSG00000138376;ENSG00000140534;ENSG00000141696;ENSG00000146425;ENSG00000149308…	CENPQ;NDC1;PRR11;WDR62;DLG1;RANBP1;CEP76;CEP41;FBXL15;FBXW7;POLE4;WRAP73;LAMTOR2;CENPF;STIL;EREG;CEP250;E2F8;BRIP1;ZNF365;BARD1;TICRR;P3H4;DYNLT1;NPAT;ITGB1;CACUL1;CDC25C;DONSON;STARD9;ALKBH4;TOPBP1;CEP120;YWHAG;PDCD6IP;TRIAP1;CRLF3;PIDD1;TBCE;NewGene_5469;NewGene_7839;NewGene_8065;NewGene_8080	43	up&down
BP	GO:0005978	glycogen biosynthetic process	0.0021	0.0013	1.59	0.19025	0.751021	ENSG00000114480;ENSG00000132326;ENSG00000187566;NewGene_2253;NewGene_516	GBE1;PER2;NHLRC1;NewGene_2253;NewGene_516	5	up&down
BP	GO:0006476	protein deacetylation	0.0021	0.0013	1.59	0.19025	0.751021	ENSG00000071655;ENSG00000111707;ENSG00000132326;ENSG00000164576;ENSG00000198160	MBD3;SUDS3;PER2;SAP30L;MIER1	5	up&down
BP	GO:0006637	acyl-CoA metabolic process	0.0021	0.0013	1.59	0.19025	0.751021	ENSG00000101473;ENSG00000112304;ENSG00000119673;ENSG00000124370;ENSG00000184227	ACOT8;ACOT13;ACOT2;MCEE;ACOT1	5	up
BP	GO:0016575	histone deacetylation	0.0021	0.0013	1.59	0.19025	0.751021	ENSG00000071655;ENSG00000111707;ENSG00000132326;ENSG00000164576;ENSG00000198160	MBD3;SUDS3;PER2;SAP30L;MIER1	5	up&down
BP	GO:0031929	TOR signaling	0.0021	0.0013	1.59	0.19025	0.751021	ENSG00000164327;ENSG00000167965;ENSG00000169895;ENSG00000186654;ENSG00000217128	RICTOR;MLST8;SYAP1;PRR5;FNIP1	5	up&down
BP	GO:0035088	establishment or maintenance of apical/basal cell polarity	0.0021	0.0013	1.59	0.19025	0.751021	ENSG00000075711;ENSG00000120509;ENSG00000131899;ENSG00000148943;ENSG00000170248	DLG1;PDZD11;LLGL1;LIN7C;PDCD6IP	5	up&down
BP	GO:0042770	signal transduction in response to DNA damage	0.0021	0.0013	1.59	0.19025	0.751021	ENSG00000118689;ENSG00000129173;ENSG00000158402;ENSG00000170855;ENSG00000177595	FOXO3;E2F8;CDC25C;TRIAP1;PIDD1	5	up&down
BP	GO:0045069	regulation of viral genome replication	0.0021	0.0013	1.59	0.19025	0.751021	ENSG00000124107;ENSG00000130813;ENSG00000153558;ENSG00000163874;ENSG00000187608	SLPI;C19orf66;FBXL2;ZC3H12A;ISG15	5	up&down
BP	GO:0045746	negative regulation of Notch signaling pathway	0.0021	0.0013	1.59	0.19025	0.751021	ENSG00000107954;ENSG00000109670;ENSG00000125850;ENSG00000171462;ENSG00000176907	NEURL1;FBXW7;OVOL2;DLK2;TCIM	5	up&down
BP	GO:0060998	regulation of dendritic spine development	0.0021	0.0013	1.59	0.19025	0.751021	ENSG00000030582;ENSG00000107954;ENSG00000171943;ENSG00000196369;NewGene_1498	GRN;NEURL1;SRGAP2C;SRGAP2B;NewGene_1498	5	up&down
BP	GO:0061245	establishment or maintenance of bipolar cell polarity	0.0021	0.0013	1.59	0.19025	0.751021	ENSG00000075711;ENSG00000120509;ENSG00000131899;ENSG00000148943;ENSG00000170248	DLG1;PDZD11;LLGL1;LIN7C;PDCD6IP	5	up&down
BP	GO:2001237	negative regulation of extrinsic apoptotic signaling pathway	0.0021	0.0013	1.59	0.19025	0.751021	ENSG00000019549;ENSG00000092871;ENSG00000115008;ENSG00000125378;ENSG00000197748	SNAI2;RFFL;IL1A;BMP4;CFAP43	5	up&down
BP	GO:0006082	organic acid metabolic process	0.0104	0.0087	1.19	0.190853	0.751021	ENSG00000004779;ENSG00000037757;ENSG00000070882;ENSG00000073737;ENSG00000100344;ENSG00000110619;ENSG00000116096;ENSG00000116761;ENSG00000121310;ENSG00000124370;ENSG00000132326;ENSG00000133943;ENSG00000156017;ENSG00000159228;ENSG00000162928;ENSG00000164039;ENSG00000166532;ENSG00000167741;ENSG00000170191;ENSG00000170340;ENSG00000180398;ENSG00000188690;ENSG00000241935;ENSG00000242612;NewGene_7389	NDUFAB1;MRI1;OSBPL3;DHRS9;PNPLA3;CARS;SPR;CTH;ECHDC2;MCEE;PER2;DGLUCY;CARNMT1;CBR1;PEX13;BDH2;RIMKLB;GGT6;NANP;B3GNT2;MCFD2;UROS;HOGA1;DECR2;NewGene_7389	25	up&down
BP	GO:0010001	glial cell differentiation	0.0029	0.002	1.45	0.191322	0.751021	ENSG00000103260;ENSG00000112414;ENSG00000120885;ENSG00000128342;ENSG00000143546;ENSG00000166886;ENSG00000265763	METRN;ADGRG6;CLU;LIF;S100A8;NAB2;ZNF488	7	up&down
BP	GO:0034314	Arp2/3 complex-mediated actin nucleation	0.0029	0.002	1.45	0.191322	0.751021	ENSG00000111229;ENSG00000115091;ENSG00000138071;ENSG00000163466;ENSG00000241553;NewGene_8065;NewGene_8080	ARPC3;ACTR3;ACTR2;ARPC2;ARPC4;NewGene_8065;NewGene_8080	7	up&down
BP	GO:0042445	hormone metabolic process	0.0029	0.002	1.45	0.191322	0.751021	ENSG00000042832;ENSG00000072042;ENSG00000073737;ENSG00000107679;ENSG00000161513;ENSG00000174483;ENSG00000283154	TG;RDH11;DHRS9;PLEKHA1;FDXR;BBS1;IQCJ-SCHIP1	7	up&down
BP	GO:0061136	regulation of proteasomal protein catabolic process	0.0054	0.0042	1.29	0.191411	0.751021	ENSG00000078140;ENSG00000079387;ENSG00000100387;ENSG00000100911;ENSG00000109670;ENSG00000120885;ENSG00000133265;ENSG00000154359;ENSG00000158717;ENSG00000173867;ENSG00000180667;ENSG00000187555;ENSG00000198171	UBE2K;SENP1;RBX1;PSME2;FBXW7;CLU;HSPBP1;LONRF1;RNF166;AC013489.1;YOD1;USP7;DDRGK1	13	up&down
BP	GO:0009953	dorsal/ventral pattern formation	0.0025	0.0017	1.51	0.192089	0.751021	ENSG00000078401;ENSG00000107872;ENSG00000125850;ENSG00000127129;ENSG00000138002;ENSG00000204852	EDN1;FBXL15;OVOL2;EDN2;IFT172;TCTN1	6	up&down
BP	GO:0042220	response to cocaine	0.0025	0.0017	1.51	0.192089	0.751021	ENSG00000092964;ENSG00000096384;ENSG00000144381;ENSG00000152413;ENSG00000156299;ENSG00000179546	DPYSL2;HSP90AB1;HSPD1;HOMER1;TIAM1;HTR1D	6	down
BP	GO:0044773	mitotic DNA damage checkpoint	0.0025	0.0017	1.51	0.192089	0.751021	ENSG00000129173;ENSG00000158402;ENSG00000159147;ENSG00000163781;ENSG00000170855;ENSG00000177595	E2F8;CDC25C;DONSON;TOPBP1;TRIAP1;PIDD1	6	up&down
BP	GO:0044843	cell cycle G1/S phase transition	0.0025	0.0017	1.51	0.192089	0.751021	ENSG00000099901;ENSG00000115350;ENSG00000149308;ENSG00000150093;ENSG00000151893;ENSG00000176390	RANBP1;POLE4;NPAT;ITGB1;CACUL1;CRLF3	6	up&down
BP	GO:0045739	positive regulation of DNA repair	0.0025	0.0017	1.51	0.192089	0.751021	ENSG00000080345;ENSG00000105393;ENSG00000163961;ENSG00000170430;NewGene_5469;NewGene_7389	RIF1;BABAM1;RNF168;MGMT;NewGene_5469;NewGene_7389	6	up&down
BP	GO:0048661	positive regulation of smooth muscle cell proliferation	0.0025	0.0017	1.51	0.192089	0.751021	ENSG00000087245;ENSG00000105835;ENSG00000113161;ENSG00000115738;ENSG00000124882;ENSG00000166478	MMP2;NAMPT;HMGCR;ID2;EREG;ZNF143	6	up&down
BP	GO:0051017	actin filament bundle assembly	0.0025	0.0017	1.51	0.192089	0.751021	ENSG00000050405;ENSG00000072110;ENSG00000113657;ENSG00000128641;ENSG00000136167;ENSG00000172725	LIMA1;ACTN1;DPYSL3;MYO1B;LCP1;CORO1B	6	up&down
BP	GO:0051438	regulation of ubiquitin-protein transferase activity	0.0025	0.0017	1.51	0.192089	0.751021	ENSG00000109184;ENSG00000109670;ENSG00000169018;ENSG00000188215;ENSG00000197579;ENSG00000213401	DCUN1D4;FBXW7;FEM1B;DCUN1D3;TOPORS;MAGEA12	6	up&down
BP	GO:0071897	DNA biosynthetic process	0.0025	0.0017	1.51	0.192089	0.751021	ENSG00000115350;ENSG00000126804;ENSG00000150991;ENSG00000167085;ENSG00000182117;ENSG00000187608	POLE4;ZBTB1;UBC;PHB;NOP10;ISG15	6	up&down
BP	GO:0072655	establishment of protein localization to mitochondrion	0.0025	0.0017	1.51	0.192089	0.751021	ENSG00000027001;ENSG00000126768;ENSG00000134809;ENSG00000142444;ENSG00000177370;ENSG00000205981	MIPEP;TIMM17B;TIMM10;TIMM29;TIMM22;DNAJC19	6	up
BP	GO:0090174	organelle membrane fusion	0.0025	0.0017	1.51	0.192089	0.751021	ENSG00000102189;ENSG00000127419;ENSG00000139832;ENSG00000143553;ENSG00000177409;ENSG00000178750	EEA1;TMEM175;RAB20;SNAPIN;SAMD9L;STX19	6	up&down
BP	GO:0043066	negative regulation of apoptotic process	0.0233	0.0209	1.12	0.193595	0.751021	ENSG00000019549;ENSG00000076321;ENSG00000087884;ENSG00000092871;ENSG00000100385;ENSG00000101966;ENSG00000104872;ENSG00000107290;ENSG00000112033;ENSG00000115008;ENSG00000116679;ENSG00000116761;ENSG00000117862;ENSG00000120885;ENSG00000123473;ENSG00000126226;ENSG00000135679;ENSG00000138376;ENSG00000139211;ENSG00000139644;ENSG00000141510;ENSG00000143575;ENSG00000145287;ENSG00000147437;ENSG00000150093…	SNAI2;KLHL20;AAMDC;RFFL;IL2RB;XIAP;PIH1D1;SETX;PPARD;IL1A;IVNS1ABP;CTH;TXNDC12;CLU;STIL;PCID2;MDM2;BARD1;AMIGO2;TMBIM6;TP53;HAX1;PLAC8;GNRH1;ITGB1;UBC;FAIM;IL24;TGFA;UCN;ZC3H12A;NAA15;BEX3;TSC22D4;IL7R;ATF5;TRIAP1;CHST11;PRNP;ARNT2;TCIM;PIDD1;NQO1;STK40;TOPORS;SERPINB2;CFAP43;DDRGK1;PIM3;MDM4;MAGEA12;FNIP1;TIAF1;KBTBD11-OT1;NewGene_6323;NewGene_7389	56	up&down
BP	GO:0050678	regulation of epithelial cell proliferation	0.0067	0.0053	1.25	0.194613	0.751021	ENSG00000019549;ENSG00000030582;ENSG00000075711;ENSG00000109670;ENSG00000114742;ENSG00000124882;ENSG00000125850;ENSG00000135862;ENSG00000136327;ENSG00000137440;ENSG00000138002;ENSG00000158125;ENSG00000165757;ENSG00000206075;NewGene_4304;NewGene_6323	SNAI2;GRN;DLG1;FBXW7;WDR48;EREG;OVOL2;LAMC1;NKX2-8;FGFBP1;IFT172;XDH;JCAD;SERPINB5;NewGene_4304;NewGene_6323	16	up&down
BP	GO:0001516	prostaglandin biosynthetic process	0.0008	0.0003	2.38	0.195984	0.751021	ENSG00000157870;ENSG00000159228	PRXL2B;CBR1	2	up
BP	GO:0001542	ovulation from ovarian follicle	0.0008	0.0003	2.38	0.195984	0.751021	ENSG00000118689;ENSG00000159228	FOXO3;CBR1	2	up&down
BP	GO:0001547	antral ovarian follicle growth	0.0008	0.0003	2.38	0.195984	0.751021	ENSG00000118689;ENSG00000124882	FOXO3;EREG	2	down
BP	GO:0001833	inner cell mass cell proliferation	0.0008	0.0003	2.38	0.195984	0.751021	ENSG00000101115;ENSG00000126524	SALL4;SBDS	2	down
BP	GO:0001955	blood vessel maturation	0.0008	0.0003	2.38	0.195984	0.751021	ENSG00000087245;ENSG00000179776	MMP2;CDH5	2	up&down
BP	GO:0002097	tRNA wobble base modification	0.0008	0.0003	2.38	0.195984	0.751021	ENSG00000124217;ENSG00000142544	MOCS3;CTU1	2	up
BP	GO:0002756	MyD88-independent toll-like receptor signaling pathway	0.0008	0.0003	2.38	0.195984	0.751021	ENSG00000150991;ENSG00000164342	UBC;TLR3	2	up&down
BP	GO:0003166	bundle of His development	0.0008	0.0003	2.38	0.195984	0.751021	ENSG00000115738;ENSG00000136327	ID2;NKX2-8	2	up
BP	GO:0003342	proepicardium development	0.0008	0.0003	2.38	0.195984	0.751021	ENSG00000136327;ENSG00000185650	NKX2-8;ZFP36L1	2	up&down
BP	GO:0003356	regulation of cilium beat frequency	0.0008	0.0003	2.38	0.195984	0.751021	ENSG00000154429;ENSG00000174483	CCSAP;BBS1	2	up&down
BP	GO:0006474	N-terminal protein amino acid acetylation	0.0008	0.0003	2.38	0.195984	0.751021	ENSG00000111300;ENSG00000164134	NAA25;NAA15	2	down
BP	GO:0006555	methionine metabolic process	0.0008	0.0003	2.38	0.195984	0.751021	ENSG00000037757;ENSG00000116761	MRI1;CTH	2	up&down
BP	GO:0006596	polyamine biosynthetic process	0.0008	0.0003	2.38	0.195984	0.751021	ENSG00000116649;ENSG00000155096	SRM;AZIN1	2	up&down
BP	GO:0006627	protein processing involved in protein targeting to mitochondrion	0.0008	0.0003	2.38	0.195984	0.751021	ENSG00000027001;ENSG00000184903	MIPEP;IMMP2L	2	up
BP	GO:0006777	Mo-molybdopterin cofactor biosynthetic process	0.0008	0.0003	2.38	0.195984	0.751021	ENSG00000124217;ENSG00000124615	MOCS3;MOCS1	2	up
BP	GO:0006779	porphyrin-containing compound biosynthetic process	0.0008	0.0003	2.38	0.195984	0.751021	ENSG00000148218;ENSG00000188690	ALAD;UROS	2	up
BP	GO:0006817	phosphate ion transport	0.0008	0.0003	2.38	0.195984	0.751021	ENSG00000144136;ENSG00000168575	SLC20A1;SLC20A2	2	down
BP	GO:0006829	zinc ion transport	0.0008	0.0003	2.38	0.195984	0.751021	ENSG00000162695;ENSG00000165794	SLC30A7;SLC39A2	2	up&down
BP	GO:0007023	post-chaperonin tubulin folding pathway	0.0008	0.0003	2.38	0.195984	0.751021	ENSG00000124659;ENSG00000284770	TBCC;TBCE	2	up&down
BP	GO:0008207	C21-steroid hormone metabolic process	0.0008	0.0003	2.38	0.195984	0.751021	ENSG00000073737;ENSG00000161513	DHRS9;FDXR	2	up&down
BP	GO:0008356	asymmetric cell division	0.0008	0.0003	2.38	0.195984	0.751021	ENSG00000115091;NewGene_7839	ACTR3;NewGene_7839	2	up&down
BP	GO:0009072	aromatic amino acid family metabolic process	0.0008	0.0003	2.38	0.195984	0.751021	ENSG00000100577;ENSG00000116096	GSTZ1;SPR	2	up
BP	GO:0009086	methionine biosynthetic process	0.0008	0.0003	2.38	0.195984	0.751021	ENSG00000037757;ENSG00000116761	MRI1;CTH	2	up&down
BP	GO:0009143	nucleoside triphosphate catabolic process	0.0008	0.0003	2.38	0.195984	0.751021	ENSG00000172594;ENSG00000179958	SMPDL3A;DCTPP1	2	up
BP	GO:0009151	purine deoxyribonucleotide metabolic process	0.0008	0.0003	2.38	0.195984	0.751021	ENSG00000198408;NewGene_7389	OGA;NewGene_7389	2	down
BP	GO:0009215	purine deoxyribonucleoside triphosphate metabolic process	0.0008	0.0003	2.38	0.195984	0.751021	ENSG00000198408;NewGene_7389	OGA;NewGene_7389	2	down
BP	GO:0009263	deoxyribonucleotide biosynthetic process	0.0008	0.0003	2.38	0.195984	0.751021	ENSG00000167325;ENSG00000171848	RRM1;RRM2	2	down
BP	GO:0009650	UV protection	0.0008	0.0003	2.38	0.195984	0.751021	ENSG00000168077;ENSG00000175595	SCARA3;ERCC4	2	up&down
BP	GO:0009651	response to salt stress	0.0008	0.0003	2.38	0.195984	0.751021	ENSG00000096384;ENSG00000141510	HSP90AB1;TP53	2	up&down
BP	GO:0009832	plant-type cell wall biogenesis	0.0008	0.0003	2.38	0.195984	0.751021	NewGene_2253;NewGene_516	NewGene_2253;NewGene_516	2	up
BP	GO:0009834	plant-type secondary cell wall biogenesis	0.0008	0.0003	2.38	0.195984	0.751021	NewGene_2253;NewGene_516	NewGene_2253;NewGene_516	2	up
BP	GO:0010383	cell wall polysaccharide metabolic process	0.0008	0.0003	2.38	0.195984	0.751021	NewGene_2253;NewGene_516	NewGene_2253;NewGene_516	2	up
BP	GO:0010410	hemicellulose metabolic process	0.0008	0.0003	2.38	0.195984	0.751021	NewGene_2253;NewGene_516	NewGene_2253;NewGene_516	2	up
BP	GO:0010413	glucuronoxylan metabolic process	0.0008	0.0003	2.38	0.195984	0.751021	NewGene_2253;NewGene_516	NewGene_2253;NewGene_516	2	up
BP	GO:0010417	glucuronoxylan biosynthetic process	0.0008	0.0003	2.38	0.195984	0.751021	NewGene_2253;NewGene_516	NewGene_2253;NewGene_516	2	up
BP	GO:0010739	positive regulation of protein kinase A signaling	0.0008	0.0003	2.38	0.195984	0.751021	ENSG00000131016;ENSG00000176907	AKAP12;TCIM	2	down
BP	GO:0010881	regulation of cardiac muscle contraction by regulation of the release of sequestered calcium ion	0.0008	0.0003	2.38	0.195984	0.751021	ENSG00000119782;ENSG00000198947	FKBP1B;DMD	2	up&down
BP	GO:0010898	positive regulation of triglyceride catabolic process	0.0008	0.0003	2.38	0.195984	0.751021	ENSG00000100344;ENSG00000177666	PNPLA3;PNPLA2	2	up&down
BP	GO:0014904	myotube cell development	0.0008	0.0003	2.38	0.195984	0.751021	ENSG00000152413;ENSG00000198947	HOMER1;DMD	2	down
BP	GO:0016445	somatic diversification of immunoglobulins	0.0008	0.0003	2.38	0.195984	0.751021	ENSG00000163961;ENSG00000223496	RNF168;EXOSC6	2	up&down
BP	GO:0016926	protein desumoylation	0.0008	0.0003	2.38	0.195984	0.751021	ENSG00000079387;ENSG00000119231	SENP1;SENP5	2	down
BP	GO:0017085	response to insecticide	0.0008	0.0003	2.38	0.195984	0.751021	ENSG00000163874;ENSG00000221983	ZC3H12A;UBA52	2	up
BP	GO:0018401	peptidyl-proline hydroxylation to 4-hydroxy-L-proline	0.0008	0.0003	2.38	0.195984	0.751021	ENSG00000122884;ENSG00000123131	P4HA1;PRDX4	2	up&down
BP	GO:0019430	removal of superoxide radicals	0.0008	0.0003	2.38	0.195984	0.751021	ENSG00000117450;ENSG00000181019	PRDX1;NQO1	2	up
BP	GO:0021637	trigeminal nerve structural organization	0.0008	0.0003	2.38	0.195984	0.751021	ENSG00000076356;ENSG00000114554	PLXNA2;PLXNA1	2	down
BP	GO:0021644	vagus nerve morphogenesis	0.0008	0.0003	2.38	0.195984	0.751021	ENSG00000076356;ENSG00000114554	PLXNA2;PLXNA1	2	down
BP	GO:0021784	postganglionic parasympathetic fiber development	0.0008	0.0003	2.38	0.195984	0.751021	ENSG00000076356;ENSG00000114554	PLXNA2;PLXNA1	2	down
BP	GO:0021793	chemorepulsion of branchiomotor axon	0.0008	0.0003	2.38	0.195984	0.751021	ENSG00000076356;ENSG00000114554	PLXNA2;PLXNA1	2	down
BP	GO:0030195	negative regulation of blood coagulation	0.0008	0.0003	2.38	0.195984	0.751021	ENSG00000154127;ENSG00000178726	UBASH3B;THBD	2	down
BP	GO:0031061	negative regulation of histone methylation	0.0008	0.0003	2.38	0.195984	0.751021	ENSG00000104872;ENSG00000115548	PIH1D1;KDM3A	2	up&down
BP	GO:0031087	deadenylation-independent decapping of nuclear-transcribed mRNA	0.0008	0.0003	2.38	0.195984	0.751021	ENSG00000146278;ENSG00000189266	PNRC1;PNRC2	2	up&down
BP	GO:0032212	positive regulation of telomere maintenance via telomerase	0.0008	0.0003	2.38	0.195984	0.751021	ENSG00000107854;ENSG00000168036	TNKS2;CTNNB1	2	down
BP	GO:0032464	positive regulation of protein homooligomerization	0.0008	0.0003	2.38	0.195984	0.751021	ENSG00000120885;ENSG00000177427	CLU;MIEF2	2	up
BP	GO:0032506	cytokinetic process	0.0008	0.0003	2.38	0.195984	0.751021	ENSG00000160993;ENSG00000170248	ALKBH4;PDCD6IP	2	up&down
BP	GO:0032780	negative regulation of ATPase activity	0.0008	0.0003	2.38	0.195984	0.751021	ENSG00000100483;ENSG00000130770	VCPKMT;ATP5IF1	2	up&down
BP	GO:0032815	negative regulation of natural killer cell activation	0.0008	0.0003	2.38	0.195984	0.751021	ENSG00000100263;ENSG00000163218	RHBDD3;PGLYRP4	2	up
BP	GO:0033014	tetrapyrrole biosynthetic process	0.0008	0.0003	2.38	0.195984	0.751021	ENSG00000188690;ENSG00000256269	UROS;HMBS	2	up
BP	GO:0033314	mitotic DNA replication checkpoint	0.0008	0.0003	2.38	0.195984	0.751021	ENSG00000140534;ENSG00000163781	TICRR;TOPBP1	2	down
BP	GO:0034315	regulation of Arp2/3 complex-mediated actin nucleation	0.0008	0.0003	2.38	0.195984	0.751021	ENSG00000172725;ENSG00000254999	CORO1B;BRK1	2	up
BP	GO:0034472	snRNA 3'-end processing	0.0008	0.0003	2.38	0.195984	0.751021	ENSG00000077348;ENSG00000223496	EXOSC5;EXOSC6	2	up
BP	GO:0035338	long-chain fatty-acyl-CoA biosynthetic process	0.0008	0.0003	2.38	0.195984	0.751021	ENSG00000012660;ENSG00000170522	ELOVL5;ELOVL6	2	down
BP	GO:0035900	response to isolation stress	0.0008	0.0003	2.38	0.195984	0.751021	ENSG00000149485;ENSG00000174775	FADS1;HRAS	2	up&down
BP	GO:0035999	tetrahydrofolate interconversion	0.0008	0.0003	2.38	0.195984	0.751021	ENSG00000176974;ENSG00000259332	SHMT1;ST20-MTHFS	2	up
BP	GO:0036258	multivesicular body assembly	0.0008	0.0003	2.38	0.195984	0.751021	ENSG00000119541;ENSG00000170248	VPS4B;PDCD6IP	2	down
BP	GO:0038034	signal transduction in absence of ligand	0.0008	0.0003	2.38	0.195984	0.751021	ENSG00000115008;ENSG00000118689	IL1A;FOXO3	2	down
BP	GO:0042133	neurotransmitter metabolic process	0.0008	0.0003	2.38	0.195984	0.751021	ENSG00000116096;ENSG00000181019	SPR;NQO1	2	up
BP	GO:0042373	vitamin K metabolic process	0.0008	0.0003	2.38	0.195984	0.751021	ENSG00000159228;ENSG00000167397	CBR1;VKORC1	2	up
BP	GO:0042546	cell wall biogenesis	0.0008	0.0003	2.38	0.195984	0.751021	NewGene_2253;NewGene_516	NewGene_2253;NewGene_516	2	up
BP	GO:0043117	positive regulation of vascular permeability	0.0008	0.0003	2.38	0.195984	0.751021	ENSG00000163794;ENSG00000174721	UCN;FGFBP3	2	up
BP	GO:0043144	snoRNA processing	0.0008	0.0003	2.38	0.195984	0.751021	ENSG00000077348;ENSG00000223496	EXOSC5;EXOSC6	2	up
BP	GO:0043518	negative regulation of DNA damage response, signal transduction by p53 class mediator	0.0008	0.0003	2.38	0.195984	0.751021	ENSG00000019549;ENSG00000240972	SNAI2;MIF	2	up&down
BP	GO:0043628	ncRNA 3'-end processing	0.0008	0.0003	2.38	0.195984	0.751021	ENSG00000077348;ENSG00000223496	EXOSC5;EXOSC6	2	up
BP	GO:0043648	dicarboxylic acid metabolic process	0.0008	0.0003	2.38	0.195984	0.751021	ENSG00000133943;ENSG00000241935	DGLUCY;HOGA1	2	up
BP	GO:0043691	reverse cholesterol transport	0.0008	0.0003	2.38	0.195984	0.751021	ENSG00000120885;ENSG00000204444	CLU;APOM	2	up
BP	GO:0044038	cell wall macromolecule biosynthetic process	0.0008	0.0003	2.38	0.195984	0.751021	NewGene_2253;NewGene_516	NewGene_2253;NewGene_516	2	up
BP	GO:0044208	'de novo' AMP biosynthetic process	0.0008	0.0003	2.38	0.195984	0.751021	ENSG00000035687;ENSG00000239900	ADSS;ADSL	2	up&down
BP	GO:0044550	secondary metabolite biosynthetic process	0.0008	0.0003	2.38	0.195984	0.751021	ENSG00000116761;ENSG00000164039	CTH;BDH2	2	up&down
BP	GO:0044766	multi-organism transport	0.0008	0.0003	2.38	0.195984	0.751021	ENSG00000146425;ENSG00000150991	DYNLT1;UBC	2	up&down
BP	GO:0044827	modulation by host of viral genome replication	0.0008	0.0003	2.38	0.195984	0.751021	ENSG00000153558;ENSG00000163874	FBXL2;ZC3H12A	2	up&down
BP	GO:0045491	xylan metabolic process	0.0008	0.0003	2.38	0.195984	0.751021	NewGene_2253;NewGene_516	NewGene_2253;NewGene_516	2	up
BP	GO:0045492	xylan biosynthetic process	0.0008	0.0003	2.38	0.195984	0.751021	NewGene_2253;NewGene_516	NewGene_2253;NewGene_516	2	up
BP	GO:0045616	regulation of keratinocyte differentiation	0.0008	0.0003	2.38	0.195984	0.751021	ENSG00000116285;ENSG00000125850	ERRFI1;OVOL2	2	up&down
BP	GO:0045651	positive regulation of macrophage differentiation	0.0008	0.0003	2.38	0.195984	0.751021	ENSG00000115738;ENSG00000128342	ID2;LIF	2	up&down
BP	GO:0045717	negative regulation of fatty acid biosynthetic process	0.0008	0.0003	2.38	0.195984	0.751021	ENSG00000125629;ENSG00000186480	INSIG2;INSIG1	2	down
BP	GO:0045989	positive regulation of striated muscle contraction	0.0008	0.0003	2.38	0.195984	0.751021	ENSG00000163794;ENSG00000198929	UCN;NOS1AP	2	up&down
BP	GO:0046456	icosanoid biosynthetic process	0.0008	0.0003	2.38	0.195984	0.751021	ENSG00000159228;ENSG00000167741	CBR1;GGT6	2	up
BP	GO:0046599	regulation of centriole replication	0.0008	0.0003	2.38	0.195984	0.751021	ENSG00000101624;ENSG00000123473	CEP76;STIL	2	down
BP	GO:0048012	hepatocyte growth factor receptor signaling pathway	0.0008	0.0003	2.38	0.195984	0.751021	ENSG00000176945;NewGene_2862	MUC20;NewGene_2862	2	up
BP	GO:0048557	embryonic digestive tract morphogenesis	0.0008	0.0003	2.38	0.195984	0.751021	ENSG00000115738;ENSG00000125850	ID2;OVOL2	2	up
BP	GO:0048665	neuron fate specification	0.0008	0.0003	2.38	0.195984	0.751021	ENSG00000198719;ENSG00000204371	DLL1;EHMT2	2	up
BP	GO:0048703	embryonic viscerocranium morphogenesis	0.0008	0.0003	2.38	0.195984	0.751021	ENSG00000120254;ENSG00000171310	MTHFD1L;CHST11	2	down
BP	GO:0050713	negative regulation of interleukin-1 beta secretion	0.0008	0.0003	2.38	0.195984	0.751021	ENSG00000163874;ENSG00000224051	ZC3H12A;CPTP	2	up
BP	GO:0050861	positive regulation of B cell receptor signaling pathway	0.0008	0.0003	2.38	0.195984	0.751021	ENSG00000110651;ENSG00000196950	CD81;SLC39A10	2	up&down
BP	GO:0050923	regulation of negative chemotaxis	0.0008	0.0003	2.38	0.195984	0.751021	ENSG00000076356;ENSG00000114554	PLXNA2;PLXNA1	2	down
BP	GO:0051764	actin crosslink formation	0.0008	0.0003	2.38	0.195984	0.751021	ENSG00000072110;ENSG00000113657	ACTN1;DPYSL3	2	down
BP	GO:0060219	camera-type eye photoreceptor cell differentiation	0.0008	0.0003	2.38	0.195984	0.751021	ENSG00000149489;ENSG00000197579	ROM1;TOPORS	2	up&down
BP	GO:0060296	regulation of cilium beat frequency involved in ciliary motility	0.0008	0.0003	2.38	0.195984	0.751021	ENSG00000154429;ENSG00000174483	CCSAP;BBS1	2	up&down
BP	GO:0060440	trachea formation	0.0008	0.0003	2.38	0.195984	0.751021	ENSG00000125378;ENSG00000168036	BMP4;CTNNB1	2	up&down
BP	GO:0060442	branching involved in prostate gland morphogenesis	0.0008	0.0003	2.38	0.195984	0.751021	ENSG00000125378;ENSG00000169018	BMP4;FEM1B	2	up&down
BP	GO:0060536	cartilage morphogenesis	0.0008	0.0003	2.38	0.195984	0.751021	ENSG00000019549;NewGene_4304	SNAI2;NewGene_4304	2	up&down
BP	GO:0060706	cell differentiation involved in embryonic placenta development	0.0008	0.0003	2.38	0.195984	0.751021	ENSG00000128342;ENSG00000129173	LIF;E2F8	2	up&down
BP	GO:0061298	retina vasculature development in camera-type eye	0.0008	0.0003	2.38	0.195984	0.751021	ENSG00000149489;ENSG00000187498	ROM1;COL4A1	2	up&down
BP	GO:0070230	positive regulation of lymphocyte apoptotic process	0.0008	0.0003	2.38	0.195984	0.751021	ENSG00000120217;ENSG00000217128	CD274;FNIP1	2	down
BP	GO:0070525	tRNA threonylcarbamoyladenosine metabolic process	0.0008	0.0003	2.38	0.195984	0.751021	ENSG00000043514;ENSG00000126814	TRIT1;TRMT5	2	down
BP	GO:0070589	cellular component macromolecule biosynthetic process	0.0008	0.0003	2.38	0.195984	0.751021	NewGene_2253;NewGene_516	NewGene_2253;NewGene_516	2	up
BP	GO:0070592	cell wall polysaccharide biosynthetic process	0.0008	0.0003	2.38	0.195984	0.751021	NewGene_2253;NewGene_516	NewGene_2253;NewGene_516	2	up
BP	GO:0070900	mitochondrial tRNA modification	0.0008	0.0003	2.38	0.195984	0.751021	ENSG00000043514;ENSG00000126814	TRIT1;TRMT5	2	down
BP	GO:0071295	cellular response to vitamin	0.0008	0.0003	2.38	0.195984	0.751021	ENSG00000019186;ENSG00000150093	CYP24A1;ITGB1	2	down
BP	GO:0071669	plant-type cell wall organization or biogenesis	0.0008	0.0003	2.38	0.195984	0.751021	NewGene_2253;NewGene_516	NewGene_2253;NewGene_516	2	up
BP	GO:0072665	protein localization to vacuole	0.0008	0.0003	2.38	0.195984	0.751021	ENSG00000120885;ENSG00000135968	CLU;GCC2	2	up&down
BP	GO:0072666	establishment of protein localization to vacuole	0.0008	0.0003	2.38	0.195984	0.751021	ENSG00000120885;ENSG00000135968	CLU;GCC2	2	up&down
BP	GO:0072719	cellular response to cisplatin	0.0008	0.0003	2.38	0.195984	0.751021	ENSG00000100292;ENSG00000136868	HMOX1;SLC31A1	2	up&down
BP	GO:0090083	regulation of inclusion body assembly	0.0008	0.0003	2.38	0.195984	0.751021	ENSG00000120885;ENSG00000151835	CLU;SACS	2	up&down
BP	GO:0090209	negative regulation of triglyceride metabolic process	0.0008	0.0003	2.38	0.195984	0.751021	ENSG00000109670;ENSG00000214456	FBXW7;PLIN5	2	up&down
BP	GO:0090279	regulation of calcium ion import	0.0008	0.0003	2.38	0.195984	0.751021	ENSG00000152413;ENSG00000163794	HOMER1;UCN	2	up&down
BP	GO:0090647	modulation of age-related behavioral decline	0.0008	0.0003	2.38	0.195984	0.751021	ENSG00000073921;ENSG00000171867	PICALM;PRNP	2	down
BP	GO:0098903	regulation of membrane repolarization during action potential	0.0008	0.0003	2.38	0.195984	0.751021	ENSG00000075711;ENSG00000198929	DLG1;NOS1AP	2	down
BP	GO:0099623	regulation of cardiac muscle cell membrane repolarization	0.0008	0.0003	2.38	0.195984	0.751021	ENSG00000075711;ENSG00000198929	DLG1;NOS1AP	2	down
BP	GO:1900739	regulation of protein insertion into mitochondrial membrane involved in apoptotic signaling pathway	0.0008	0.0003	2.38	0.195984	0.751021	ENSG00000143514;ENSG00000170027	TP53BP2;YWHAG	2	down
BP	GO:1901099	negative regulation of signal transduction in absence of ligand	0.0008	0.0003	2.38	0.195984	0.751021	ENSG00000019549;ENSG00000115008	SNAI2;IL1A	2	down
BP	GO:1902004	positive regulation of amyloid-beta formation	0.0008	0.0003	2.38	0.195984	0.751021	ENSG00000073921;ENSG00000120885	PICALM;CLU	2	up&down
BP	GO:1902253	regulation of intrinsic apoptotic signaling pathway by p53 class mediator	0.0008	0.0003	2.38	0.195984	0.751021	ENSG00000141510;ENSG00000170855	TP53;TRIAP1	2	up
BP	GO:1902261	positive regulation of delayed rectifier potassium channel activity	0.0008	0.0003	2.38	0.195984	0.751021	ENSG00000118507;ENSG00000198929	AKAP7;NOS1AP	2	up&down
BP	GO:1902287	semaphorin-plexin signaling pathway involved in axon guidance	0.0008	0.0003	2.38	0.195984	0.751021	ENSG00000076356;ENSG00000114554	PLXNA2;PLXNA1	2	down
BP	GO:1902579	multi-organism localization	0.0008	0.0003	2.38	0.195984	0.751021	ENSG00000146425;ENSG00000150991	DYNLT1;UBC	2	up&down
BP	GO:1902884	positive regulation of response to oxidative stress	0.0008	0.0003	2.38	0.195984	0.751021	ENSG00000109670;ENSG00000118689	FBXW7;FOXO3	2	down
BP	GO:1903409	reactive oxygen species biosynthetic process	0.0008	0.0003	2.38	0.195984	0.751021	ENSG00000116096;ENSG00000181019	SPR;NQO1	2	up
BP	GO:1903760	regulation of voltage-gated potassium channel activity involved in ventricular cardiac muscle cell action potential repolarization	0.0008	0.0003	2.38	0.195984	0.751021	ENSG00000075711;ENSG00000198929	DLG1;NOS1AP	2	down
BP	GO:1905024	regulation of membrane repolarization during ventricular cardiac muscle cell action potential	0.0008	0.0003	2.38	0.195984	0.751021	ENSG00000075711;ENSG00000198929	DLG1;NOS1AP	2	down
BP	GO:1905031	regulation of membrane repolarization during cardiac muscle cell action potential	0.0008	0.0003	2.38	0.195984	0.751021	ENSG00000075711;ENSG00000198929	DLG1;NOS1AP	2	down
BP	GO:1905456	regulation of lymphoid progenitor cell differentiation	0.0008	0.0003	2.38	0.195984	0.751021	ENSG00000126804;ENSG00000217128	ZBTB1;FNIP1	2	down
BP	GO:2000001	regulation of DNA damage checkpoint	0.0008	0.0003	2.38	0.195984	0.751021	ENSG00000008405;ENSG00000169018	CRY1;FEM1B	2	down
BP	GO:2000144	positive regulation of DNA-templated transcription, initiation	0.0008	0.0003	2.38	0.195984	0.751021	ENSG00000107290;ENSG00000168036	SETX;CTNNB1	2	down
BP	GO:2000773	negative regulation of cellular senescence	0.0008	0.0003	2.38	0.195984	0.751021	ENSG00000105835;ENSG00000145632	NAMPT;PLK2	2	down
BP	GO:0043436	oxoacid metabolic process	0.01	0.0084	1.19	0.196824	0.751021	ENSG00000004779;ENSG00000037757;ENSG00000070882;ENSG00000073737;ENSG00000100344;ENSG00000110619;ENSG00000116096;ENSG00000116761;ENSG00000121310;ENSG00000124370;ENSG00000132326;ENSG00000133943;ENSG00000156017;ENSG00000159228;ENSG00000162928;ENSG00000164039;ENSG00000166532;ENSG00000167741;ENSG00000170191;ENSG00000170340;ENSG00000180398;ENSG00000188690;ENSG00000241935;ENSG00000242612	NDUFAB1;MRI1;OSBPL3;DHRS9;PNPLA3;CARS;SPR;CTH;ECHDC2;MCEE;PER2;DGLUCY;CARNMT1;CBR1;PEX13;BDH2;RIMKLB;GGT6;NANP;B3GNT2;MCFD2;UROS;HOGA1;DECR2	24	up&down
BP	GO:0006351	transcription, DNA-templated	0.0229	0.0205	1.12	0.198687	0.751021	ENSG00000047315;ENSG00000066379;ENSG00000067082;ENSG00000072364;ENSG00000082258;ENSG00000099817;ENSG00000100142;ENSG00000100413;ENSG00000101115;ENSG00000101493;ENSG00000103495;ENSG00000104825;ENSG00000104872;ENSG00000105258;ENSG00000107290;ENSG00000113649;ENSG00000116679;ENSG00000116830;ENSG00000118689;ENSG00000122484;ENSG00000122882;ENSG00000124882;ENSG00000125630;ENSG00000125850;ENSG00000126226…	POLR2B;ZNRD1;KLF6;AFF4;CCNT2;POLR2E;POLR2F;POLR3H;SALL4;ZNF516;MAZ;NFKBIB;PIH1D1;POLR2I;SETX;TCERG1;IVNS1ABP;TTF2;FOXO3;RPAP2;ECD;EREG;POLR1B;OVOL2;PCID2;ZBTB1;HIVEP3;CCNT1;MED10;SPOCD1;COL4A2;NKX2-8;RPRD1A;BTF3;NRBF2;LSM11;GPBP1L1;HSF2BP;POLR2H;MED30;ZNF143;TCEA2;ZNF217;POLR2L;LSM10;GTF2H2C;MACC1;INTS5;TOPORS;TCEA3;CEBPD;HOXA10;GTF2H5;POLR2J3;NewGene_4304	55	up&down
BP	GO:0046907	intracellular transport	0.0267	0.0241	1.11	0.199869	0.751021	ENSG00000015568;ENSG00000027001;ENSG00000058804;ENSG00000064703;ENSG00000076321;ENSG00000091317;ENSG00000092871;ENSG00000094914;ENSG00000099901;ENSG00000100281;ENSG00000102189;ENSG00000105186;ENSG00000108239;ENSG00000108961;ENSG00000109083;ENSG00000112306;ENSG00000113194;ENSG00000118181;ENSG00000120253;ENSG00000120885;ENSG00000122335;ENSG00000124172;ENSG00000124243;ENSG00000126226;ENSG00000126768…	RGPD5;MIPEP;NDC1;DDX20;KLHL20;CMTM6;RFFL;AAAS;RANBP1;HMGXB4;EEA1;ANKRD27;TBC1D12;RANGRF;IFT20;RPS12;FAF2;RPS25;NUP43;CLU;SERAC1;ATP5F1E;BCAS4;PCID2;TIMM17B;TIMM10;GCC2;RTP4;IFT172;GEMIN7;TIMM29;SNAPIN;DYNLT1;FAU;VPS51;ITGB1;RILPL2;UBC;ANKRD50;RANBP2;ADPRHL1;TYSND1;PEX13;UBAP1;UBXN6;HID1;CEP120;ATP5ME;RGPD8;YWHAG;FAM53A;BBS1;TIMM22;STX19;MCFD2;RGPD6;COPB2;BLOC1S4;PHETA1;OGA;DNAJC19;DECR2;NewGene_8…	64	up&down
BP	GO:0000075	cell cycle checkpoint	0.0046	0.0035	1.31	0.202415	0.751021	ENSG00000075711;ENSG00000117724;ENSG00000129173;ENSG00000136492;ENSG00000140534;ENSG00000158402;ENSG00000159147;ENSG00000163781;ENSG00000170855;ENSG00000177595;NewGene_5469	DLG1;CENPF;E2F8;BRIP1;TICRR;CDC25C;DONSON;TOPBP1;TRIAP1;PIDD1;NewGene_5469	11	up&down
BP	GO:0043085	positive regulation of catalytic activity	0.0237	0.0214	1.11	0.207692	0.751021	ENSG00000075711;ENSG00000079387;ENSG00000091592;ENSG00000100911;ENSG00000104643;ENSG00000104872;ENSG00000105186;ENSG00000107954;ENSG00000108239;ENSG00000108309;ENSG00000109184;ENSG00000109670;ENSG00000112977;ENSG00000116586;ENSG00000117362;ENSG00000119986;ENSG00000120885;ENSG00000123473;ENSG00000124882;ENSG00000130513;ENSG00000131899;ENSG00000143333;ENSG00000143546;ENSG00000143674;ENSG00000150093…	DLG1;SENP1;NLRP1;PSME2;MTMR9;PIH1D1;ANKRD27;NEURL1;TBC1D12;RUNDC3A;DCUN1D4;FBXW7;DAP;LAMTOR2;APH1A;AVPI1;CLU;STIL;EREG;GDF15;LLGL1;RGS16;S100A8;MAP3K21;ITGB1;UBC;CACUL1;ADPRHL1;TAB3;XDH;IL24;UCN;BEX3;NAB2;DNAJC7;SYAP1;RGS19;SRGAP2C;MOB1B;TCIM;FZD8;PIDD1;EPM2AIP1;PRR5;DCUN1D3;NOXA1;SRGAP2B;TOPORS;DDRGK1;NOS1AP;MAGEA12;PLIN5;MTCP1;NewGene_1498;NewGene_5469;NewGene_6018;NewGene_8292	57	up&down
BP	GO:0009411	response to UV	0.0042	0.0031	1.32	0.208031	0.751021	ENSG00000109670;ENSG00000126804;ENSG00000158773;ENSG00000163945;ENSG00000163961;ENSG00000168077;ENSG00000170855;ENSG00000172428;ENSG00000185115;ENSG00000188215	FBXW7;ZBTB1;USF1;UVSSA;RNF168;SCARA3;TRIAP1;COPS9;NSMCE3;DCUN1D3	10	up&down
BP	GO:0000053	argininosuccinate metabolic process	0.0004	0.0001	4.77	0.209786	0.751021	ENSG00000130707	ASS1	1	up
BP	GO:0000294	nuclear-transcribed mRNA catabolic process, endonucleolytic cleavage-dependent decay	0.0004	0.0001	4.77	0.209786	0.751021	ENSG00000163874	ZC3H12A	1	up
BP	GO:0000305	response to oxygen radical	0.0004	0.0001	4.77	0.209786	0.751021	ENSG00000181019	NQO1	1	up
BP	GO:0000432	positive regulation of transcription from RNA polymerase II promoter by glucose	0.0004	0.0001	4.77	0.209786	0.751021	ENSG00000158773	USF1	1	up
BP	GO:0000973	posttranscriptional tethering of RNA polymerase II gene DNA at nuclear periphery	0.0004	0.0001	4.77	0.209786	0.751021	ENSG00000126226	PCID2	1	down
BP	GO:0001188	RNA polymerase I preinitiation complex assembly	0.0004	0.0001	4.77	0.209786	0.751021	ENSG00000104872	PIH1D1	1	up
BP	GO:0001306	age-dependent response to oxidative stress	0.0004	0.0001	4.77	0.209786	0.751021	ENSG00000283239	KBTBD11-OT1	1	up
BP	GO:0001544	initiation of primordial ovarian follicle growth	0.0004	0.0001	4.77	0.209786	0.751021	ENSG00000118689	FOXO3	1	down
BP	GO:0001550	ovarian cumulus expansion	0.0004	0.0001	4.77	0.209786	0.751021	ENSG00000124882	EREG	1	down
BP	GO:0001660	fever generation	0.0004	0.0001	4.77	0.209786	0.751021	ENSG00000125538	IL1B	1	down
BP	GO:0001768	establishment of T cell polarity	0.0004	0.0001	4.77	0.209786	0.751021	ENSG00000100345	MYH9	1	down
BP	GO:0001970	positive regulation of activation of membrane attack complex	0.0004	0.0001	4.77	0.209786	0.751021	ENSG00000125730	C3	1	up
BP	GO:0002036	regulation of L-glutamate import across plasma membrane	0.0004	0.0001	4.77	0.209786	0.751021	ENSG00000132326	PER2	1	down
BP	GO:0002043	blood vessel endothelial cell proliferation involved in sprouting angiogenesis	0.0004	0.0001	4.77	0.209786	0.751021	ENSG00000142627	EPHA2	1	down
BP	GO:0002069	columnar/cuboidal epithelial cell maturation	0.0004	0.0001	4.77	0.209786	0.751021	NewGene_4304	NewGene_4304	1	up
BP	GO:0002143	tRNA wobble position uridine thiolation	0.0004	0.0001	4.77	0.209786	0.751021	ENSG00000124217	MOCS3	1	up
BP	GO:0002165	instar larval or pupal development	0.0004	0.0001	4.77	0.209786	0.751021	NewGene_7839	NewGene_7839	1	up
BP	GO:0002248	connective tissue replacement involved in inflammatory response wound healing	0.0004	0.0001	4.77	0.209786	0.751021	ENSG00000115008	IL1A	1	down
BP	GO:0002264	endothelial cell activation involved in immune response	0.0004	0.0001	4.77	0.209786	0.751021	ENSG00000176907	TCIM	1	down
BP	GO:0002416	IgG immunoglobulin transcytosis in epithelial cells mediated by FcRn immunoglobulin receptor	0.0004	0.0001	4.77	0.209786	0.751021	ENSG00000104870	FCGRT	1	up
BP	GO:0002426	immunoglobulin production in mucosal tissue	0.0004	0.0001	4.77	0.209786	0.751021	ENSG00000140297	GCNT3	1	down
BP	GO:0002508	central tolerance induction	0.0004	0.0001	4.77	0.209786	0.751021	ENSG00000129654	FOXJ1	1	up
BP	GO:0002554	serotonin secretion by platelet	0.0004	0.0001	4.77	0.209786	0.751021	ENSG00000165025	SYK	1	up
BP	GO:0002626	negative regulation of T cell antigen processing and presentation	0.0004	0.0001	4.77	0.209786	0.751021	ENSG00000010704	HFE	1	up
BP	GO:0002635	negative regulation of germinal center formation	0.0004	0.0001	4.77	0.209786	0.751021	ENSG00000129654	FOXJ1	1	up
BP	GO:0002652	regulation of tolerance induction dependent upon immune response	0.0004	0.0001	4.77	0.209786	0.751021	ENSG00000120217	CD274	1	down
BP	GO:0002654	positive regulation of tolerance induction dependent upon immune response	0.0004	0.0001	4.77	0.209786	0.751021	ENSG00000120217	CD274	1	down
BP	GO:0002658	regulation of peripheral tolerance induction	0.0004	0.0001	4.77	0.209786	0.751021	ENSG00000120217	CD274	1	down
BP	GO:0002660	positive regulation of peripheral tolerance induction	0.0004	0.0001	4.77	0.209786	0.751021	ENSG00000120217	CD274	1	down
BP	GO:0002843	regulation of tolerance induction to tumor cell	0.0004	0.0001	4.77	0.209786	0.751021	ENSG00000120217	CD274	1	down
BP	GO:0002845	positive regulation of tolerance induction to tumor cell	0.0004	0.0001	4.77	0.209786	0.751021	ENSG00000120217	CD274	1	down
BP	GO:0002897	positive regulation of central B cell tolerance induction	0.0004	0.0001	4.77	0.209786	0.751021	ENSG00000129654	FOXJ1	1	up
BP	GO:0002904	positive regulation of B cell apoptotic process	0.0004	0.0001	4.77	0.209786	0.751021	ENSG00000217128	FNIP1	1	down
BP	GO:0005997	xylulose metabolic process	0.0004	0.0001	4.77	0.209786	0.751021	ENSG00000169738	DCXR	1	up
BP	GO:0006041	glucosamine metabolic process	0.0004	0.0001	4.77	0.209786	0.751021	ENSG00000100522	GNPNAT1	1	down
BP	GO:0006054	N-acetylneuraminate metabolic process	0.0004	0.0001	4.77	0.209786	0.751021	ENSG00000170191	NANP	1	down
BP	GO:0006106	fumarate metabolic process	0.0004	0.0001	4.77	0.209786	0.751021	ENSG00000091483	FH	1	down
BP	GO:0006145	purine nucleobase catabolic process	0.0004	0.0001	4.77	0.209786	0.751021	ENSG00000158125	XDH	1	down
BP	GO:0006147	guanine catabolic process	0.0004	0.0001	4.77	0.209786	0.751021	ENSG00000119125	GDA	1	down
BP	GO:0006148	inosine catabolic process	0.0004	0.0001	4.77	0.209786	0.751021	NewGene_7389	NewGene_7389	1	down
BP	GO:0006149	deoxyinosine catabolic process	0.0004	0.0001	4.77	0.209786	0.751021	NewGene_7389	NewGene_7389	1	down
BP	GO:0006150	hypoxanthine oxidation	0.0004	0.0001	4.77	0.209786	0.751021	ENSG00000158125	XDH	1	down
BP	GO:0006161	deoxyguanosine catabolic process	0.0004	0.0001	4.77	0.209786	0.751021	NewGene_7389	NewGene_7389	1	down
BP	GO:0006193	ITP catabolic process	0.0004	0.0001	4.77	0.209786	0.751021	ENSG00000125877	ITPA	1	up
BP	GO:0006206	pyrimidine nucleobase metabolic process	0.0004	0.0001	4.77	0.209786	0.751021	ENSG00000025708	TYMP	1	up
BP	GO:0006233	dTDP biosynthetic process	0.0004	0.0001	4.77	0.209786	0.751021	ENSG00000168393	DTYMK	1	up
BP	GO:0006235	dTTP biosynthetic process	0.0004	0.0001	4.77	0.209786	0.751021	ENSG00000168393	DTYMK	1	up
BP	GO:0006244	pyrimidine nucleotide catabolic process	0.0004	0.0001	4.77	0.209786	0.751021	ENSG00000179958	DCTPP1	1	up
BP	GO:0006253	dCTP catabolic process	0.0004	0.0001	4.77	0.209786	0.751021	ENSG00000179958	DCTPP1	1	up
BP	GO:0006258	UDP-glucose catabolic process	0.0004	0.0001	4.77	0.209786	0.751021	ENSG00000213930	GALT	1	up
BP	GO:0006266	DNA ligation	0.0004	0.0001	4.77	0.209786	0.751021	ENSG00000148362	PAXX	1	up
BP	GO:0006279	premeiotic DNA replication	0.0004	0.0001	4.77	0.209786	0.751021	NewGene_7839	NewGene_7839	1	up
BP	GO:0006285	base-excision repair, AP site formation	0.0004	0.0001	4.77	0.209786	0.751021	ENSG00000065057	NTHL1	1	up
BP	GO:0006290	pyrimidine dimer repair	0.0004	0.0001	4.77	0.209786	0.751021	ENSG00000170734	POLH	1	down
BP	GO:0006348	chromatin silencing at telomere	0.0004	0.0001	4.77	0.209786	0.751021	ENSG00000080345	RIF1	1	down
BP	GO:0006362	transcription elongation from RNA polymerase I promoter	0.0004	0.0001	4.77	0.209786	0.751021	ENSG00000272047	GTF2H5	1	up
BP	GO:0006423	cysteinyl-tRNA aminoacylation	0.0004	0.0001	4.77	0.209786	0.751021	ENSG00000110619	CARS	1	down
BP	GO:0006426	glycyl-tRNA aminoacylation	0.0004	0.0001	4.77	0.209786	0.751021	ENSG00000106105	GARS	1	down
BP	GO:0006521	regulation of cellular amino acid metabolic process	0.0004	0.0001	4.77	0.209786	0.751021	ENSG00000181019	NQO1	1	up
BP	GO:0006543	glutamine catabolic process	0.0004	0.0001	4.77	0.209786	0.751021	ENSG00000128059	PPAT	1	down
BP	GO:0006557	S-adenosylmethioninamine biosynthetic process	0.0004	0.0001	4.77	0.209786	0.751021	ENSG00000123505	AMD1	1	down
BP	GO:0006558	L-phenylalanine metabolic process	0.0004	0.0001	4.77	0.209786	0.751021	ENSG00000116096	SPR	1	up
BP	GO:0006567	threonine catabolic process	0.0004	0.0001	4.77	0.209786	0.751021	ENSG00000100116	GCAT	1	up
BP	GO:0006601	creatine biosynthetic process	0.0004	0.0001	4.77	0.209786	0.751021	ENSG00000130005	GAMT	1	up
BP	GO:0006663	platelet activating factor biosynthetic process	0.0004	0.0001	4.77	0.209786	0.751021	ENSG00000087253	LPCAT2	1	down
BP	GO:0006679	glucosylceramide biosynthetic process	0.0004	0.0001	4.77	0.209786	0.751021	ENSG00000148154	UGCG	1	down
BP	GO:0006738	nicotinamide riboside catabolic process	0.0004	0.0001	4.77	0.209786	0.751021	NewGene_7389	NewGene_7389	1	down
BP	GO:0006747	FAD biosynthetic process	0.0004	0.0001	4.77	0.209786	0.751021	ENSG00000160688	FLAD1	1	up
BP	GO:0006771	riboflavin metabolic process	0.0004	0.0001	4.77	0.209786	0.751021	ENSG00000101276	SLC52A3	1	up
BP	GO:0006780	uroporphyrinogen III biosynthetic process	0.0004	0.0001	4.77	0.209786	0.751021	ENSG00000188690	UROS	1	up
BP	GO:0006787	porphyrin-containing compound catabolic process	0.0004	0.0001	4.77	0.209786	0.751021	ENSG00000090013	BLVRB	1	up
BP	GO:0007000	nucleolus organization	0.0004	0.0001	4.77	0.209786	0.751021	ENSG00000055483	USP36	1	down
BP	GO:0007042	lysosomal lumen acidification	0.0004	0.0001	4.77	0.209786	0.751021	ENSG00000143553	SNAPIN	1	up
BP	GO:0007079	mitotic chromosome movement towards spindle pole	0.0004	0.0001	4.77	0.209786	0.751021	ENSG00000140854	KATNB1	1	up
BP	GO:0007084	mitotic nuclear envelope reassembly	0.0004	0.0001	4.77	0.209786	0.751021	ENSG00000176915	ANKLE2	1	down
BP	GO:0007284	spermatogonial cell division	0.0004	0.0001	4.77	0.209786	0.751021	ENSG00000136492	BRIP1	1	down
BP	GO:0007285	primary spermatocyte growth	0.0004	0.0001	4.77	0.209786	0.751021	ENSG00000129214	SHBG	1	up
BP	GO:0007293	germarium-derived egg chamber formation	0.0004	0.0001	4.77	0.209786	0.751021	NewGene_7839	NewGene_7839	1	up
BP	GO:0007294	germarium-derived oocyte fate determination	0.0004	0.0001	4.77	0.209786	0.751021	NewGene_7839	NewGene_7839	1	up
BP	GO:0007402	ganglion mother cell fate determination	0.0004	0.0001	4.77	0.209786	0.751021	ENSG00000225950	NTF4	1	up
BP	GO:0007424	open tracheal system development	0.0004	0.0001	4.77	0.209786	0.751021	NewGene_7839	NewGene_7839	1	up
BP	GO:0007444	imaginal disc development	0.0004	0.0001	4.77	0.209786	0.751021	NewGene_7839	NewGene_7839	1	up
BP	GO:0007488	histoblast morphogenesis	0.0004	0.0001	4.77	0.209786	0.751021	NewGene_7839	NewGene_7839	1	up
BP	GO:0007552	metamorphosis	0.0004	0.0001	4.77	0.209786	0.751021	NewGene_7839	NewGene_7839	1	up
BP	GO:0007560	imaginal disc morphogenesis	0.0004	0.0001	4.77	0.209786	0.751021	NewGene_7839	NewGene_7839	1	up
BP	GO:0008052	sensory organ boundary specification	0.0004	0.0001	4.77	0.209786	0.751021	ENSG00000225950	NTF4	1	up
BP	GO:0008295	spermidine biosynthetic process	0.0004	0.0001	4.77	0.209786	0.751021	ENSG00000123505	AMD1	1	down
BP	GO:0008298	intracellular mRNA localization	0.0004	0.0001	4.77	0.209786	0.751021	ENSG00000126226	PCID2	1	down
BP	GO:0008611	ether lipid biosynthetic process	0.0004	0.0001	4.77	0.209786	0.751021	ENSG00000018510	AGPS	1	down
BP	GO:0008617	guanosine metabolic process	0.0004	0.0001	4.77	0.209786	0.751021	NewGene_7389	NewGene_7389	1	down
BP	GO:0009064	glutamine family amino acid metabolic process	0.0004	0.0001	4.77	0.209786	0.751021	ENSG00000133943	DGLUCY	1	up
BP	GO:0009070	serine family amino acid biosynthetic process	0.0004	0.0001	4.77	0.209786	0.751021	ENSG00000116761	CTH	1	down
BP	GO:0009092	homoserine metabolic process	0.0004	0.0001	4.77	0.209786	0.751021	ENSG00000116761	CTH	1	down
BP	GO:0009114	hypoxanthine catabolic process	0.0004	0.0001	4.77	0.209786	0.751021	ENSG00000158125	XDH	1	down
BP	GO:0009115	xanthine catabolic process	0.0004	0.0001	4.77	0.209786	0.751021	ENSG00000158125	XDH	1	down
BP	GO:0009120	deoxyribonucleoside metabolic process	0.0004	0.0001	4.77	0.209786	0.751021	NewGene_7389	NewGene_7389	1	down
BP	GO:0009147	pyrimidine nucleoside triphosphate metabolic process	0.0004	0.0001	4.77	0.209786	0.751021	ENSG00000179958	DCTPP1	1	up
BP	GO:0009149	pyrimidine nucleoside triphosphate catabolic process	0.0004	0.0001	4.77	0.209786	0.751021	ENSG00000179958	DCTPP1	1	up
BP	GO:0009159	deoxyribonucleoside monophosphate catabolic process	0.0004	0.0001	4.77	0.209786	0.751021	ENSG00000112667	DNPH1	1	up
BP	GO:0009211	pyrimidine deoxyribonucleoside triphosphate metabolic process	0.0004	0.0001	4.77	0.209786	0.751021	ENSG00000179958	DCTPP1	1	up
BP	GO:0009213	pyrimidine deoxyribonucleoside triphosphate catabolic process	0.0004	0.0001	4.77	0.209786	0.751021	ENSG00000179958	DCTPP1	1	up
BP	GO:0009219	pyrimidine deoxyribonucleotide metabolic process	0.0004	0.0001	4.77	0.209786	0.751021	ENSG00000179958	DCTPP1	1	up
BP	GO:0009223	pyrimidine deoxyribonucleotide catabolic process	0.0004	0.0001	4.77	0.209786	0.751021	ENSG00000179958	DCTPP1	1	up
BP	GO:0009231	riboflavin biosynthetic process	0.0004	0.0001	4.77	0.209786	0.751021	ENSG00000135002	RFK	1	down
BP	GO:0009237	siderophore metabolic process	0.0004	0.0001	4.77	0.209786	0.751021	ENSG00000164039	BDH2	1	up
BP	GO:0009245	lipid A biosynthetic process	0.0004	0.0001	4.77	0.209786	0.751021	ENSG00000004779	NDUFAB1	1	up
BP	GO:0009396	folic acid-containing compound biosynthetic process	0.0004	0.0001	4.77	0.209786	0.751021	ENSG00000259332	ST20-MTHFS	1	up
BP	GO:0009403	toxin biosynthetic process	0.0004	0.0001	4.77	0.209786	0.751021	ENSG00000116761	CTH	1	down
BP	GO:0009436	glyoxylate catabolic process	0.0004	0.0001	4.77	0.209786	0.751021	ENSG00000241935	HOGA1	1	up
BP	GO:0009449	gamma-aminobutyric acid biosynthetic process	0.0004	0.0001	4.77	0.209786	0.751021	ENSG00000079215	SLC1A3	1	down
BP	GO:0010046	response to mycotoxin	0.0004	0.0001	4.77	0.209786	0.751021	ENSG00000130707	ASS1	1	up
BP	GO:0010273	detoxification of copper ion	0.0004	0.0001	4.77	0.209786	0.751021	ENSG00000116288	PARK7	1	up
BP	GO:0010424	DNA methylation on cytosine within a CG sequence	0.0004	0.0001	4.77	0.209786	0.751021	ENSG00000204371	EHMT2	1	up
BP	GO:0010623	programmed cell death involved in cell development	0.0004	0.0001	4.77	0.209786	0.751021	ENSG00000115008	IL1A	1	down
BP	GO:0010710	regulation of collagen catabolic process	0.0004	0.0001	4.77	0.209786	0.751021	ENSG00000150093	ITGB1	1	down
BP	GO:0010752	regulation of cGMP-mediated signaling	0.0004	0.0001	4.77	0.209786	0.751021	ENSG00000120937	NPPB	1	down
BP	GO:0010755	regulation of plasminogen activation	0.0004	0.0001	4.77	0.209786	0.751021	ENSG00000107020	PLGRKT	1	up
BP	GO:0010756	positive regulation of plasminogen activation	0.0004	0.0001	4.77	0.209786	0.751021	ENSG00000107020	PLGRKT	1	up
BP	GO:0010868	negative regulation of triglyceride biosynthetic process	0.0004	0.0001	4.77	0.209786	0.751021	ENSG00000109670	FBXW7	1	down
BP	GO:0010936	negative regulation of macrophage cytokine production	0.0004	0.0001	4.77	0.209786	0.751021	ENSG00000107874	CUEDC2	1	up
BP	GO:0010958	regulation of amino acid import across plasma membrane	0.0004	0.0001	4.77	0.209786	0.751021	ENSG00000132326	PER2	1	down
BP	GO:0010985	negative regulation of lipoprotein particle clearance	0.0004	0.0001	4.77	0.209786	0.751021	ENSG00000169174	PCSK9	1	down
BP	GO:0010991	negative regulation of SMAD protein complex assembly	0.0004	0.0001	4.77	0.209786	0.751021	ENSG00000124225	PMEPA1	1	down
BP	GO:0010992	ubiquitin recycling	0.0004	0.0001	4.77	0.209786	0.751021	ENSG00000078140	UBE2K	1	down
BP	GO:0010994	free ubiquitin chain polymerization	0.0004	0.0001	4.77	0.209786	0.751021	ENSG00000078140	UBE2K	1	down
BP	GO:0014809	regulation of skeletal muscle contraction by regulation of release of sequestered calcium ion	0.0004	0.0001	4.77	0.209786	0.751021	ENSG00000198947	DMD	1	down
BP	GO:0014832	urinary bladder smooth muscle contraction	0.0004	0.0001	4.77	0.209786	0.751021	ENSG00000058668	ATP2B4	1	down
BP	GO:0014842	regulation of skeletal muscle satellite cell proliferation	0.0004	0.0001	4.77	0.209786	0.751021	ENSG00000112033	PPARD	1	down
BP	GO:0015705	iodide transport	0.0004	0.0001	4.77	0.209786	0.751021	ENSG00000042832	TG	1	down
BP	GO:0015949	nucleobase-containing small molecule interconversion	0.0004	0.0001	4.77	0.209786	0.751021	ENSG00000165695	AK8	1	up
BP	GO:0015990	electron transport coupled proton transport	0.0004	0.0001	4.77	0.209786	0.751021	ENSG00000198727	MT-CYB	1	up
BP	GO:0016036	cellular response to phosphate starvation	0.0004	0.0001	4.77	0.209786	0.751021	ENSG00000093010	COMT	1	up
BP	GO:0016598	protein arginylation	0.0004	0.0001	4.77	0.209786	0.751021	ENSG00000187624	C17orf97	1	up
BP	GO:0017014	protein nitrosylation	0.0004	0.0001	4.77	0.209786	0.751021	ENSG00000143546	S100A8	1	up
BP	GO:0018021	peptidyl-histidine methylation	0.0004	0.0001	4.77	0.209786	0.751021	ENSG00000183576	SETD3	1	down
BP	GO:0018125	peptidyl-cysteine methylation	0.0004	0.0001	4.77	0.209786	0.751021	ENSG00000105514	RAB3D	1	up
BP	GO:0018158	protein oxidation	0.0004	0.0001	4.77	0.209786	0.751021	ENSG00000144455	SUMF1	1	up
BP	GO:0018160	peptidyl-pyrromethane cofactor linkage	0.0004	0.0001	4.77	0.209786	0.751021	ENSG00000256269	HMBS	1	up
BP	GO:0018192	enzyme active site formation via cysteine modification to L-cysteine persulfide	0.0004	0.0001	4.77	0.209786	0.751021	ENSG00000124217	MOCS3	1	up
BP	GO:0018272	protein-pyridoxal-5-phosphate linkage via peptidyl-N6-pyridoxal phosphate-L-lysine	0.0004	0.0001	4.77	0.209786	0.751021	ENSG00000116761	CTH	1	down
BP	GO:0018307	enzyme active site formation	0.0004	0.0001	4.77	0.209786	0.751021	ENSG00000124217	MOCS3	1	up
BP	GO:0018323	enzyme active site formation via L-cysteine sulfinic acid	0.0004	0.0001	4.77	0.209786	0.751021	ENSG00000116288	PARK7	1	up
BP	GO:0018352	protein-pyridoxal-5-phosphate linkage	0.0004	0.0001	4.77	0.209786	0.751021	ENSG00000116761	CTH	1	down
BP	GO:0018364	peptidyl-glutamine methylation	0.0004	0.0001	4.77	0.209786	0.751021	ENSG00000173113	TRMT112	1	up
BP	GO:0019050	suppression by virus of host apoptotic process	0.0004	0.0001	4.77	0.209786	0.751021	ENSG00000002330	BAD	1	up
BP	GO:0019230	proprioception	0.0004	0.0001	4.77	0.209786	0.751021	ENSG00000165060	FXN	1	up
BP	GO:0019290	siderophore biosynthetic process	0.0004	0.0001	4.77	0.209786	0.751021	ENSG00000164039	BDH2	1	up
BP	GO:0019344	cysteine biosynthetic process	0.0004	0.0001	4.77	0.209786	0.751021	ENSG00000116761	CTH	1	down
BP	GO:0019346	transsulfuration	0.0004	0.0001	4.77	0.209786	0.751021	ENSG00000116761	CTH	1	down
BP	GO:0019402	galactitol metabolic process	0.0004	0.0001	4.77	0.209786	0.751021	ENSG00000108479	GALK1	1	up
BP	GO:0019470	4-hydroxyproline catabolic process	0.0004	0.0001	4.77	0.209786	0.751021	ENSG00000241935	HOGA1	1	up
BP	GO:0019556	histidine catabolic process to glutamate and formamide	0.0004	0.0001	4.77	0.209786	0.751021	ENSG00000139344	AMDHD1	1	up
BP	GO:0019626	short-chain fatty acid catabolic process	0.0004	0.0001	4.77	0.209786	0.751021	ENSG00000124370	MCEE	1	up
BP	GO:0019720	Mo-molybdopterin cofactor metabolic process	0.0004	0.0001	4.77	0.209786	0.751021	ENSG00000124217	MOCS3	1	up
BP	GO:0019742	pentacyclic triterpenoid metabolic process	0.0004	0.0001	4.77	0.209786	0.751021	ENSG00000115317	HTRA2	1	up
BP	GO:0019889	pteridine metabolic process	0.0004	0.0001	4.77	0.209786	0.751021	ENSG00000116096	SPR	1	up
BP	GO:0021503	neural fold bending	0.0004	0.0001	4.77	0.209786	0.751021	ENSG00000169641	LUZP1	1	down
BP	GO:0021629	olfactory nerve structural organization	0.0004	0.0001	4.77	0.209786	0.751021	ENSG00000198947	DMD	1	down
BP	GO:0021679	cerebellar molecular layer development	0.0004	0.0001	4.77	0.209786	0.751021	ENSG00000138311	ZNF365	1	down
BP	GO:0021687	cerebellar molecular layer morphogenesis	0.0004	0.0001	4.77	0.209786	0.751021	ENSG00000138311	ZNF365	1	down
BP	GO:0021688	cerebellar molecular layer formation	0.0004	0.0001	4.77	0.209786	0.751021	ENSG00000198719	DLL1	1	up
BP	GO:0021693	cerebellar Purkinje cell layer structural organization	0.0004	0.0001	4.77	0.209786	0.751021	ENSG00000198719	DLL1	1	up
BP	GO:0021707	cerebellar granule cell differentiation	0.0004	0.0001	4.77	0.209786	0.751021	ENSG00000105887	MTPN	1	down
BP	GO:0021870	Cajal-Retzius cell differentiation	0.0004	0.0001	4.77	0.209786	0.751021	ENSG00000080815	PSEN1	1	down
BP	GO:0021930	cerebellar granule cell precursor proliferation	0.0004	0.0001	4.77	0.209786	0.751021	ENSG00000169136	ATF5	1	up
BP	GO:0021943	formation of radial glial scaffolds	0.0004	0.0001	4.77	0.209786	0.751021	ENSG00000150093	ITGB1	1	down
BP	GO:0021956	central nervous system interneuron axonogenesis	0.0004	0.0001	4.77	0.209786	0.751021	ENSG00000204852	TCTN1	1	up
BP	GO:0022009	central nervous system vasculogenesis	0.0004	0.0001	4.77	0.209786	0.751021	ENSG00000168036	CTNNB1	1	down
BP	GO:0022027	interkinetic nuclear migration	0.0004	0.0001	4.77	0.209786	0.751021	ENSG00000168944	CEP120	1	down
BP	GO:0022605	mammalian oogenesis stage	0.0004	0.0001	4.77	0.209786	0.751021	ENSG00000124882	EREG	1	down
BP	GO:0030321	transepithelial chloride transport	0.0004	0.0001	4.77	0.209786	0.751021	ENSG00000171631	P2RY6	1	up
BP	GO:0030423	targeting of mRNA for destruction involved in RNA interference	0.0004	0.0001	4.77	0.209786	0.751021	ENSG00000139546	TARBP2	1	up
BP	GO:0030706	germarium-derived oocyte differentiation	0.0004	0.0001	4.77	0.209786	0.751021	NewGene_7839	NewGene_7839	1	up
BP	GO:0030716	oocyte fate determination	0.0004	0.0001	4.77	0.209786	0.751021	NewGene_7839	NewGene_7839	1	up
BP	GO:0030997	regulation of centriole-centriole cohesion	0.0004	0.0001	4.77	0.209786	0.751021	ENSG00000126001	CEP250	1	down
BP	GO:0031001	response to brefeldin A	0.0004	0.0001	4.77	0.209786	0.751021	ENSG00000167861	HID1	1	up
BP	GO:0031064	negative regulation of histone deacetylation	0.0004	0.0001	4.77	0.209786	0.751021	ENSG00000163794	UCN	1	up
BP	GO:0031081	nuclear pore distribution	0.0004	0.0001	4.77	0.209786	0.751021	ENSG00000058804	NDC1	1	down
BP	GO:0031120	snRNA pseudouridine synthesis	0.0004	0.0001	4.77	0.209786	0.751021	ENSG00000182117	NOP10	1	up
BP	GO:0031291	Ran protein signal transduction	0.0004	0.0001	4.77	0.209786	0.751021	ENSG00000108961	RANGRF	1	up
BP	GO:0031441	negative regulation of mRNA 3'-end processing	0.0004	0.0001	4.77	0.209786	0.751021	ENSG00000138376	BARD1	1	down
BP	GO:0031460	glycine betaine transport	0.0004	0.0001	4.77	0.209786	0.751021	ENSG00000134294	SLC38A2	1	down
BP	GO:0031930	mitochondria-nucleus signaling pathway	0.0004	0.0001	4.77	0.209786	0.751021	ENSG00000250479	CHCHD10	1	up
BP	GO:0031937	positive regulation of chromatin silencing	0.0004	0.0001	4.77	0.209786	0.751021	ENSG00000198160	MIER1	1	down
BP	GO:0032057	negative regulation of translational initiation in response to stress	0.0004	0.0001	4.77	0.209786	0.751021	ENSG00000134001	EIF2S1	1	down
BP	GO:0032218	riboflavin transport	0.0004	0.0001	4.77	0.209786	0.751021	ENSG00000101276	SLC52A3	1	up
BP	GO:0032306	regulation of prostaglandin secretion	0.0004	0.0001	4.77	0.209786	0.751021	ENSG00000115008	IL1A	1	down
BP	GO:0032328	alanine transport	0.0004	0.0001	4.77	0.209786	0.751021	ENSG00000134294	SLC38A2	1	down
BP	GO:0032369	negative regulation of lipid transport	0.0004	0.0001	4.77	0.209786	0.751021	ENSG00000169174	PCSK9	1	down
BP	GO:0032372	negative regulation of sterol transport	0.0004	0.0001	4.77	0.209786	0.751021	ENSG00000169174	PCSK9	1	down
BP	GO:0032375	negative regulation of cholesterol transport	0.0004	0.0001	4.77	0.209786	0.751021	ENSG00000169174	PCSK9	1	down
BP	GO:0032378	negative regulation of intracellular lipid transport	0.0004	0.0001	4.77	0.209786	0.751021	ENSG00000169174	PCSK9	1	down
BP	GO:0032381	negative regulation of intracellular sterol transport	0.0004	0.0001	4.77	0.209786	0.751021	ENSG00000169174	PCSK9	1	down
BP	GO:0032384	negative regulation of intracellular cholesterol transport	0.0004	0.0001	4.77	0.209786	0.751021	ENSG00000169174	PCSK9	1	down
BP	GO:0032466	negative regulation of cytokinesis	0.0004	0.0001	4.77	0.209786	0.751021	ENSG00000129173	E2F8	1	up
BP	GO:0032528	microvillus organization	0.0004	0.0001	4.77	0.209786	0.751021	NewGene_6018	NewGene_6018	1	down
BP	GO:0032602	chemokine production	0.0004	0.0001	4.77	0.209786	0.751021	ENSG00000143546	S100A8	1	up
BP	GO:0032610	interleukin-1 alpha production	0.0004	0.0001	4.77	0.209786	0.751021	ENSG00000091592	NLRP1	1	down
BP	GO:0032790	ribosome disassembly	0.0004	0.0001	4.77	0.209786	0.751021	ENSG00000164347	GFM2	1	down
BP	GO:0032799	low-density lipoprotein receptor particle metabolic process	0.0004	0.0001	4.77	0.209786	0.751021	ENSG00000169174	PCSK9	1	down
BP	GO:0032802	low-density lipoprotein particle receptor catabolic process	0.0004	0.0001	4.77	0.209786	0.751021	ENSG00000169174	PCSK9	1	down
BP	GO:0032803	regulation of low-density lipoprotein particle receptor catabolic process	0.0004	0.0001	4.77	0.209786	0.751021	ENSG00000169174	PCSK9	1	down
BP	GO:0032805	positive regulation of low-density lipoprotein particle receptor catabolic process	0.0004	0.0001	4.77	0.209786	0.751021	ENSG00000169174	PCSK9	1	down
BP	GO:0032877	positive regulation of DNA endoreduplication	0.0004	0.0001	4.77	0.209786	0.751021	ENSG00000129173	E2F8	1	up
BP	GO:0032964	collagen biosynthetic process	0.0004	0.0001	4.77	0.209786	0.751021	ENSG00000141696	P3H4	1	up
BP	GO:0033015	tetrapyrrole catabolic process	0.0004	0.0001	4.77	0.209786	0.751021	ENSG00000090013	BLVRB	1	up
BP	GO:0033037	polysaccharide localization	0.0004	0.0001	4.77	0.209786	0.751021	ENSG00000171310	CHST11	1	down
BP	GO:0033301	cell cycle comprising mitosis without cytokinesis	0.0004	0.0001	4.77	0.209786	0.751021	ENSG00000129173	E2F8	1	up
BP	GO:0033488	cholesterol biosynthetic process via 24,25-dihydrolanosterol	0.0004	0.0001	4.77	0.209786	0.751021	ENSG00000001630	CYP51A1	1	down
BP	GO:0033490	cholesterol biosynthetic process via lathosterol	0.0004	0.0001	4.77	0.209786	0.751021	ENSG00000109929	SC5D	1	down
BP	GO:0033504	floor plate development	0.0004	0.0001	4.77	0.209786	0.751021	ENSG00000123473	STIL	1	down
BP	GO:0033609	oxalate metabolic process	0.0004	0.0001	4.77	0.209786	0.751021	ENSG00000241935	HOGA1	1	up
BP	GO:0033631	cell-cell adhesion mediated by integrin	0.0004	0.0001	4.77	0.209786	0.751021	ENSG00000150093	ITGB1	1	down
BP	GO:0033864	positive regulation of NAD(P)H oxidase activity	0.0004	0.0001	4.77	0.209786	0.751021	ENSG00000116288	PARK7	1	up
BP	GO:0034124	regulation of MyD88-dependent toll-like receptor signaling pathway	0.0004	0.0001	4.77	0.209786	0.751021	ENSG00000125347	IRF1	1	up
BP	GO:0034199	activation of protein kinase A activity	0.0004	0.0001	4.77	0.209786	0.751021	ENSG00000163794	UCN	1	up
BP	GO:0034334	adherens junction maintenance	0.0004	0.0001	4.77	0.209786	0.751021	ENSG00000123094	RASSF8	1	down
BP	GO:0034342	response to type III interferon	0.0004	0.0001	4.77	0.209786	0.751021	ENSG00000130813	C19orf66	1	up
BP	GO:0034352	positive regulation of glial cell apoptotic process	0.0004	0.0001	4.77	0.209786	0.751021	ENSG00000164885	CDK5	1	up
BP	GO:0034384	high-density lipoprotein particle clearance	0.0004	0.0001	4.77	0.209786	0.751021	ENSG00000204444	APOM	1	up
BP	GO:0034395	regulation of transcription from RNA polymerase II promoter in response to iron	0.0004	0.0001	4.77	0.209786	0.751021	ENSG00000100292	HMOX1	1	up
BP	GO:0034418	urate biosynthetic process	0.0004	0.0001	4.77	0.209786	0.751021	NewGene_7389	NewGene_7389	1	down
BP	GO:0034444	regulation of plasma lipoprotein oxidation	0.0004	0.0001	4.77	0.209786	0.751021	ENSG00000204444	APOM	1	up
BP	GO:0034445	negative regulation of plasma lipoprotein oxidation	0.0004	0.0001	4.77	0.209786	0.751021	ENSG00000204444	APOM	1	up
BP	GO:0034463	90S preribosome assembly	0.0004	0.0001	4.77	0.209786	0.751021	ENSG00000172809	RPL38	1	up
BP	GO:0034499	late endosome to Golgi transport	0.0004	0.0001	4.77	0.209786	0.751021	ENSG00000135968	GCC2	1	down
BP	GO:0034638	phosphatidylcholine catabolic process	0.0004	0.0001	4.77	0.209786	0.751021	ENSG00000102886	GDPD3	1	up
BP	GO:0034670	chemotaxis to arachidonic acid	0.0004	0.0001	4.77	0.209786	0.751021	ENSG00000118260	CREB1	1	down
BP	GO:0034982	mitochondrial protein processing	0.0004	0.0001	4.77	0.209786	0.751021	ENSG00000027001	MIPEP	1	up
BP	GO:0035128	post-embryonic forelimb morphogenesis	0.0004	0.0001	4.77	0.209786	0.751021	ENSG00000085224	ATRX	1	down
BP	GO:0035188	hatching	0.0004	0.0001	4.77	0.209786	0.751021	ENSG00000030582	GRN	1	up
BP	GO:0035359	negative regulation of peroxisome proliferator activated receptor signaling pathway	0.0004	0.0001	4.77	0.209786	0.751021	ENSG00000214456	PLIN5	1	up
BP	GO:0035376	sterol import	0.0004	0.0001	4.77	0.209786	0.751021	ENSG00000172345	STARD5	1	up
BP	GO:0035482	gastric motility	0.0004	0.0001	4.77	0.209786	0.751021	ENSG00000163794	UCN	1	up
BP	GO:0035520	monoubiquitinated protein deubiquitination	0.0004	0.0001	4.77	0.209786	0.751021	ENSG00000187555	USP7	1	down
BP	GO:0035522	monoubiquitinated histone H2A deubiquitination	0.0004	0.0001	4.77	0.209786	0.751021	ENSG00000162601	MYSM1	1	down
BP	GO:0035544	negative regulation of SNARE complex assembly	0.0004	0.0001	4.77	0.209786	0.751021	ENSG00000105186	ANKRD27	1	down
BP	GO:0035574	histone H4-K20 demethylation	0.0004	0.0001	4.77	0.209786	0.751021	ENSG00000006459	KDM7A	1	down
BP	GO:0035726	common myeloid progenitor cell proliferation	0.0004	0.0001	4.77	0.209786	0.751021	ENSG00000177409	SAMD9L	1	up
BP	GO:0035921	desmosome disassembly	0.0004	0.0001	4.77	0.209786	0.751021	ENSG00000019549	SNAI2	1	down
BP	GO:0035971	peptidyl-histidine dephosphorylation	0.0004	0.0001	4.77	0.209786	0.751021	ENSG00000054148	PHPT1	1	up
BP	GO:0036066	protein O-linked fucosylation	0.0004	0.0001	4.77	0.209786	0.751021	ENSG00000187676	B3GLCT	1	down
BP	GO:0036090	cleavage furrow ingression	0.0004	0.0001	4.77	0.209786	0.751021	ENSG00000160993	ALKBH4	1	up
BP	GO:0036123	histone H3-K9 dimethylation	0.0004	0.0001	4.77	0.209786	0.751021	ENSG00000115548	KDM3A	1	down
BP	GO:0036153	triglyceride acyl-chain remodeling	0.0004	0.0001	4.77	0.209786	0.751021	ENSG00000100344	PNPLA3	1	down
BP	GO:0036166	phenotypic switching	0.0004	0.0001	4.77	0.209786	0.751021	ENSG00000204371	EHMT2	1	up
BP	GO:0036351	histone H2A-K13 ubiquitination	0.0004	0.0001	4.77	0.209786	0.751021	ENSG00000163961	RNF168	1	down
BP	GO:0036352	histone H2A-K15 ubiquitination	0.0004	0.0001	4.77	0.209786	0.751021	ENSG00000163961	RNF168	1	down
BP	GO:0036372	opsin transport	0.0004	0.0001	4.77	0.209786	0.751021	ENSG00000109083	IFT20	1	up
BP	GO:0036471	cellular response to glyoxal	0.0004	0.0001	4.77	0.209786	0.751021	ENSG00000116288	PARK7	1	up
BP	GO:0036494	positive regulation of translation initiation in response to endoplasmic reticulum stress	0.0004	0.0001	4.77	0.209786	0.751021	ENSG00000102580	DNAJC3	1	down
BP	GO:0036510	trimming of terminal mannose on C branch	0.0004	0.0001	4.77	0.209786	0.751021	ENSG00000134109	EDEM1	1	down
BP	GO:0036520	astrocyte-dopaminergic neuron signaling	0.0004	0.0001	4.77	0.209786	0.751021	ENSG00000168036	CTNNB1	1	down
BP	GO:0038044	transforming growth factor-beta secretion	0.0004	0.0001	4.77	0.209786	0.751021	ENSG00000138448	ITGAV	1	down
BP	GO:0038110	interleukin-2-mediated signaling pathway	0.0004	0.0001	4.77	0.209786	0.751021	ENSG00000100385	IL2RB	1	up
BP	GO:0038156	interleukin-3-mediated signaling pathway	0.0004	0.0001	4.77	0.209786	0.751021	ENSG00000165025	SYK	1	up
BP	GO:0038166	angiotensin-activated signaling pathway	0.0004	0.0001	4.77	0.209786	0.751021	ENSG00000177674	AGTRAP	1	up
BP	GO:0040031	snRNA modification	0.0004	0.0001	4.77	0.209786	0.751021	ENSG00000182117	NOP10	1	up
BP	GO:0042135	neurotransmitter catabolic process	0.0004	0.0001	4.77	0.209786	0.751021	ENSG00000093010	COMT	1	up
BP	GO:0042359	vitamin D metabolic process	0.0004	0.0001	4.77	0.209786	0.751021	ENSG00000019186	CYP24A1	1	down
BP	GO:0042369	vitamin D catabolic process	0.0004	0.0001	4.77	0.209786	0.751021	ENSG00000019186	CYP24A1	1	down
BP	GO:0042374	phylloquinone metabolic process	0.0004	0.0001	4.77	0.209786	0.751021	ENSG00000159228	CBR1	1	up
BP	GO:0042430	indole-containing compound metabolic process	0.0004	0.0001	4.77	0.209786	0.751021	ENSG00000116096	SPR	1	up
BP	GO:0042448	progesterone metabolic process	0.0004	0.0001	4.77	0.209786	0.751021	ENSG00000073737	DHRS9	1	down
BP	GO:0042451	purine nucleoside biosynthetic process	0.0004	0.0001	4.77	0.209786	0.751021	NewGene_7389	NewGene_7389	1	down
BP	GO:0042453	deoxyguanosine metabolic process	0.0004	0.0001	4.77	0.209786	0.751021	NewGene_7389	NewGene_7389	1	down
BP	GO:0042543	protein N-linked glycosylation via arginine	0.0004	0.0001	4.77	0.209786	0.751021	ENSG00000163463	KRTCAP2	1	up
BP	GO:0042559	pteridine-containing compound biosynthetic process	0.0004	0.0001	4.77	0.209786	0.751021	ENSG00000116096	SPR	1	up
BP	GO:0042700	luteinizing hormone signaling pathway	0.0004	0.0001	4.77	0.209786	0.751021	ENSG00000124882	EREG	1	down
BP	GO:0042726	flavin-containing compound metabolic process	0.0004	0.0001	4.77	0.209786	0.751021	ENSG00000101276	SLC52A3	1	up
BP	GO:0042779	tRNA 3'-trailer cleavage	0.0004	0.0001	4.77	0.209786	0.751021	ENSG00000141642	ELAC1	1	up
BP	GO:0042840	D-glucuronate catabolic process	0.0004	0.0001	4.77	0.209786	0.751021	ENSG00000117448	AKR1A1	1	up
BP	GO:0042997	negative regulation of Golgi to plasma membrane protein transport	0.0004	0.0001	4.77	0.209786	0.751021	ENSG00000120992	LYPLA1	1	down
BP	GO:0042998	positive regulation of Golgi to plasma membrane protein transport	0.0004	0.0001	4.77	0.209786	0.751021	ENSG00000162852	CNST	1	down
BP	GO:0043048	dolichyl monophosphate biosynthetic process	0.0004	0.0001	4.77	0.209786	0.751021	ENSG00000175283	DOLK	1	up
BP	GO:0043101	purine-containing compound salvage	0.0004	0.0001	4.77	0.209786	0.751021	NewGene_7389	NewGene_7389	1	down
BP	GO:0043102	amino acid salvage	0.0004	0.0001	4.77	0.209786	0.751021	ENSG00000037757	MRI1	1	up
BP	GO:0043415	positive regulation of skeletal muscle tissue regeneration	0.0004	0.0001	4.77	0.209786	0.751021	ENSG00000112033	PPARD	1	down
BP	GO:0043622	cortical microtubule organization	0.0004	0.0001	4.77	0.209786	0.751021	ENSG00000075711	DLG1	1	down
BP	GO:0043985	histone H4-R3 methylation	0.0004	0.0001	4.77	0.209786	0.751021	ENSG00000172301	COPRS	1	up
BP	GO:0044065	regulation of respiratory system process	0.0004	0.0001	4.77	0.209786	0.751021	ENSG00000101181	MTG2	1	up
BP	GO:0044211	CTP salvage	0.0004	0.0001	4.77	0.209786	0.751021	ENSG00000198276	UCKL1	1	up
BP	GO:0044313	protein K6-linked deubiquitination	0.0004	0.0001	4.77	0.209786	0.751021	ENSG00000169914	OTUD3	1	down
BP	GO:0044524	protein sulfhydration	0.0004	0.0001	4.77	0.209786	0.751021	ENSG00000116761	CTH	1	down
BP	GO:0044805	late nucleophagy	0.0004	0.0001	4.77	0.209786	0.751021	ENSG00000181652	ATG9B	1	down
BP	GO:0044828	negative regulation by host of viral genome replication	0.0004	0.0001	4.77	0.209786	0.751021	ENSG00000163874	ZC3H12A	1	up
BP	GO:0044830	modulation by host of viral RNA genome replication	0.0004	0.0001	4.77	0.209786	0.751021	ENSG00000153558	FBXL2	1	down
BP	GO:0045003	double-strand break repair via synthesis-dependent strand annealing	0.0004	0.0001	4.77	0.209786	0.751021	ENSG00000175854	SWI5	1	up
BP	GO:0045035	sensory organ precursor cell division	0.0004	0.0001	4.77	0.209786	0.751021	NewGene_7839	NewGene_7839	1	up
BP	GO:0045401	positive regulation of interleukin-3 biosynthetic process	0.0004	0.0001	4.77	0.209786	0.751021	ENSG00000165025	SYK	1	up
BP	GO:0045409	negative regulation of interleukin-6 biosynthetic process	0.0004	0.0001	4.77	0.209786	0.751021	ENSG00000129654	FOXJ1	1	up
BP	GO:0045425	positive regulation of granulocyte macrophage colony-stimulating factor biosynthetic process	0.0004	0.0001	4.77	0.209786	0.751021	ENSG00000165025	SYK	1	up
BP	GO:0045602	negative regulation of endothelial cell differentiation	0.0004	0.0001	4.77	0.209786	0.751021	ENSG00000158125	XDH	1	down
BP	GO:0045932	negative regulation of muscle contraction	0.0004	0.0001	4.77	0.209786	0.751021	ENSG00000163874	ZC3H12A	1	up
BP	GO:0045963	negative regulation of dopamine metabolic process	0.0004	0.0001	4.77	0.209786	0.751021	ENSG00000093010	COMT	1	up
BP	GO:0045976	negative regulation of mitotic cell cycle, embryonic	0.0004	0.0001	4.77	0.209786	0.751021	ENSG00000168036	CTNNB1	1	down
BP	GO:0046065	dCTP metabolic process	0.0004	0.0001	4.77	0.209786	0.751021	ENSG00000179958	DCTPP1	1	up
BP	GO:0046094	deoxyinosine metabolic process	0.0004	0.0001	4.77	0.209786	0.751021	NewGene_7389	NewGene_7389	1	down
BP	GO:0046102	inosine metabolic process	0.0004	0.0001	4.77	0.209786	0.751021	NewGene_7389	NewGene_7389	1	down
BP	GO:0046110	xanthine metabolic process	0.0004	0.0001	4.77	0.209786	0.751021	ENSG00000158125	XDH	1	down
BP	GO:0046113	nucleobase catabolic process	0.0004	0.0001	4.77	0.209786	0.751021	ENSG00000158125	XDH	1	down
BP	GO:0046115	guanosine catabolic process	0.0004	0.0001	4.77	0.209786	0.751021	NewGene_7389	NewGene_7389	1	down
BP	GO:0046121	deoxyribonucleoside catabolic process	0.0004	0.0001	4.77	0.209786	0.751021	NewGene_7389	NewGene_7389	1	down
BP	GO:0046122	purine deoxyribonucleoside metabolic process	0.0004	0.0001	4.77	0.209786	0.751021	NewGene_7389	NewGene_7389	1	down
BP	GO:0046124	purine deoxyribonucleoside catabolic process	0.0004	0.0001	4.77	0.209786	0.751021	NewGene_7389	NewGene_7389	1	down
BP	GO:0046129	purine ribonucleoside biosynthetic process	0.0004	0.0001	4.77	0.209786	0.751021	NewGene_7389	NewGene_7389	1	down
BP	GO:0046146	tetrahydrobiopterin metabolic process	0.0004	0.0001	4.77	0.209786	0.751021	ENSG00000116096	SPR	1	up
BP	GO:0046149	pigment catabolic process	0.0004	0.0001	4.77	0.209786	0.751021	ENSG00000090013	BLVRB	1	up
BP	GO:0046292	formaldehyde metabolic process	0.0004	0.0001	4.77	0.209786	0.751021	ENSG00000115548	KDM3A	1	down
BP	GO:0046293	formaldehyde biosynthetic process	0.0004	0.0001	4.77	0.209786	0.751021	ENSG00000115548	KDM3A	1	down
BP	GO:0046295	glycolate biosynthetic process	0.0004	0.0001	4.77	0.209786	0.751021	ENSG00000116288	PARK7	1	up
BP	GO:0046331	lateral inhibition	0.0004	0.0001	4.77	0.209786	0.751021	ENSG00000198719	DLL1	1	up
BP	GO:0046341	CDP-diacylglycerol metabolic process	0.0004	0.0001	4.77	0.209786	0.751021	ENSG00000103502	CDIPT	1	up
BP	GO:0046380	N-acetylneuraminate biosynthetic process	0.0004	0.0001	4.77	0.209786	0.751021	ENSG00000170191	NANP	1	down
BP	GO:0046457	prostanoid biosynthetic process	0.0004	0.0001	4.77	0.209786	0.751021	ENSG00000159228	CBR1	1	up
BP	GO:0046469	platelet activating factor metabolic process	0.0004	0.0001	4.77	0.209786	0.751021	ENSG00000087253	LPCAT2	1	down
BP	GO:0046487	glyoxylate metabolic process	0.0004	0.0001	4.77	0.209786	0.751021	ENSG00000241935	HOGA1	1	up
BP	GO:0046491	L-methylmalonyl-CoA metabolic process	0.0004	0.0001	4.77	0.209786	0.751021	ENSG00000124370	MCEE	1	up
BP	GO:0046493	lipid A metabolic process	0.0004	0.0001	4.77	0.209786	0.751021	ENSG00000004779	NDUFAB1	1	up
BP	GO:0046495	nicotinamide riboside metabolic process	0.0004	0.0001	4.77	0.209786	0.751021	NewGene_7389	NewGene_7389	1	down
BP	GO:0046502	uroporphyrinogen III metabolic process	0.0004	0.0001	4.77	0.209786	0.751021	ENSG00000188690	UROS	1	up
BP	GO:0046690	response to tellurium ion	0.0004	0.0001	4.77	0.209786	0.751021	ENSG00000112972	HMGCS1	1	down
BP	GO:0046794	transport of virus	0.0004	0.0001	4.77	0.209786	0.751021	ENSG00000150991	UBC	1	down
BP	GO:0046886	positive regulation of hormone biosynthetic process	0.0004	0.0001	4.77	0.209786	0.751021	ENSG00000120738	EGR1	1	down
BP	GO:0048069	eye pigmentation	0.0004	0.0001	4.77	0.209786	0.751021	ENSG00000107521	HPS1	1	up
BP	GO:0048165	fused antrum stage	0.0004	0.0001	4.77	0.209786	0.751021	ENSG00000124882	EREG	1	down
BP	GO:0048241	epinephrine transport	0.0004	0.0001	4.77	0.209786	0.751021	ENSG00000160932	LY6E	1	up
BP	GO:0048242	epinephrine secretion	0.0004	0.0001	4.77	0.209786	0.751021	ENSG00000160932	LY6E	1	up
BP	GO:0048320	axial mesoderm formation	0.0004	0.0001	4.77	0.209786	0.751021	ENSG00000142627	EPHA2	1	down
BP	GO:0048630	skeletal muscle tissue growth	0.0004	0.0001	4.77	0.209786	0.751021	ENSG00000198719	DLL1	1	up
BP	GO:0048707	instar larval or pupal morphogenesis	0.0004	0.0001	4.77	0.209786	0.751021	NewGene_7839	NewGene_7839	1	up
BP	GO:0050432	catecholamine secretion	0.0004	0.0001	4.77	0.209786	0.751021	ENSG00000160932	LY6E	1	up
BP	GO:0050667	homocysteine metabolic process	0.0004	0.0001	4.77	0.209786	0.751021	ENSG00000116761	CTH	1	down
BP	GO:0050668	positive regulation of homocysteine metabolic process	0.0004	0.0001	4.77	0.209786	0.751021	ENSG00000093010	COMT	1	up
BP	GO:0050686	negative regulation of mRNA processing	0.0004	0.0001	4.77	0.209786	0.751021	ENSG00000138376	BARD1	1	down
BP	GO:0050725	positive regulation of interleukin-1 beta biosynthetic process	0.0004	0.0001	4.77	0.209786	0.751021	ENSG00000120738	EGR1	1	down
BP	GO:0050919	negative chemotaxis	0.0004	0.0001	4.77	0.209786	0.751021	ENSG00000153993	SEMA3D	1	down
BP	GO:0051013	microtubule severing	0.0004	0.0001	4.77	0.209786	0.751021	ENSG00000140854	KATNB1	1	up
BP	GO:0051290	protein heterotetramerization	0.0004	0.0001	4.77	0.209786	0.751021	ENSG00000167325	RRM1	1	down
BP	GO:0051546	keratinocyte migration	0.0004	0.0001	4.77	0.209786	0.751021	ENSG00000112033	PPARD	1	down
BP	GO:0051660	establishment of centrosome localization	0.0004	0.0001	4.77	0.209786	0.751021	ENSG00000075711	DLG1	1	down
BP	GO:0051664	nuclear pore localization	0.0004	0.0001	4.77	0.209786	0.751021	ENSG00000058804	NDC1	1	down
BP	GO:0051715	cytolysis in other organism	0.0004	0.0001	4.77	0.209786	0.751021	ENSG00000125995	ROMO1	1	up
BP	GO:0051780	behavioral response to nutrient	0.0004	0.0001	4.77	0.209786	0.751021	ENSG00000155380	SLC16A1	1	down
BP	GO:0051918	negative regulation of fibrinolysis	0.0004	0.0001	4.77	0.209786	0.751021	ENSG00000167711	SERPINF2	1	up
BP	GO:0051935	glutamate reuptake	0.0004	0.0001	4.77	0.209786	0.751021	ENSG00000283239	KBTBD11-OT1	1	up
BP	GO:0051937	catecholamine transport	0.0004	0.0001	4.77	0.209786	0.751021	ENSG00000160932	LY6E	1	up
BP	GO:0051941	regulation of amino acid uptake involved in synaptic transmission	0.0004	0.0001	4.77	0.209786	0.751021	ENSG00000132326	PER2	1	down
BP	GO:0051946	regulation of glutamate uptake involved in transmission of nerve impulse	0.0004	0.0001	4.77	0.209786	0.751021	ENSG00000132326	PER2	1	down
BP	GO:0055094	response to lipoprotein particle	0.0004	0.0001	4.77	0.209786	0.751021	ENSG00000150093	ITGB1	1	down
BP	GO:0055118	negative regulation of cardiac muscle contraction	0.0004	0.0001	4.77	0.209786	0.751021	ENSG00000163874	ZC3H12A	1	up
BP	GO:0060035	notochord cell development	0.0004	0.0001	4.77	0.209786	0.751021	ENSG00000142627	EPHA2	1	down
BP	GO:0060066	oviduct development	0.0004	0.0001	4.77	0.209786	0.751021	ENSG00000168036	CTNNB1	1	down
BP	GO:0060151	peroxisome localization	0.0004	0.0001	4.77	0.209786	0.751021	ENSG00000162928	PEX13	1	down
BP	GO:0060152	microtubule-based peroxisome localization	0.0004	0.0001	4.77	0.209786	0.751021	ENSG00000162928	PEX13	1	down
BP	GO:0060346	bone trabecula formation	0.0004	0.0001	4.77	0.209786	0.751021	ENSG00000087245	MMP2	1	down
BP	GO:0060386	synapse assembly involved in innervation	0.0004	0.0001	4.77	0.209786	0.751021	ENSG00000174013	FBXO45	1	down
BP	GO:0060398	regulation of growth hormone receptor signaling pathway	0.0004	0.0001	4.77	0.209786	0.751021	ENSG00000130513	GDF15	1	down
BP	GO:0060400	negative regulation of growth hormone receptor signaling pathway	0.0004	0.0001	4.77	0.209786	0.751021	ENSG00000130513	GDF15	1	down
BP	GO:0060435	bronchiole development	0.0004	0.0001	4.77	0.209786	0.751021	NewGene_4304	NewGene_4304	1	up
BP	GO:0060439	trachea morphogenesis	0.0004	0.0001	4.77	0.209786	0.751021	NewGene_4304	NewGene_4304	1	up
BP	GO:0060462	lung lobe development	0.0004	0.0001	4.77	0.209786	0.751021	ENSG00000128342	LIF	1	down
BP	GO:0060463	lung lobe morphogenesis	0.0004	0.0001	4.77	0.209786	0.751021	ENSG00000128342	LIF	1	down
BP	GO:0060492	lung induction	0.0004	0.0001	4.77	0.209786	0.751021	ENSG00000168036	CTNNB1	1	down
BP	GO:0060535	trachea cartilage morphogenesis	0.0004	0.0001	4.77	0.209786	0.751021	NewGene_4304	NewGene_4304	1	up
BP	GO:0060539	diaphragm development	0.0004	0.0001	4.77	0.209786	0.751021	ENSG00000130707	ASS1	1	up
BP	GO:0060566	positive regulation of DNA-templated transcription, termination	0.0004	0.0001	4.77	0.209786	0.751021	ENSG00000107290	SETX	1	down
BP	GO:0060567	negative regulation of DNA-templated transcription, termination	0.0004	0.0001	4.77	0.209786	0.751021	ENSG00000132326	PER2	1	down
BP	GO:0060633	negative regulation of transcription initiation from RNA polymerase II promoter	0.0004	0.0001	4.77	0.209786	0.751021	ENSG00000178585	CTNNBIP1	1	up
BP	GO:0060684	epithelial-mesenchymal cell signaling	0.0004	0.0001	4.77	0.209786	0.751021	ENSG00000125378	BMP4	1	up
BP	GO:0060717	chorion development	0.0004	0.0001	4.77	0.209786	0.751021	ENSG00000129173	E2F8	1	up
BP	GO:0060718	chorionic trophoblast cell differentiation	0.0004	0.0001	4.77	0.209786	0.751021	ENSG00000129173	E2F8	1	up
BP	GO:0060721	regulation of spongiotrophoblast cell proliferation	0.0004	0.0001	4.77	0.209786	0.751021	ENSG00000181649	PHLDA2	1	down
BP	GO:0060723	regulation of cell proliferation involved in embryonic placenta development	0.0004	0.0001	4.77	0.209786	0.751021	ENSG00000181649	PHLDA2	1	down
BP	GO:0060743	epithelial cell maturation involved in prostate gland development	0.0004	0.0001	4.77	0.209786	0.751021	ENSG00000169018	FEM1B	1	down
BP	GO:0060769	positive regulation of epithelial cell proliferation involved in prostate gland development	0.0004	0.0001	4.77	0.209786	0.751021	ENSG00000168036	CTNNB1	1	down
BP	GO:0060816	random inactivation of X chromosome	0.0004	0.0001	4.77	0.209786	0.751021	ENSG00000131263	RLIM	1	down
BP	GO:0060830	ciliary receptor clustering involved in smoothened signaling pathway	0.0004	0.0001	4.77	0.209786	0.751021	ENSG00000176101	SSNA1	1	up
BP	GO:0060853	Notch signaling pathway involved in arterial endothelial cell fate commitment	0.0004	0.0001	4.77	0.209786	0.751021	ENSG00000198719	DLL1	1	up
BP	GO:0060857	establishment of glial blood-brain barrier	0.0004	0.0001	4.77	0.209786	0.751021	ENSG00000198947	DMD	1	down
BP	GO:0060916	mesenchymal cell proliferation involved in lung development	0.0004	0.0001	4.77	0.209786	0.751021	ENSG00000168036	CTNNB1	1	down
BP	GO:0061047	positive regulation of branching involved in lung morphogenesis	0.0004	0.0001	4.77	0.209786	0.751021	ENSG00000125378	BMP4	1	up
BP	GO:0061078	positive regulation of prostaglandin secretion involved in immune response	0.0004	0.0001	4.77	0.209786	0.751021	ENSG00000240972	MIF	1	up
BP	GO:0061149	BMP signaling pathway involved in ureter morphogenesis	0.0004	0.0001	4.77	0.209786	0.751021	ENSG00000125378	BMP4	1	up
BP	GO:0061151	BMP signaling pathway involved in renal system segmentation	0.0004	0.0001	4.77	0.209786	0.751021	ENSG00000125378	BMP4	1	up
BP	GO:0061193	taste bud development	0.0004	0.0001	4.77	0.209786	0.751021	ENSG00000225950	NTF4	1	up
BP	GO:0061300	cerebellum vasculature development	0.0004	0.0001	4.77	0.209786	0.751021	ENSG00000184903	IMMP2L	1	up
BP	GO:0061324	canonical Wnt signaling pathway involved in positive regulation of cardiac outflow tract cell proliferation	0.0004	0.0001	4.77	0.209786	0.751021	ENSG00000168036	CTNNB1	1	down
BP	GO:0061377	mammary gland lobule development	0.0004	0.0001	4.77	0.209786	0.751021	NewGene_4304	NewGene_4304	1	up
BP	GO:0061517	macrophage proliferation	0.0004	0.0001	4.77	0.209786	0.751021	ENSG00000120885	CLU	1	up
BP	GO:0061525	hindgut development	0.0004	0.0001	4.77	0.209786	0.751021	ENSG00000138002	IFT172	1	up
BP	GO:0061550	cranial ganglion development	0.0004	0.0001	4.77	0.209786	0.751021	ENSG00000168036	CTNNB1	1	down
BP	GO:0061623	glycolytic process from galactose	0.0004	0.0001	4.77	0.209786	0.751021	ENSG00000108479	GALK1	1	up
BP	GO:0061668	mitochondrial ribosome assembly	0.0004	0.0001	4.77	0.209786	0.751021	ENSG00000182810	DDX28	1	up
BP	GO:0061684	chaperone-mediated autophagy	0.0004	0.0001	4.77	0.209786	0.751021	ENSG00000120885	CLU	1	up
BP	GO:0061732	mitochondrial acetyl-CoA biosynthetic process from pyruvate	0.0004	0.0001	4.77	0.209786	0.751021	ENSG00000143158	MPC2	1	up
BP	GO:0061740	protein targeting to lysosome involved in chaperone-mediated autophagy	0.0004	0.0001	4.77	0.209786	0.751021	ENSG00000120885	CLU	1	up
BP	GO:0061741	chaperone-mediated protein transport involved in chaperone-mediated autophagy	0.0004	0.0001	4.77	0.209786	0.751021	ENSG00000120885	CLU	1	up
BP	GO:0061880	regulation of anterograde axonal transport of mitochondrion	0.0004	0.0001	4.77	0.209786	0.751021	ENSG00000149557	FEZ1	1	up
BP	GO:0061881	positive regulation of anterograde axonal transport of mitochondrion	0.0004	0.0001	4.77	0.209786	0.751021	ENSG00000149557	FEZ1	1	up
BP	GO:0062100	positive regulation of programmed necrotic cell death	0.0004	0.0001	4.77	0.209786	0.751021	ENSG00000141510	TP53	1	up
BP	GO:0070198	protein localization to chromosome, telomeric region	0.0004	0.0001	4.77	0.209786	0.751021	ENSG00000085224	ATRX	1	down
BP	GO:0070199	establishment of protein localization to chromosome	0.0004	0.0001	4.77	0.209786	0.751021	ENSG00000104872	PIH1D1	1	up
BP	GO:0070254	mucus secretion	0.0004	0.0001	4.77	0.209786	0.751021	ENSG00000106541	AGR2	1	up
BP	GO:0070445	regulation of oligodendrocyte progenitor proliferation	0.0004	0.0001	4.77	0.209786	0.751021	ENSG00000170558	CDH2	1	down
BP	GO:0070472	regulation of uterine smooth muscle contraction	0.0004	0.0001	4.77	0.209786	0.751021	ENSG00000183576	SETD3	1	down
BP	GO:0070488	neutrophil aggregation	0.0004	0.0001	4.77	0.209786	0.751021	ENSG00000143546	S100A8	1	up
BP	GO:0070535	histone H2A K63-linked ubiquitination	0.0004	0.0001	4.77	0.209786	0.751021	ENSG00000163961	RNF168	1	down
BP	GO:0070561	vitamin D receptor signaling pathway	0.0004	0.0001	4.77	0.209786	0.751021	ENSG00000019186	CYP24A1	1	down
BP	GO:0070637	pyridine nucleoside metabolic process	0.0004	0.0001	4.77	0.209786	0.751021	NewGene_7389	NewGene_7389	1	down
BP	GO:0070638	pyridine nucleoside catabolic process	0.0004	0.0001	4.77	0.209786	0.751021	NewGene_7389	NewGene_7389	1	down
BP	GO:0070669	response to interleukin-2	0.0004	0.0001	4.77	0.209786	0.751021	ENSG00000100385	IL2RB	1	up
BP	GO:0070813	hydrogen sulfide metabolic process	0.0004	0.0001	4.77	0.209786	0.751021	ENSG00000116761	CTH	1	down
BP	GO:0070814	hydrogen sulfide biosynthetic process	0.0004	0.0001	4.77	0.209786	0.751021	ENSG00000116761	CTH	1	down
BP	GO:0070889	platelet alpha granule organization	0.0004	0.0001	4.77	0.209786	0.751021	ENSG00000160796	NBEAL2	1	down
BP	GO:0070901	mitochondrial tRNA methylation	0.0004	0.0001	4.77	0.209786	0.751021	ENSG00000126814	TRMT5	1	down
BP	GO:0071033	nuclear retention of pre-mRNA at the site of transcription	0.0004	0.0001	4.77	0.209786	0.751021	ENSG00000126226	PCID2	1	down
BP	GO:0071169	establishment of protein localization to chromatin	0.0004	0.0001	4.77	0.209786	0.751021	ENSG00000104872	PIH1D1	1	up
BP	GO:0071211	protein targeting to vacuole involved in autophagy	0.0004	0.0001	4.77	0.209786	0.751021	ENSG00000120885	CLU	1	up
BP	GO:0071247	cellular response to chromate	0.0004	0.0001	4.77	0.209786	0.751021	ENSG00000002330	BAD	1	up
BP	GO:0071266	'de novo' L-methionine biosynthetic process	0.0004	0.0001	4.77	0.209786	0.751021	ENSG00000116761	CTH	1	down
BP	GO:0071267	L-methionine salvage	0.0004	0.0001	4.77	0.209786	0.751021	ENSG00000037757	MRI1	1	up
BP	GO:0071340	skeletal muscle acetylcholine-gated channel clustering	0.0004	0.0001	4.77	0.209786	0.751021	ENSG00000157916	RER1	1	up
BP	GO:0071352	cellular response to interleukin-2	0.0004	0.0001	4.77	0.209786	0.751021	ENSG00000100385	IL2RB	1	up
BP	GO:0071402	cellular response to lipoprotein particle stimulus	0.0004	0.0001	4.77	0.209786	0.751021	ENSG00000150093	ITGB1	1	down
BP	GO:0071418	cellular response to amine stimulus	0.0004	0.0001	4.77	0.209786	0.751021	ENSG00000130707	ASS1	1	up
BP	GO:0071450	cellular response to oxygen radical	0.0004	0.0001	4.77	0.209786	0.751021	ENSG00000181019	NQO1	1	up
BP	GO:0071451	cellular response to superoxide	0.0004	0.0001	4.77	0.209786	0.751021	ENSG00000181019	NQO1	1	up
BP	GO:0071528	tRNA re-export from nucleus	0.0004	0.0001	4.77	0.209786	0.751021	ENSG00000184575	XPOT	1	down
BP	GO:0071557	histone H3-K27 demethylation	0.0004	0.0001	4.77	0.209786	0.751021	ENSG00000006459	KDM7A	1	down
BP	GO:0071641	negative regulation of macrophage inflammatory protein 1 alpha production	0.0004	0.0001	4.77	0.209786	0.751021	ENSG00000081181	ARG2	1	down
BP	GO:0071644	negative regulation of chemokine (C-C motif) ligand 4 production	0.0004	0.0001	4.77	0.209786	0.751021	ENSG00000081181	ARG2	1	down
BP	GO:0071671	regulation of smooth muscle cell chemotaxis	0.0004	0.0001	4.77	0.209786	0.751021	ENSG00000172725	CORO1B	1	up
BP	GO:0071684	organism emergence from protective structure	0.0004	0.0001	4.77	0.209786	0.751021	ENSG00000030582	GRN	1	up
BP	GO:0072053	renal inner medulla development	0.0004	0.0001	4.77	0.209786	0.751021	ENSG00000168036	CTNNB1	1	down
BP	GO:0072054	renal outer medulla development	0.0004	0.0001	4.77	0.209786	0.751021	ENSG00000168036	CTNNB1	1	down
BP	GO:0072104	glomerular capillary formation	0.0004	0.0001	4.77	0.209786	0.751021	ENSG00000125378	BMP4	1	up
BP	GO:0072192	ureter epithelial cell differentiation	0.0004	0.0001	4.77	0.209786	0.751021	ENSG00000125378	BMP4	1	up
BP	GO:0072193	ureter smooth muscle cell differentiation	0.0004	0.0001	4.77	0.209786	0.751021	ENSG00000125378	BMP4	1	up
BP	GO:0072198	mesenchymal cell proliferation involved in ureter development	0.0004	0.0001	4.77	0.209786	0.751021	ENSG00000125378	BMP4	1	up
BP	GO:0072216	positive regulation of metanephros development	0.0004	0.0001	4.77	0.209786	0.751021	ENSG00000128342	LIF	1	down
BP	GO:0072540	T-helper 17 cell lineage commitment	0.0004	0.0001	4.77	0.209786	0.751021	ENSG00000136244	IL6	1	up
BP	GO:0072553	terminal button organization	0.0004	0.0001	4.77	0.209786	0.751021	ENSG00000143553	SNAPIN	1	up
BP	GO:0072750	cellular response to leptomycin B	0.0004	0.0001	4.77	0.209786	0.751021	ENSG00000099901	RANBP1	1	up
BP	GO:0075733	intracellular transport of virus	0.0004	0.0001	4.77	0.209786	0.751021	ENSG00000150991	UBC	1	down
BP	GO:0086001	cardiac muscle cell action potential	0.0004	0.0001	4.77	0.209786	0.751021	ENSG00000198947	DMD	1	down
BP	GO:0090065	regulation of production of siRNA involved in RNA interference	0.0004	0.0001	4.77	0.209786	0.751021	ENSG00000139546	TARBP2	1	up
BP	GO:0090129	positive regulation of synapse maturation	0.0004	0.0001	4.77	0.209786	0.751021	ENSG00000107954	NEURL1	1	down
BP	GO:0090135	actin filament branching	0.0004	0.0001	4.77	0.209786	0.751021	ENSG00000172725	CORO1B	1	up
BP	GO:0090191	negative regulation of branching involved in ureteric bud morphogenesis	0.0004	0.0001	4.77	0.209786	0.751021	ENSG00000125378	BMP4	1	up
BP	GO:0090226	regulation of microtubule nucleation by Ran protein signal transduction	0.0004	0.0001	4.77	0.209786	0.751021	ENSG00000108961	RANGRF	1	up
BP	GO:0090735	DNA repair complex assembly	0.0004	0.0001	4.77	0.209786	0.751021	ENSG00000175854	SWI5	1	up
BP	GO:0097039	protein linear polyubiquitination	0.0004	0.0001	4.77	0.209786	0.751021	ENSG00000179526	SHARPIN	1	up
BP	GO:0097102	endothelial tip cell fate specification	0.0004	0.0001	4.77	0.209786	0.751021	ENSG00000198719	DLL1	1	up
BP	GO:0097118	neuroligin clustering involved in postsynaptic membrane assembly	0.0004	0.0001	4.77	0.209786	0.751021	ENSG00000170558	CDH2	1	down
BP	GO:0097184	response to azide	0.0004	0.0001	4.77	0.209786	0.751021	ENSG00000158125	XDH	1	down
BP	GO:0097278	complement-dependent cytotoxicity	0.0004	0.0001	4.77	0.209786	0.751021	ENSG00000125730	C3	1	up
BP	GO:0097709	connective tissue replacement	0.0004	0.0001	4.77	0.209786	0.751021	ENSG00000115008	IL1A	1	down
BP	GO:0098693	regulation of synaptic vesicle cycle	0.0004	0.0001	4.77	0.209786	0.751021	ENSG00000138078	PREPL	1	down
BP	GO:0098705	copper ion import across plasma membrane	0.0004	0.0001	4.77	0.209786	0.751021	ENSG00000136868	SLC31A1	1	down
BP	GO:0098822	peptidyl-cysteine modification to L-cysteine persulfide	0.0004	0.0001	4.77	0.209786	0.751021	ENSG00000124217	MOCS3	1	up
BP	GO:0098902	regulation of membrane depolarization during action potential	0.0004	0.0001	4.77	0.209786	0.751021	ENSG00000108961	RANGRF	1	up
BP	GO:0098909	regulation of cardiac muscle cell action potential involved in regulation of contraction	0.0004	0.0001	4.77	0.209786	0.751021	ENSG00000108961	RANGRF	1	up
BP	GO:0098989	NMDA selective glutamate receptor signaling pathway	0.0004	0.0001	4.77	0.209786	0.751021	ENSG00000156299	TIAM1	1	down
BP	GO:0099532	synaptic vesicle endosomal processing	0.0004	0.0001	4.77	0.209786	0.751021	ENSG00000102189	EEA1	1	down
BP	GO:0099612	protein localization to axon	0.0004	0.0001	4.77	0.209786	0.751021	ENSG00000105669	COPE	1	up
BP	GO:0101030	tRNA-guanine transglycosylation	0.0004	0.0001	4.77	0.209786	0.751021	ENSG00000213339	QTRT1	1	up
BP	GO:0106035	protein maturation by [4Fe-4S] cluster transfer	0.0004	0.0001	4.77	0.209786	0.751021	ENSG00000166797	CIAO2A	1	up
BP	GO:0110026	regulation of DNA strand resection involved in replication fork processing	0.0004	0.0001	4.77	0.209786	0.751021	ENSG00000138311	ZNF365	1	down
BP	GO:0140042	lipid droplet formation	0.0004	0.0001	4.77	0.209786	0.751021	ENSG00000163624	CDS1	1	down
BP	GO:0150093	amyloid-beta clearance by transcytosis	0.0004	0.0001	4.77	0.209786	0.751021	ENSG00000073921	PICALM	1	down
BP	GO:1900095	regulation of dosage compensation by inactivation of X chromosome	0.0004	0.0001	4.77	0.209786	0.751021	ENSG00000131263	RLIM	1	down
BP	GO:1900110	negative regulation of histone H3-K9 dimethylation	0.0004	0.0001	4.77	0.209786	0.751021	ENSG00000104872	PIH1D1	1	up
BP	GO:1900154	regulation of bone trabecula formation	0.0004	0.0001	4.77	0.209786	0.751021	ENSG00000136457	CHAD	1	down
BP	GO:1900155	negative regulation of bone trabecula formation	0.0004	0.0001	4.77	0.209786	0.751021	ENSG00000136457	CHAD	1	down
BP	GO:1900245	positive regulation of MDA-5 signaling pathway	0.0004	0.0001	4.77	0.209786	0.751021	ENSG00000108771	DHX58	1	up
BP	GO:1900246	positive regulation of RIG-I signaling pathway	0.0004	0.0001	4.77	0.209786	0.751021	ENSG00000108771	DHX58	1	up
BP	GO:1900364	negative regulation of mRNA polyadenylation	0.0004	0.0001	4.77	0.209786	0.751021	ENSG00000100722	ZC3H14	1	down
BP	GO:1900387	obsolete negative regulation of cell-cell adhesion by negative regulation of transcription from RNA polymerase II promoter	0.0004	0.0001	4.77	0.209786	0.751021	ENSG00000019549	SNAI2	1	down
BP	GO:1900747	negative regulation of vascular endothelial growth factor signaling pathway	0.0004	0.0001	4.77	0.209786	0.751021	ENSG00000158125	XDH	1	down
BP	GO:1900748	positive regulation of vascular endothelial growth factor signaling pathway	0.0004	0.0001	4.77	0.209786	0.751021	ENSG00000165757	JCAD	1	down
BP	GO:1901033	positive regulation of response to reactive oxygen species	0.0004	0.0001	4.77	0.209786	0.751021	ENSG00000118689	FOXO3	1	down
BP	GO:1901069	guanosine-containing compound catabolic process	0.0004	0.0001	4.77	0.209786	0.751021	NewGene_7389	NewGene_7389	1	down
BP	GO:1901070	guanosine-containing compound biosynthetic process	0.0004	0.0001	4.77	0.209786	0.751021	NewGene_7389	NewGene_7389	1	down
BP	GO:1901160	primary amino compound metabolic process	0.0004	0.0001	4.77	0.209786	0.751021	ENSG00000116096	SPR	1	up
BP	GO:1901269	lipooligosaccharide metabolic process	0.0004	0.0001	4.77	0.209786	0.751021	ENSG00000004779	NDUFAB1	1	up
BP	GO:1901271	lipooligosaccharide biosynthetic process	0.0004	0.0001	4.77	0.209786	0.751021	ENSG00000004779	NDUFAB1	1	up
BP	GO:1901344	response to leptomycin B	0.0004	0.0001	4.77	0.209786	0.751021	ENSG00000099901	RANBP1	1	up
BP	GO:1901423	response to benzene	0.0004	0.0001	4.77	0.209786	0.751021	ENSG00000002330	BAD	1	up
BP	GO:1901475	pyruvate transmembrane transport	0.0004	0.0001	4.77	0.209786	0.751021	ENSG00000118596	SLC16A7	1	down
BP	GO:1901523	icosanoid catabolic process	0.0004	0.0001	4.77	0.209786	0.751021	ENSG00000159228	CBR1	1	up
BP	GO:1901534	positive regulation of hematopoietic progenitor cell differentiation	0.0004	0.0001	4.77	0.209786	0.751021	ENSG00000126804	ZBTB1	1	down
BP	GO:1901569	fatty acid derivative catabolic process	0.0004	0.0001	4.77	0.209786	0.751021	ENSG00000159228	CBR1	1	up
BP	GO:1901581	negative regulation of telomeric RNA transcription from RNA pol II promoter	0.0004	0.0001	4.77	0.209786	0.751021	ENSG00000085224	ATRX	1	down
BP	GO:1901662	quinone catabolic process	0.0004	0.0001	4.77	0.209786	0.751021	ENSG00000159228	CBR1	1	up
BP	GO:1901674	regulation of histone H3-K27 acetylation	0.0004	0.0001	4.77	0.209786	0.751021	ENSG00000128342	LIF	1	down
BP	GO:1901676	positive regulation of histone H3-K27 acetylation	0.0004	0.0001	4.77	0.209786	0.751021	ENSG00000128342	LIF	1	down
BP	GO:1901748	leukotriene D4 metabolic process	0.0004	0.0001	4.77	0.209786	0.751021	ENSG00000167741	GGT6	1	up
BP	GO:1901750	leukotriene D4 biosynthetic process	0.0004	0.0001	4.77	0.209786	0.751021	ENSG00000167741	GGT6	1	up
BP	GO:1901805	beta-glucoside catabolic process	0.0004	0.0001	4.77	0.209786	0.751021	ENSG00000177628	GBA	1	up
BP	GO:1901843	positive regulation of high voltage-gated calcium channel activity	0.0004	0.0001	4.77	0.209786	0.751021	ENSG00000146729	NIPSNAP2	1	down
BP	GO:1901964	positive regulation of cell proliferation involved in outflow tract morphogenesis	0.0004	0.0001	4.77	0.209786	0.751021	ENSG00000125378	BMP4	1	up
BP	GO:1902037	negative regulation of hematopoietic stem cell differentiation	0.0004	0.0001	4.77	0.209786	0.751021	ENSG00000113013	HSPA9	1	down
BP	GO:1902220	positive regulation of intrinsic apoptotic signaling pathway in response to osmotic stress	0.0004	0.0001	4.77	0.209786	0.751021	ENSG00000002330	BAD	1	up
BP	GO:1902221	erythrose 4-phosphate/phosphoenolpyruvate family amino acid metabolic process	0.0004	0.0001	4.77	0.209786	0.751021	ENSG00000116096	SPR	1	up
BP	GO:1902255	positive regulation of intrinsic apoptotic signaling pathway by p53 class mediator	0.0004	0.0001	4.77	0.209786	0.751021	ENSG00000142676	RPL11	1	up
BP	GO:1902302	regulation of potassium ion export across plasma membrane	0.0004	0.0001	4.77	0.209786	0.751021	ENSG00000075711	DLG1	1	down
BP	GO:1902463	protein localization to cell leading edge	0.0004	0.0001	4.77	0.209786	0.751021	ENSG00000172725	CORO1B	1	up
BP	GO:1902511	negative regulation of apoptotic DNA fragmentation	0.0004	0.0001	4.77	0.209786	0.751021	ENSG00000173614	NMNAT1	1	up
BP	GO:1902659	regulation of glucose mediated signaling pathway	0.0004	0.0001	4.77	0.209786	0.751021	ENSG00000104872	PIH1D1	1	up
BP	GO:1902661	positive regulation of glucose mediated signaling pathway	0.0004	0.0001	4.77	0.209786	0.751021	ENSG00000104872	PIH1D1	1	up
BP	GO:1902714	negative regulation of interferon-gamma secretion	0.0004	0.0001	4.77	0.209786	0.751021	ENSG00000163874	ZC3H12A	1	up
BP	GO:1902774	late endosome to lysosome transport	0.0004	0.0001	4.77	0.209786	0.751021	ENSG00000143553	SNAPIN	1	up
BP	GO:1902775	mitochondrial large ribosomal subunit assembly	0.0004	0.0001	4.77	0.209786	0.751021	ENSG00000182810	DDX28	1	up
BP	GO:1902822	regulation of late endosome to lysosome transport	0.0004	0.0001	4.77	0.209786	0.751021	ENSG00000143553	SNAPIN	1	up
BP	GO:1902824	positive regulation of late endosome to lysosome transport	0.0004	0.0001	4.77	0.209786	0.751021	ENSG00000143553	SNAPIN	1	up
BP	GO:1902847	regulation of neuronal signal transduction	0.0004	0.0001	4.77	0.209786	0.751021	ENSG00000120885	CLU	1	up
BP	GO:1902950	regulation of dendritic spine maintenance	0.0004	0.0001	4.77	0.209786	0.751021	ENSG00000152413	HOMER1	1	down
BP	GO:1902951	negative regulation of dendritic spine maintenance	0.0004	0.0001	4.77	0.209786	0.751021	ENSG00000171867	PRNP	1	down
BP	GO:1902957	negative regulation of mitochondrial electron transport, NADH to ubiquinone	0.0004	0.0001	4.77	0.209786	0.751021	ENSG00000120675	DNAJC15	1	up
BP	GO:1902961	positive regulation of aspartic-type endopeptidase activity involved in amyloid precursor protein catabolic process	0.0004	0.0001	4.77	0.209786	0.751021	ENSG00000073921	PICALM	1	down
BP	GO:1902963	negative regulation of metalloendopeptidase activity involved in amyloid precursor protein catabolic process	0.0004	0.0001	4.77	0.209786	0.751021	ENSG00000073921	PICALM	1	down
BP	GO:1902979	mitotic DNA replication termination	0.0004	0.0001	4.77	0.209786	0.751021	ENSG00000022277	RTF2	1	up
BP	GO:1902996	regulation of neurofibrillary tangle assembly	0.0004	0.0001	4.77	0.209786	0.751021	ENSG00000120885	CLU	1	up
BP	GO:1902998	positive regulation of neurofibrillary tangle assembly	0.0004	0.0001	4.77	0.209786	0.751021	ENSG00000120885	CLU	1	up
BP	GO:1903003	positive regulation of protein deubiquitination	0.0004	0.0001	4.77	0.209786	0.751021	ENSG00000163874	ZC3H12A	1	up
BP	GO:1903109	positive regulation of mitochondrial transcription	0.0004	0.0001	4.77	0.209786	0.751021	ENSG00000250479	CHCHD10	1	up
BP	GO:1903189	glyoxal metabolic process	0.0004	0.0001	4.77	0.209786	0.751021	ENSG00000116288	PARK7	1	up
BP	GO:1903259	exon-exon junction complex disassembly	0.0004	0.0001	4.77	0.209786	0.751021	ENSG00000170473	PYM1	1	up
BP	GO:1903286	regulation of potassium ion import	0.0004	0.0001	4.77	0.209786	0.751021	ENSG00000075711	DLG1	1	down
BP	GO:1903335	regulation of vacuolar transport	0.0004	0.0001	4.77	0.209786	0.751021	ENSG00000143553	SNAPIN	1	up
BP	GO:1903337	positive regulation of vacuolar transport	0.0004	0.0001	4.77	0.209786	0.751021	ENSG00000143553	SNAPIN	1	up
BP	GO:1903367	positive regulation of fear response	0.0004	0.0001	4.77	0.209786	0.751021	ENSG00000163794	UCN	1	up
BP	GO:1903378	positive regulation of oxidative stress-induced neuron intrinsic apoptotic signaling pathway	0.0004	0.0001	4.77	0.209786	0.751021	ENSG00000109670	FBXW7	1	down
BP	GO:1903445	protein transport from ciliary membrane to plasma membrane	0.0004	0.0001	4.77	0.209786	0.751021	ENSG00000150977	RILPL2	1	up
BP	GO:1903567	regulation of protein localization to ciliary membrane	0.0004	0.0001	4.77	0.209786	0.751021	ENSG00000203965	EFCAB7	1	up
BP	GO:1903569	positive regulation of protein localization to ciliary membrane	0.0004	0.0001	4.77	0.209786	0.751021	ENSG00000203965	EFCAB7	1	up
BP	GO:1903615	positive regulation of protein tyrosine phosphatase activity	0.0004	0.0001	4.77	0.209786	0.751021	ENSG00000196950	SLC39A10	1	down
BP	GO:1903651	positive regulation of cytoplasmic transport	0.0004	0.0001	4.77	0.209786	0.751021	ENSG00000032389	EIPR1	1	up
BP	GO:1903660	negative regulation of complement-dependent cytotoxicity	0.0004	0.0001	4.77	0.209786	0.751021	ENSG00000096384	HSP90AB1	1	down
BP	GO:1903719	regulation of I-kappaB phosphorylation	0.0004	0.0001	4.77	0.209786	0.751021	ENSG00000198171	DDRGK1	1	up
BP	GO:1903764	regulation of potassium ion export across plasma membrane	0.0004	0.0001	4.77	0.209786	0.751021	ENSG00000075711	DLG1	1	down
BP	GO:1903814	regulation of collecting lymphatic vessel constriction	0.0004	0.0001	4.77	0.209786	0.751021	ENSG00000120937	NPPB	1	down
BP	GO:1903816	positive regulation of collecting lymphatic vessel constriction	0.0004	0.0001	4.77	0.209786	0.751021	ENSG00000120937	NPPB	1	down
BP	GO:1903867	extraembryonic membrane development	0.0004	0.0001	4.77	0.209786	0.751021	ENSG00000129173	E2F8	1	up
BP	GO:1903892	negative regulation of ATF6-mediated unfolded protein response	0.0004	0.0001	4.77	0.209786	0.751021	ENSG00000109501	WFS1	1	up
BP	GO:1903919	negative regulation of actin filament severing	0.0004	0.0001	4.77	0.209786	0.751021	ENSG00000100345	MYH9	1	down
BP	GO:1903923	positive regulation of protein processing in phagocytic vesicle	0.0004	0.0001	4.77	0.209786	0.751021	ENSG00000100345	MYH9	1	down
BP	GO:1903936	cellular response to sodium arsenite	0.0004	0.0001	4.77	0.209786	0.751021	ENSG00000163874	ZC3H12A	1	up
BP	GO:1903955	positive regulation of protein targeting to mitochondrion	0.0004	0.0001	4.77	0.209786	0.751021	ENSG00000109670	FBXW7	1	down
BP	GO:1904024	negative regulation of glucose catabolic process to lactate via pyruvate	0.0004	0.0001	4.77	0.209786	0.751021	ENSG00000141510	TP53	1	up
BP	GO:1904154	positive regulation of retrograde protein transport, ER to cytosol	0.0004	0.0001	4.77	0.209786	0.751021	ENSG00000134109	EDEM1	1	down
BP	GO:1904177	regulation of adipose tissue development	0.0004	0.0001	4.77	0.209786	0.751021	ENSG00000176485	PLA2G16	1	up
BP	GO:1904181	positive regulation of membrane depolarization	0.0004	0.0001	4.77	0.209786	0.751021	ENSG00000198408	OGA	1	down
BP	GO:1904268	positive regulation of Schwann cell chemotaxis	0.0004	0.0001	4.77	0.209786	0.751021	ENSG00000156299	TIAM1	1	down
BP	GO:1904444	regulation of establishment of Sertoli cell barrier	0.0004	0.0001	4.77	0.209786	0.751021	ENSG00000115008	IL1A	1	down
BP	GO:1904445	negative regulation of establishment of Sertoli cell barrier	0.0004	0.0001	4.77	0.209786	0.751021	ENSG00000115008	IL1A	1	down
BP	GO:1904501	positive regulation of chromatin-mediated maintenance of transcription	0.0004	0.0001	4.77	0.209786	0.751021	ENSG00000168036	CTNNB1	1	down
BP	GO:1904571	positive regulation of selenocysteine incorporation	0.0004	0.0001	4.77	0.209786	0.751021	ENSG00000156482	RPL30	1	up
BP	GO:1904594	regulation of termination of RNA polymerase II transcription	0.0004	0.0001	4.77	0.209786	0.751021	ENSG00000107290	SETX	1	down
BP	GO:1904595	positive regulation of termination of RNA polymerase II transcription	0.0004	0.0001	4.77	0.209786	0.751021	ENSG00000107290	SETX	1	down
BP	GO:1904710	positive regulation of granulosa cell apoptotic process	0.0004	0.0001	4.77	0.209786	0.751021	ENSG00000002330	BAD	1	up
BP	GO:1904781	positive regulation of protein localization to centrosome	0.0004	0.0001	4.77	0.209786	0.751021	ENSG00000126001	CEP250	1	down
BP	GO:1904784	NLRP1 inflammasome complex assembly	0.0004	0.0001	4.77	0.209786	0.751021	ENSG00000091592	NLRP1	1	down
BP	GO:1904793	regulation of euchromatin binding	0.0004	0.0001	4.77	0.209786	0.751021	ENSG00000168036	CTNNB1	1	down
BP	GO:1904809	regulation of dense core granule transport	0.0004	0.0001	4.77	0.209786	0.751021	ENSG00000032389	EIPR1	1	up
BP	GO:1904811	positive regulation of dense core granule transport	0.0004	0.0001	4.77	0.209786	0.751021	ENSG00000032389	EIPR1	1	up
BP	GO:1904829	regulation of aortic smooth muscle cell differentiation	0.0004	0.0001	4.77	0.209786	0.751021	ENSG00000116761	CTH	1	down
BP	GO:1904831	positive regulation of aortic smooth muscle cell differentiation	0.0004	0.0001	4.77	0.209786	0.751021	ENSG00000116761	CTH	1	down
BP	GO:1904872	regulation of telomerase RNA localization to Cajal body	0.0004	0.0001	4.77	0.209786	0.751021	ENSG00000182117	NOP10	1	up
BP	GO:1904874	positive regulation of telomerase RNA localization to Cajal body	0.0004	0.0001	4.77	0.209786	0.751021	ENSG00000182117	NOP10	1	up
BP	GO:1904924	negative regulation of mitophagy in response to mitochondrial depolarization	0.0004	0.0001	4.77	0.209786	0.751021	ENSG00000115317	HTRA2	1	up
BP	GO:1905048	regulation of metallopeptidase activity	0.0004	0.0001	4.77	0.209786	0.751021	ENSG00000198171	DDRGK1	1	up
BP	GO:1905063	regulation of vascular associated smooth muscle cell differentiation	0.0004	0.0001	4.77	0.209786	0.751021	ENSG00000116761	CTH	1	down
BP	GO:1905065	positive regulation of vascular associated smooth muscle cell differentiation	0.0004	0.0001	4.77	0.209786	0.751021	ENSG00000116761	CTH	1	down
BP	GO:1905077	negative regulation of interleukin-17 secretion	0.0004	0.0001	4.77	0.209786	0.751021	ENSG00000081181	ARG2	1	down
BP	GO:1905206	positive regulation of hydrogen peroxide-induced cell death	0.0004	0.0001	4.77	0.209786	0.751021	ENSG00000118689	FOXO3	1	down
BP	GO:1905373	ceramide phosphoethanolamine biosynthetic process	0.0004	0.0001	4.77	0.209786	0.751021	ENSG00000164023	SGMS2	1	down
BP	GO:1905377	response to D-galactose	0.0004	0.0001	4.77	0.209786	0.751021	ENSG00000105835	NAMPT	1	down
BP	GO:1905402	regulation of activated CD8-positive, alpha-beta T cell apoptotic process	0.0004	0.0001	4.77	0.209786	0.751021	ENSG00000120217	CD274	1	down
BP	GO:1905403	negative regulation of activated CD8-positive, alpha-beta T cell apoptotic process	0.0004	0.0001	4.77	0.209786	0.751021	ENSG00000081181	ARG2	1	down
BP	GO:1905404	positive regulation of activated CD8-positive, alpha-beta T cell apoptotic process	0.0004	0.0001	4.77	0.209786	0.751021	ENSG00000120217	CD274	1	down
BP	GO:1905447	negative regulation of mitochondrial ATP synthesis coupled electron transport	0.0004	0.0001	4.77	0.209786	0.751021	ENSG00000120675	DNAJC15	1	up
BP	GO:1905458	positive regulation of lymphoid progenitor cell differentiation	0.0004	0.0001	4.77	0.209786	0.751021	ENSG00000126804	ZBTB1	1	down
BP	GO:1905553	regulation of blood vessel branching	0.0004	0.0001	4.77	0.209786	0.751021	ENSG00000204315	FKBPL	1	up
BP	GO:1905595	regulation of low-density lipoprotein particle receptor binding	0.0004	0.0001	4.77	0.209786	0.751021	ENSG00000169174	PCSK9	1	down
BP	GO:1905596	negative regulation of low-density lipoprotein particle receptor binding	0.0004	0.0001	4.77	0.209786	0.751021	ENSG00000169174	PCSK9	1	down
BP	GO:1905598	negative regulation of low-density lipoprotein receptor activity	0.0004	0.0001	4.77	0.209786	0.751021	ENSG00000169174	PCSK9	1	down
BP	GO:1905601	negative regulation of receptor-mediated endocytosis involved in cholesterol transport	0.0004	0.0001	4.77	0.209786	0.751021	ENSG00000169174	PCSK9	1	down
BP	GO:1905664	regulation of calcium ion import across plasma membrane	0.0004	0.0001	4.77	0.209786	0.751021	ENSG00000171867	PRNP	1	down
BP	GO:1905835	cellular response to pyrimidine ribonucleotide	0.0004	0.0001	4.77	0.209786	0.751021	ENSG00000171631	P2RY6	1	up
BP	GO:1905885	positive regulation of triglyceride transport	0.0004	0.0001	4.77	0.209786	0.751021	ENSG00000170456	DENND5B	1	down
BP	GO:1905891	regulation of cellular response to thapsigargin	0.0004	0.0001	4.77	0.209786	0.751021	ENSG00000120885	CLU	1	up
BP	GO:1905892	negative regulation of cellular response to thapsigargin	0.0004	0.0001	4.77	0.209786	0.751021	ENSG00000120885	CLU	1	up
BP	GO:1905894	regulation of cellular response to tunicamycin	0.0004	0.0001	4.77	0.209786	0.751021	ENSG00000120885	CLU	1	up
BP	GO:1905895	negative regulation of cellular response to tunicamycin	0.0004	0.0001	4.77	0.209786	0.751021	ENSG00000120885	CLU	1	up
BP	GO:1905906	regulation of amyloid fibril formation	0.0004	0.0001	4.77	0.209786	0.751021	ENSG00000120885	CLU	1	up
BP	GO:1905908	positive regulation of amyloid fibril formation	0.0004	0.0001	4.77	0.209786	0.751021	ENSG00000120885	CLU	1	up
BP	GO:1905940	negative regulation of gonad development	0.0004	0.0001	4.77	0.209786	0.751021	ENSG00000115008	IL1A	1	down
BP	GO:1905953	negative regulation of lipid localization	0.0004	0.0001	4.77	0.209786	0.751021	ENSG00000169174	PCSK9	1	down
BP	GO:1990108	protein linear deubiquitination	0.0004	0.0001	4.77	0.209786	0.751021	ENSG00000154124	OTULIN	1	down
BP	GO:1990144	intrinsic apoptotic signaling pathway in response to hypoxia	0.0004	0.0001	4.77	0.209786	0.751021	ENSG00000141510	TP53	1	up
BP	GO:1990390	protein K33-linked ubiquitination	0.0004	0.0001	4.77	0.209786	0.751021	ENSG00000076321	KLHL20	1	down
BP	GO:1990535	neuron projection maintenance	0.0004	0.0001	4.77	0.209786	0.751021	ENSG00000171867	PRNP	1	down
BP	GO:1990637	response to prolactin	0.0004	0.0001	4.77	0.209786	0.751021	ENSG00000147437	GNRH1	1	down
BP	GO:1990737	response to manganese-induced endoplasmic reticulum stress	0.0004	0.0001	4.77	0.209786	0.751021	ENSG00000134001	EIF2S1	1	down
BP	GO:1990755	mitotic spindle microtubule depolymerization	0.0004	0.0001	4.77	0.209786	0.751021	ENSG00000154429	CCSAP	1	down
BP	GO:1990834	response to odorant	0.0004	0.0001	4.77	0.209786	0.751021	ENSG00000136943	CTSV	1	down
BP	GO:1990918	double-strand break repair involved in meiotic recombination	0.0004	0.0001	4.77	0.209786	0.751021	ENSG00000136492	BRIP1	1	down
BP	GO:2000017	positive regulation of determination of dorsal identity	0.0004	0.0001	4.77	0.209786	0.751021	ENSG00000168036	CTNNB1	1	down
BP	GO:2000018	regulation of male gonad development	0.0004	0.0001	4.77	0.209786	0.751021	ENSG00000115008	IL1A	1	down
BP	GO:2000019	negative regulation of male gonad development	0.0004	0.0001	4.77	0.209786	0.751021	ENSG00000115008	IL1A	1	down
BP	GO:2000078	positive regulation of type B pancreatic cell development	0.0004	0.0001	4.77	0.209786	0.751021	ENSG00000002330	BAD	1	up
BP	GO:2000174	regulation of pro-T cell differentiation	0.0004	0.0001	4.77	0.209786	0.751021	ENSG00000126804	ZBTB1	1	down
BP	GO:2000176	positive regulation of pro-T cell differentiation	0.0004	0.0001	4.77	0.209786	0.751021	ENSG00000126804	ZBTB1	1	down
BP	GO:2000182	regulation of progesterone biosynthetic process	0.0004	0.0001	4.77	0.209786	0.751021	ENSG00000120738	EGR1	1	down
BP	GO:2000199	positive regulation of ribonucleoprotein complex localization	0.0004	0.0001	4.77	0.209786	0.751021	ENSG00000058729	RIOK2	1	up
BP	GO:2000200	regulation of ribosomal subunit export from nucleus	0.0004	0.0001	4.77	0.209786	0.751021	ENSG00000058729	RIOK2	1	up
BP	GO:2000202	positive regulation of ribosomal subunit export from nucleus	0.0004	0.0001	4.77	0.209786	0.751021	ENSG00000058729	RIOK2	1	up
BP	GO:2000206	regulation of ribosomal small subunit export from nucleus	0.0004	0.0001	4.77	0.209786	0.751021	ENSG00000058729	RIOK2	1	up
BP	GO:2000208	positive regulation of ribosomal small subunit export from nucleus	0.0004	0.0001	4.77	0.209786	0.751021	ENSG00000058729	RIOK2	1	up
BP	GO:2000277	positive regulation of oxidative phosphorylation uncoupler activity	0.0004	0.0001	4.77	0.209786	0.751021	ENSG00000116288	PARK7	1	up
BP	GO:2000288	positive regulation of myoblast proliferation	0.0004	0.0001	4.77	0.209786	0.751021	ENSG00000112033	PPARD	1	down
BP	GO:2000312	regulation of kainate selective glutamate receptor activity	0.0004	0.0001	4.77	0.209786	0.751021	ENSG00000171208	NETO2	1	down
BP	GO:2000346	negative regulation of hepatocyte proliferation	0.0004	0.0001	4.77	0.209786	0.751021	ENSG00000109670	FBXW7	1	down
BP	GO:2000348	regulation of CD40 signaling pathway	0.0004	0.0001	4.77	0.209786	0.751021	ENSG00000179526	SHARPIN	1	up
BP	GO:2000354	regulation of ovarian follicle development	0.0004	0.0001	4.77	0.209786	0.751021	ENSG00000147437	GNRH1	1	down
BP	GO:2000389	regulation of neutrophil extravasation	0.0004	0.0001	4.77	0.209786	0.751021	ENSG00000115008	IL1A	1	down
BP	GO:2000394	positive regulation of lamellipodium morphogenesis	0.0004	0.0001	4.77	0.209786	0.751021	ENSG00000172725	CORO1B	1	up
BP	GO:2000402	negative regulation of lymphocyte migration	0.0004	0.0001	4.77	0.209786	0.751021	ENSG00000136141	LRCH1	1	down
BP	GO:2000405	negative regulation of T cell migration	0.0004	0.0001	4.77	0.209786	0.751021	ENSG00000136141	LRCH1	1	down
BP	GO:2000431	regulation of cytokinesis, actomyosin contractile ring assembly	0.0004	0.0001	4.77	0.209786	0.751021	ENSG00000114346	ECT2	1	down
BP	GO:2000434	regulation of protein neddylation	0.0004	0.0001	4.77	0.209786	0.751021	ENSG00000172428	COPS9	1	up
BP	GO:2000435	negative regulation of protein neddylation	0.0004	0.0001	4.77	0.209786	0.751021	ENSG00000172428	COPS9	1	up
BP	GO:2000465	regulation of glycogen (starch) synthase activity	0.0004	0.0001	4.77	0.209786	0.751021	ENSG00000178567	EPM2AIP1	1	down
BP	GO:2000627	positive regulation of miRNA catabolic process	0.0004	0.0001	4.77	0.209786	0.751021	ENSG00000163874	ZC3H12A	1	up
BP	GO:2000630	positive regulation of miRNA metabolic process	0.0004	0.0001	4.77	0.209786	0.751021	ENSG00000163874	ZC3H12A	1	up
BP	GO:2000631	regulation of pre-miRNA processing	0.0004	0.0001	4.77	0.209786	0.751021	ENSG00000186666	BCDIN3D	1	up
BP	GO:2000632	negative regulation of pre-miRNA processing	0.0004	0.0001	4.77	0.209786	0.751021	ENSG00000186666	BCDIN3D	1	up
BP	GO:2000639	negative regulation of SREBP signaling pathway	0.0004	0.0001	4.77	0.209786	0.751021	ENSG00000109670	FBXW7	1	down
BP	GO:2000644	regulation of receptor catabolic process	0.0004	0.0001	4.77	0.209786	0.751021	ENSG00000169174	PCSK9	1	down
BP	GO:2000646	positive regulation of receptor catabolic process	0.0004	0.0001	4.77	0.209786	0.751021	ENSG00000169174	PCSK9	1	down
BP	GO:2000698	positive regulation of epithelial cell differentiation involved in kidney development	0.0004	0.0001	4.77	0.209786	0.751021	ENSG00000128342	LIF	1	down
BP	GO:2000804	regulation of termination of RNA polymerase II transcription, poly(A)-coupled	0.0004	0.0001	4.77	0.209786	0.751021	ENSG00000107290	SETX	1	down
BP	GO:2000806	positive regulation of termination of RNA polymerase II transcription, poly(A)-coupled	0.0004	0.0001	4.77	0.209786	0.751021	ENSG00000107290	SETX	1	down
BP	GO:2000809	positive regulation of synaptic vesicle clustering	0.0004	0.0001	4.77	0.209786	0.751021	ENSG00000170558	CDH2	1	down
BP	GO:2000983	regulation of ATP citrate synthase activity	0.0004	0.0001	4.77	0.209786	0.751021	ENSG00000146729	NIPSNAP2	1	down
BP	GO:2000984	negative regulation of ATP citrate synthase activity	0.0004	0.0001	4.77	0.209786	0.751021	ENSG00000146729	NIPSNAP2	1	down
BP	GO:2001040	positive regulation of cellular response to drug	0.0004	0.0001	4.77	0.209786	0.751021	ENSG00000118689	FOXO3	1	down
BP	GO:2001181	positive regulation of interleukin-10 secretion	0.0004	0.0001	4.77	0.209786	0.751021	ENSG00000120217	CD274	1	down
BP	GO:2001190	positive regulation of T cell activation via T cell receptor contact with antigen bound to MHC molecule on antigen presenting cell	0.0004	0.0001	4.77	0.209786	0.751021	ENSG00000110651	CD81	1	up
BP	GO:2001213	negative regulation of vasculogenesis	0.0004	0.0001	4.77	0.209786	0.751021	ENSG00000158125	XDH	1	down
BP	GO:2001267	regulation of cysteine-type endopeptidase activity involved in apoptotic signaling pathway	0.0004	0.0001	4.77	0.209786	0.751021	ENSG00000104872	PIH1D1	1	up
BP	GO:2001268	negative regulation of cysteine-type endopeptidase activity involved in apoptotic signaling pathway	0.0004	0.0001	4.77	0.209786	0.751021	ENSG00000104872	PIH1D1	1	up
BP	GO:2001270	regulation of cysteine-type endopeptidase activity involved in execution phase of apoptosis	0.0004	0.0001	4.77	0.209786	0.751021	ENSG00000092871	RFFL	1	down
BP	GO:2001294	malonyl-CoA catabolic process	0.0004	0.0001	4.77	0.209786	0.751021	ENSG00000103150	MLYCD	1	up
BP	GO:0052547	regulation of peptidase activity	0.0079	0.0066	1.21	0.212575	0.760557	ENSG00000079387;ENSG00000091592;ENSG00000092871;ENSG00000100911;ENSG00000101966;ENSG00000104872;ENSG00000112977;ENSG00000124102;ENSG00000124107;ENSG00000126226;ENSG00000143546;ENSG00000158125;ENSG00000162892;ENSG00000166681;ENSG00000170855;ENSG00000177595;ENSG00000198171;ENSG00000213401;ENSG00000217128	SENP1;NLRP1;RFFL;PSME2;XIAP;PIH1D1;DAP;PI3;SLPI;PCID2;S100A8;XDH;IL24;BEX3;TRIAP1;PIDD1;DDRGK1;MAGEA12;FNIP1	19	up&down
BP	GO:1990830	cellular response to leukemia inhibitory factor	0.0054	0.0043	1.26	0.213552	0.762132	ENSG00000080345;ENSG00000100417;ENSG00000100522;ENSG00000105193;ENSG00000112081;ENSG00000115548;ENSG00000116761;ENSG00000118260;ENSG00000119411;ENSG00000134758;ENSG00000168906;ENSG00000170340;ENSG00000187678	RIF1;PMM1;GNPNAT1;RPS16;SRSF3;KDM3A;CTH;CREB1;BSPRY;RNF138;MAT2A;B3GNT2;SPRY4	13	up&down
BP	GO:0000184	nuclear-transcribed mRNA catabolic process, nonsense-mediated decay	0.0037	0.0028	1.34	0.213643	0.762132	ENSG00000112306;ENSG00000118181;ENSG00000146278;ENSG00000149806;ENSG00000157106;ENSG00000170473;ENSG00000189266;NewGene_8505;NewGene_8586	RPS12;RPS25;PNRC1;FAU;SMG1;PYM1;PNRC2;NewGene_8505;NewGene_8586	9	up&down
BP	GO:0009267	cellular response to starvation	0.0037	0.0028	1.34	0.213643	0.762132	ENSG00000112977;ENSG00000118181;ENSG00000120675;ENSG00000136943;ENSG00000163874;ENSG00000169174;ENSG00000177628;ENSG00000217128;NewGene_6018	DAP;RPS25;DNAJC15;CTSV;ZC3H12A;PCSK9;GBA;FNIP1;NewGene_6018	9	up&down
BP	GO:0031669	cellular response to nutrient levels	0.0037	0.0028	1.34	0.213643	0.762132	ENSG00000019186;ENSG00000112977;ENSG00000118181;ENSG00000120675;ENSG00000150093;ENSG00000163874;ENSG00000169174;ENSG00000217128;NewGene_6018	CYP24A1;DAP;RPS25;DNAJC15;ITGB1;ZC3H12A;PCSK9;FNIP1;NewGene_6018	9	up&down
BP	GO:0050680	negative regulation of epithelial cell proliferation	0.0037	0.0028	1.34	0.213643	0.762132	ENSG00000019549;ENSG00000075711;ENSG00000109670;ENSG00000112033;ENSG00000124882;ENSG00000125378;ENSG00000136327;ENSG00000138002;ENSG00000158125	SNAI2;DLG1;FBXW7;PPARD;EREG;BMP4;NKX2-8;IFT172;XDH	9	up&down
BP	GO:0032386	regulation of intracellular transport	0.0067	0.0054	1.23	0.214267	0.763911	ENSG00000018189;ENSG00000032389;ENSG00000058729;ENSG00000094914;ENSG00000109670;ENSG00000115255;ENSG00000135968;ENSG00000138078;ENSG00000138376;ENSG00000149557;ENSG00000163874;ENSG00000169174;ENSG00000177427;ENSG00000180667;ENSG00000203965;ENSG00000213123	RUFY3;EIPR1;RIOK2;AAAS;FBXW7;REEP6;GCC2;PREPL;BARD1;FEZ1;ZC3H12A;PCSK9;MIEF2;YOD1;EFCAB7;TCTEX1D2	16	up&down
BP	GO:0001667	ameboidal-type cell migration	0.0033	0.0024	1.36	0.219135	0.776643	ENSG00000086570;ENSG00000125850;ENSG00000150093;ENSG00000171943;ENSG00000172725;ENSG00000196369;ENSG00000283154;NewGene_1498	FAT2;OVOL2;ITGB1;SRGAP2C;CORO1B;SRGAP2B;IQCJ-SCHIP1;NewGene_1498	8	up&down
BP	GO:0032388	positive regulation of intracellular transport	0.0033	0.0024	1.36	0.219135	0.776643	ENSG00000018189;ENSG00000032389;ENSG00000058729;ENSG00000109670;ENSG00000149557;ENSG00000163874;ENSG00000177427;ENSG00000203965	RUFY3;EIPR1;RIOK2;FBXW7;FEZ1;ZC3H12A;MIEF2;EFCAB7	8	up&down
BP	GO:0072331	signal transduction by p53 class mediator	0.0033	0.0024	1.36	0.219135	0.776643	ENSG00000118689;ENSG00000129173;ENSG00000143514;ENSG00000158402;ENSG00000170855;ENSG00000177595;ENSG00000197579;ENSG00000213401	FOXO3;E2F8;TP53BP2;CDC25C;TRIAP1;PIDD1;TOPORS;MAGEA12	8	up&down
BP	GO:1901800	positive regulation of proteasomal protein catabolic process	0.0033	0.0024	1.36	0.219135	0.776643	ENSG00000100387;ENSG00000109670;ENSG00000120885;ENSG00000133265;ENSG00000154359;ENSG00000158717;ENSG00000173867;ENSG00000198171	RBX1;FBXW7;CLU;HSPBP1;LONRF1;RNF166;AC013489.1;DDRGK1	8	up&down
BP	GO:0015031	protein transport	0.0258	0.0235	1.1	0.219561	0.776643	ENSG00000027001;ENSG00000057608;ENSG00000058804;ENSG00000069329;ENSG00000080815;ENSG00000085365;ENSG00000085415;ENSG00000091317;ENSG00000092871;ENSG00000094914;ENSG00000099901;ENSG00000102900;ENSG00000105197;ENSG00000107521;ENSG00000108239;ENSG00000108961;ENSG00000109083;ENSG00000112306;ENSG00000112685;ENSG00000113194;ENSG00000116521;ENSG00000117724;ENSG00000118181;ENSG00000119782;ENSG00000120253…	MIPEP;GDI2;NDC1;VPS35;PSEN1;SCAMP1;SEH1L;CMTM6;RFFL;AAAS;RANBP1;NUP93;TIMM50;HPS1;TBC1D12;RANGRF;IFT20;RPS12;EXOC2;FAF2;SCAMP3;CENPF;RPS25;FKBP1B;NUP43;CLU;SNX21;NECAB3;PCID2;TIMM17B;ATG4D;TIMM10;COG2;GCC2;RTP4;ARRDC4;TIMM29;SNAPIN;DYNLT1;FAU;ITGB1;RILPL2;UBC;ADPRHL1;TYSND1;PEX13;HID1;YWHAG;GABARAP;FAM53A;BBS1;TIMM22;STX19;ATG9B;COPB2;OGA;SCAMP5;DNAJC19;SFT2D2;COG8;DECR2;NewGene_7389	62	up&down
BP	GO:0052548	regulation of endopeptidase activity	0.0075	0.0062	1.21	0.219605	0.776643	ENSG00000079387;ENSG00000091592;ENSG00000092871;ENSG00000100911;ENSG00000101966;ENSG00000104872;ENSG00000112977;ENSG00000124102;ENSG00000124107;ENSG00000126226;ENSG00000143546;ENSG00000158125;ENSG00000162892;ENSG00000166681;ENSG00000170855;ENSG00000177595;ENSG00000213401;ENSG00000217128	SENP1;NLRP1;RFFL;PSME2;XIAP;PIH1D1;DAP;PI3;SLPI;PCID2;S100A8;XDH;IL24;BEX3;TRIAP1;PIDD1;MAGEA12;FNIP1	18	up&down
[truncated: 6,914 more rows]
