# Supplementary material for: Brigatinib can inhibit proliferation and induce apoptosis of human immortalized keratinocyte cells
Source: Front Pharmacol. 2025 Feb 18;16:1524277. doi: 10.3389/fphar.2025.1524277 (PMC11876137; doi:10.3389/fphar.2025.1524277)
Supplement: Supplementary file 9 [file Table4.xlsx]

## Sheet: S4
Supplementary Table S4. The differentially expressed genes between control groups and brigatinib-treated groups in this study
#ID	Symbol	Control-1_Count	Control-2_Count	Control-3_Count	Brigatinib-1_Count	Brigatinib-2_Count	Brigatinib-3_Count	Control-1_FPKM	Control-2_FPKM	Control-3_FPKM	Brigatinib-1_FPKM	Brigatinib-2_FPKM	Brigatinib-3_FPKM	FDR	log2FC	regulated
ENSG00000243678	NME2	9595	8794	9757	21679	18580	46097	317.599	317.389	297.148	533.463	544.491	1349.96	0.000520916	2.04049	up
ENSG00000244462	RBM12	3606	3261	4125	1690	1468	622	14.8871	14.85	16.3845	5.77688	5.83683	2.35161	3.16627e-15	-1.46264	down
ENSG00000156026	MCU	2844	2569	3075	1572	1081	596	26.1352	25.9608	26.1085	10.7016	8.82842	4.41971	8.07618e-17	-1.30115	down
ENSG00000176422	SPRYD4	392	308	450	1049	846	1163	0.978639	0.845803	1.04232	1.94862	1.88818	2.5819	1.59989e-05	1.70498	up
ENSG00000117143	UAP1	1399	1737	2014	618	470	300	16.5967	24.1796	23.6108	5.36865	5.37725	3.18791	8.97462e-20	-1.77279	down
ENSG00000124243	BCAS4	778	643	764	2025	1499	1322	4.8593	4.25628	4.3096	9.60209	8.76268	8.54146	5.21329e-10	1.32687	up
ENSG00000113712	CSNK1A1	11425	10510	13235	5755	4810	2276	59.6957	59.2772	68.0358	24.3898	21.6465	11.015	1.94853e-19	-1.36622	down
ENSG00000172795	DCP2	2617	2513	3181	1255	1416	547	7.87538	8.33971	8.95361	2.80949	3.81215	1.46142	1.01126e-08	-1.27339	down
ENSG00000198417	MT1F	320	271	311	657	548	821	12.522	11.8263	11.5652	19.3145	19.1853	28.9637	0.000665568	1.47521	up
ENSG00000149823	VPS51	3372	3395	4264	7888	7765	6662	36.0466	38.1373	40.4954	62.2624	73.6018	60.2855	1.95759e-06	1.2341	up
ENSG00000143643	TTC13	285	194	368	123	98	93	2.36446	1.80137	3.01185	0.761546	0.722879	0.727965	0.000198049	-1.22124	down
ENSG00000100207	TCF20	2409	1905	2122	998	773	360	9.15102	7.94639	7.93692	2.83133	2.62316	1.16176	3.62627e-15	-1.52158	down
ENSG00000185453	ZSWIM9	182	160	208	489	390	271	1.36482	1.31905	1.44417	2.72568	2.61207	1.80163	4.52254e-12	1.20672	up
NewGene_518	NewGene_518	90	73	86	273	227	111	1.34328	1.18778	1.18772	3.02816	3.02613	1.46321	8.98947e-10	1.39055	up
ENSG00000213782	DDX47	2678	2518	2990	1389	981	757	39.683	41.3443	41.1003	15.3026	12.9865	9.96729	1.82787e-15	-1.24534	down
ENSG00000167645	YIF1B	429	429	427	777	787	741	11.1506	11.5368	9.6879	14.6821	17.7821	17.2412	0.000609502	1.07203	up
ENSG00000114480	GBE1	3523	3011	3715	1636	1470	664	27.4025	25.8278	26.8105	9.46821	10.2197	4.58606	2.90568e-17	-1.35223	down
ENSG00000008083	JARID2	2157	2166	2288	1303	1006	351	10.0885	11.2413	9.99501	4.55584	4.20449	1.49917	3.81559e-06	-1.28567	down
ENSG00000166261	ZNF202	588	537	643	304	215	177	4.39509	3.88114	3.96121	1.60826	1.31312	1.29483	3.65438e-10	-1.19517	down
ENSG00000072041	SLC6A15	69	56	85	31	20	2	0.415696	0.369833	0.487322	0.141186	0.103949	0.009781	0.00151835	-2.00717	down
ENSG00000135390	ATP5MC2	6128	5776	6547	16377	13734	22121	226.081	228.682	224.802	447.253	407.976	742.628	3.33803e-05	1.8274	up
ENSG00000155846	PPARGC1B	144	141	150	63	25	52	0.370468	0.400401	0.35899	0.117458	0.056168	0.115788	0.0042333	-1.4062	down
ENSG00000126453	BCL2L12	523	546	502	1021	981	1289	11.5196	12.3625	9.8483	13.9975	16.0815	20.4384	0.00113158	1.35759	up
ENSG00000112715	VEGFA	48375	44643	52671	24788	16254	12296	421.685	394.105	424.498	162.103	127.336	86.3504	7.91029e-18	-1.32019	down
ENSG00000124444	ZNF576	155	151	188	357	280	354	1.73255	2.01341	1.85031	2.90306	2.99979	3.54908	0.000811123	1.26474	up
ENSG00000101298	SNPH	18	10	48	80	74	45	0.086753	0.053205	0.213891	0.286029	0.398951	0.192799	0.00872682	1.57437	up
ENSG00000134057	CCNB1	1907	1576	2038	762	391	445	24.9203	21.5971	23.6457	7.12779	4.46606	5.04126	9.80033e-09	-1.61718	down
ENSG00000145982	FARS2	315	222	316	1321	991	1687	5.1055	3.93515	4.74764	15.9911	14.4657	24.3465	1.79427e-08	2.55913	up
ENSG00000100934	SEC23A	3398	2999	3674	1434	1420	573	22.1166	21.5276	22.1847	6.94144	8.25581	3.30979	3.09291e-14	-1.46978	down
ENSG00000198258	UBL5	807	747	760	2471	1814	5440	48.7972	49.3436	42.1723	112.051	97.5464	292.647	6.28093e-05	2.50901	up
ENSG00000058085	LAMC2	29373	26124	31731	5185	3974	1954	154.525	151.576	154.843	20.1827	18.5988	9.08425	2.23278e-83	-2.89221	down
ENSG00000125945	ZNF436	640	563	728	404	347	140	4.23734	4.11013	4.46934	1.98679	2.04665	0.822183	1.5173e-06	-1.04029	down
ENSG00000173113	TRMT112	2996	2648	3062	7753	7071	12454	78.3138	78.6447	86.6766	153.613	168.65	294.6	3.59557e-05	2.00695	up
ENSG00000213341	CHUK	629	596	843	406	341	161	4.66881	4.88121	5.80804	2.23926	2.26356	1.06173	3.10802e-08	-1.09005	down
ENSG00000033011	ALG1	466	290	342	1099	1002	1129	5.83841	3.99727	3.9239	10.2139	11.1195	12.5212	1.05034e-06	1.81849	up
ENSG00000100902	PSMA6	4114	3356	4430	7726	5592	8093	108.198	107.464	115.941	173.237	143.433	195.12	0.00334051	1.13323	up
ENSG00000149557	FEZ1	28	16	31	88	60	81	0.309235	0.169968	0.384804	0.437496	0.303674	0.950243	0.000193252	1.86759	up
ENSG00000110218	PANX1	3302	2796	3332	1813	1366	903	32.1001	29.9748	30.0479	13.1107	11.8633	7.80686	2.13092e-20	-1.08217	down
ENSG00000167118	URM1	2520	2344	2627	8702	7536	6602	24.9418	25.4401	24.2282	63.3181	65.7045	60.4239	1.83528e-15	1.80708	up
ENSG00000121895	TMEM156	270	185	293	106	87	58	4.23439	3.0786	4.10442	1.30608	1.4238	0.705617	3.86079e-09	-1.43102	down
ENSG00000167703	SLC43A2	169	123	145	857	779	549	0.617321	0.443526	0.442962	2.13234	2.31365	1.61974	3.06529e-32	2.48534	up
ENSG00000105723	GSK3A	1067	936	1155	2103	2068	1637	12.7637	12.365	12.5045	18.9498	22.8985	17.4903	2.29665e-06	1.07884	up
ENSG00000142937	RPS8	36120	31876	37487	78945	56808	112494	1157.54	1126.48	1116.85	1888.64	1650.69	3168.1	0.00114878	1.58538	up
ENSG00000132326	PER2	1390	1503	1658	667	584	304	5.90324	6.98596	6.485	2.17309	2.19846	1.13764	3.34501e-21	-1.44454	down
ENSG00000185219	ZNF445	315	211	283	176	141	42	0.462186	0.341408	0.385657	0.191799	0.184238	0.054031	0.00137389	-1.13648	down
ENSG00000104408	EIF3E	7981	9147	11074	20528	27953	10432	146.871	184.77	186.828	271.083	443.726	165.518	2.05153e-05	1.17109	up
ENSG00000162769	FLVCR1	1191	1070	1304	448	316	209	5.39909	5.34588	5.48149	1.51078	1.27751	0.841206	7.65182e-37	-1.75577	down
ENSG00000138180	CEP55	724	732	791	257	273	109	7.41405	8.34993	7.60669	1.95475	2.48382	0.984879	1.35113e-15	-1.72226	down
ENSG00000166986	MARS	3923	3478	4293	1406	805	841	35.9298	35.6483	35.1922	9.66729	6.65768	7.00984	1.24344e-12	-1.76651	down
ENSG00000050344	NFE2L3	1009	862	865	348	383	129	7.41703	6.94283	5.95407	1.89034	2.55655	0.833629	3.80263e-09	-1.60124	down
ENSG00000198721	ECI2	1334	1222	1564	777	496	281	25.6324	26.0029	27.8479	11.1709	8.55852	4.77007	1.17575e-12	-1.32445	down
ENSG00000103024	NME3	275	328	301	1133	983	1662	8.49039	10.0175	8.09973	24.315	24.3873	44.1849	6.6316e-07	2.39419	up
ENSG00000123933	MXD4	1520	1364	1758	4059	3840	2270	11.6208	12.2333	13.5942	23.7871	27.4527	15.7874	6.85327e-23	1.27282	up
ENSG00000214717	ZBED1	436	383	512	1170	982	450	2.5973	2.52023	2.83068	5.19492	5.2404	2.39011	8.92813e-09	1.05445	up
ENSG00000106400	ZNHIT1	2420	2210	2592	7993	7603	9755	53.1909	53.5603	52.8325	130.698	149.351	190.624	3.90027e-08	2.10751	up
ENSG00000163395	IGFN1	73	87	93	0	0	0	0.164887	0.217083	0.195637	0	0	0	2.2387e-11	-8.66379	down
ENSG00000108518	PFN1	20635	20236	23199	40487	34250	35515	435.611	470.551	454.629	634.016	643.041	662.951	0.000458455	1.01441	up
ENSG00000104915	STX10	1375	1225	1333	2779	2742	2025	32.4993	32.726	29.5721	49.4761	58.6066	42.8052	7.30659e-08	1.12195	up
ENSG00000101367	MAPRE1	7316	6553	7628	3132	2545	1730	75.094	74.1849	72.6332	23.9165	23.3412	15.7832	7.29168e-33	-1.39663	down
ENSG00000124782	RREB1	2525	2976	3253	1776	1501	626	8.85774	10.4259	10.2542	4.2419	4.41648	1.83377	9.79594e-07	-1.10172	down
ENSG00000226742	HSBP1L1	460	491	521	984	903	1493	15.9006	18.7775	16.6674	25.5083	28.053	46.3217	0.00136589	1.53983	up
ENSG00000198324	PHETA1	229	193	242	626	598	404	1.89179	1.75895	1.85407	3.84809	4.41587	2.97873	1.45969e-14	1.45639	up
ENSG00000225663	MCRIP1	661	561	702	2265	1904	1768	9.47588	8.47299	11.1908	24.1417	23.491	29.6302	1.4182e-13	1.83567	up
ENSG00000171425	ZNF581	2607	2672	3201	6077	6147	5894	53.1412	61.1913	61.8239	93.9165	114.006	106.794	1.02183e-05	1.3377	up
ENSG00000126822	PLEKHG3	4155	3671	4364	2099	1753	1405	16.8536	18.2316	16.1019	8.51246	9.04031	9.8681	3.1667e-08	-1.03675	down
ENSG00000159596	TMEM69	1026	1037	1109	621	413	317	11.3183	12.6225	11.349	5.09506	4.07442	3.10871	5.02054e-10	-1.10366	down
ENSG00000171401	KRT13	125945	110900	131839	491933	461940	272709	2025.1	1965.42	1961.61	5860.96	6609.32	3864.98	1.74618e-62	1.87179	up
NewGene_7474	NewGene_7474	597	445	612	245	71	59	4.23609	3.48192	4.0295	1.29316	0.447336	0.367002	6.6316e-07	-2.11318	down
ENSG00000142677	IL22RA1	72	95	81	288	284	128	0.692436	1.00437	0.716489	2.06168	2.4361	1.08884	1.04923e-08	1.58632	up
NewGene_2056	NewGene_2056	38	32	46	116	89	248	1.01164	1.34433	1.50696	3.24603	3.14417	9.34494	0.000448727	2.40112	up
ENSG00000168813	ZNF507	307	431	431	182	163	115	1.081	1.70048	1.40677	0.476364	0.512681	0.359651	7.3099e-06	-1.19778	down
ENSG00000237330	RNF223	400	411	501	1106	907	810	5.65499	6.41278	6.57098	11.6448	11.4711	10.1907	9.44813e-08	1.30077	up
ENSG00000138399	FASTKD1	435	349	461	220	176	63	4.42769	3.90767	4.35863	1.53083	1.60317	0.505763	3.43405e-07	-1.38251	down
ENSG00000135249	RINT1	305	224	331	157	89	21	2.75334	2.23355	2.77453	1.05415	0.716529	0.161744	0.000320589	-1.70933	down
ENSG00000158402	CDC25C	293	154	213	96	45	38	4.45176	2.66979	2.58777	0.94594	0.504416	0.424947	2.12455e-06	-1.77686	down
ENSG00000161677	JOSD2	390	353	393	1334	1191	2459	11.2758	12.1484	10.618	28.509	31.3787	64.3011	3.04447e-06	2.5221	up
ENSG00000166900	STX3	2456	2124	2477	1226	837	406	21.5264	20.5781	20.4855	7.65457	6.57593	3.01645	2.05307e-13	-1.45206	down
ENSG00000118985	ELL2	7113	6890	7812	1325	1043	366	33.2783	37.0333	34.0962	4.41472	4.23128	1.44889	2.23732e-30	-2.96213	down
ENSG00000141933	TPGS1	384	426	495	866	1010	1984	9.26693	11.3369	11.0981	15.5714	21.8162	42.634	0.000663232	1.97814	up
ENSG00000124882	EREG	108	117	199	19	0	10	0.626862	0.748259	1.07577	0.079795	0	0.048927	3.07145e-05	-3.68854	down
ENSG00000058668	ATP2B4	2892	2415	3171	1548	1257	226	8.81215	7.99571	8.96893	3.45594	3.37073	0.602535	0.00112614	-1.51067	down
NewGene_2326	NewGene_2326	37	26	14	196	115	94	0.347842	0.273364	0.122942	1.39782	0.97957	0.801585	3.97655e-08	2.50292	up
ENSG00000184481	FOXO4	533	347	463	1123	1084	394	4.3569	3.11647	3.49677	6.8141	7.8958	2.85102	0.00017428	1.02479	up
ENSG00000160796	NBEAL2	1295	1398	1476	741	545	240	5.44323	6.24933	6.52209	1.96214	1.48402	0.650357	2.89116e-10	-1.39456	down
ENSG00000115137	DNAJC27	233	231	221	125	102	26	1.27916	1.37391	1.15312	0.498801	0.486968	0.120882	0.000221362	-1.42534	down
ENSG00000178338	ZNF354B	266	180	236	104	70	54	2.57916	1.96867	2.36787	0.778794	0.600541	0.455045	2.1176e-08	-1.4458	down
ENSG00000258472	AC005726.1	61	50	95	38	33	18	0.790146	0.726146	1.12101	0.350287	0.374204	0.202857	0.00586146	-1.078	down
ENSG00000170442	KRT86	25	21	38	151	87	78	0.389383	0.399427	0.42689	1.60752	1.14368	1.29733	3.58263e-08	2.06068	up
ENSG00000169084	DHRSX	238	181	295	561	419	623	3.31309	2.5899	3.47509	4.98886	4.5643	6.66753	0.000586253	1.46918	up
ENSG00000204421	LY6G6C	12	19	24	74	100	51	0.322743	0.561987	0.591885	1.48498	2.41885	1.21662	1.30615e-06	2.18776	up
ENSG00000149308	NPAT	231	225	225	96	60	57	1.02475	1.09149	0.917998	0.314282	0.232182	0.219791	1.58788e-08	-1.53294	down
ENSG00000133466	C1QTNF6	2268	2253	2577	6104	5143	2981	23.2043	26.0447	25.1422	44.2071	44.7763	28.1856	5.89942e-27	1.12055	up
ENSG00000004766	VPS50	265	302	376	866	669	405	2.05862	1.99005	2.70353	4.75882	4.51262	1.75384	2.87673e-10	1.15653	up
NewGene_8688	NewGene_8688	1237	1153	1404	593	462	225	5.78237	6.17496	5.72664	4.21991	1.87428	0.864299	5.15546e-20	-1.48085	down
ENSG00000129028	THAP10	79	101	128	309	205	115	0.879207	1.31037	1.33133	2.57876	2.05512	1.14254	8.53997e-05	1.1154	up
ENSG00000148346	LCN2	27376	23054	27021	123943	99854	95966	898.551	836.418	822.24	3025.71	2928.37	2800.45	3.89815e-20	2.25511	up
ENSG00000138078	PREPL	666	656	801	385	312	189	3.75855	3.74744	4.65729	1.49301	1.63864	0.744065	2.0674e-15	-1.13908	down
ENSG00000127129	EDN2	27	48	39	152	174	206	0.579461	1.132	0.778392	2.44711	3.37336	3.96374	1.14966e-06	2.50306	up
ENSG00000006534	ALDH3B1	4250	4149	4755	19912	18312	11247	45.3683	52.9511	47.6088	149.947	163.981	100.537	9.57834e-65	2.05087	up
ENSG00000159131	GART	4300	3480	4367	800	526	391	39.2087	35.429	37.3633	5.40449	4.16983	3.13803	1.10166e-65	-2.69448	down
NewGene_8386	NewGene_8386	1644	1582	1850	674	506	191	8.38261	8.86812	13.7531	2.80747	2.98224	1.00443	1.66587e-13	-1.84652	down
ENSG00000103160	HSDL1	1287	1267	1482	695	555	316	9.84446	10.7738	10.517	3.95304	3.79143	2.1464	1.80819e-23	-1.25597	down
ENSG00000070018	LRP6	362	324	453	239	233	50	0.991608	0.958851	1.12903	0.501836	0.559569	0.117103	0.00717187	-1.10685	down
ENSG00000106683	LIMK1	2818	2859	3550	1631	1475	577	23.7298	27.7995	28.2398	11.3655	12.0163	4.28661	9.79018e-09	-1.25552	down
ENSG00000170619	COMMD5	500	385	375	819	788	871	9.90556	8.06495	6.94203	11.9478	13.4317	15.3577	0.000900384	1.23292	up
ENSG00000241370	RPP21	562	467	532	1720	1443	2572	27.4216	25.303	23.574	62.7534	63.8311	113.18	3.73072e-06	2.22613	up
ENSG00000101310	SEC23B	1146	1175	1333	786	594	255	9.52191	10.0626	9.60472	4.5673	4.31142	1.75602	4.51599e-07	-1.10168	down
ENSG00000174718	KIAA1551	574	522	742	330	165	120	2.47797	2.49462	2.98669	1.06654	0.636891	0.460941	1.29081e-08	-1.48853	down
ENSG00000143252	SDHC	3453	2507	2933	5253	4271	6168	9.42105	7.6597	7.59654	14.4992	15.8121	26.9662	0.00684386	1.11863	up
ENSG00000132334	PTPRE	1001	832	1040	418	354	118	4.78022	4.81743	4.86996	1.49618	1.69556	0.527213	1.52106e-09	-1.64435	down
ENSG00000168517	HEXIM2	425	374	465	1053	1026	731	8.82997	8.16273	8.56108	16.8748	19.4217	13.7279	1.47696e-11	1.32916	up
ENSG00000137801	THBS1	14696	13431	16145	4817	3601	1719	50.8937	51.3369	51.9031	12.4112	11.1427	5.29094	3.24927e-34	-2.05499	down
ENSG00000167302	TEPSIN	351	289	412	784	845	632	5.11324	4.70794	5.97231	8.39686	10.2113	6.81418	2.54728e-07	1.30923	up
ENSG00000183688	RFLNB	188	178	194	24	24	25	1.39567	1.45863	1.33331	0.131993	0.159009	0.159996	6.19684e-15	-2.74547	down
ENSG00000233493	TMEM238	53	67	84	104	134	352	1.40236	1.96567	2.0885	2.07432	3.22281	8.40463	0.00683183	2.01458	up
ENSG00000090266	NDUFB2	295	264	303	909	655	1839	13.689	12.6732	12.3394	34.5174	29.0507	73.7912	8.02391e-05	2.40644	up
ENSG00000179271	GADD45GIP1	580	556	743	2071	1704	4042	8.75628	9.26021	10.4039	23.278	23.0048	54.2957	1.49057e-05	2.47167	up
ENSG00000243811	APOBEC3D	103	58	50	202	163	146	1.08892	0.676616	0.486716	1.59925	1.54652	1.37872	0.000363588	1.45913	up
ENSG00000104689	TNFRSF10A	1268	1025	1379	473	287	326	12.5747	11.2083	12.6869	3.4876	2.55615	2.86855	3.92574e-08	-1.55848	down
ENSG00000059804	SLC2A3	6586	5760	6514	2267	1831	1277	45.2956	43.6837	41.5577	11.5971	11.2523	7.80391	3.07353e-37	-1.66795	down
ENSG00000137959	IFI44L	123	141	125	52	65	16	0.56334	0.709066	0.530943	0.176123	0.262871	0.061541	0.0002629	-1.49449	down
ENSG00000166046	TCP11L2	458	536	620	296	205	85	6.00281	7.41977	7.49715	2.78567	2.62641	1.00945	3.15759e-07	-1.414	down
ENSG00000069812	HES2	1027	930	1007	5975	4729	2615	8.3336	8.66014	7.06869	33.8288	33.3641	26.4526	4.32554e-77	2.26711	up
ENSG00000157483	MYO1E	6748	5899	6930	2154	1693	926	20.9771	20.2109	19.9688	4.97067	4.6967	2.55467	5.86729e-66	-1.93542	down
ENSG00000131899	LLGL1	1714	1740	1809	4749	4396	1621	10.8389	12.1233	10.634	22.3319	24.8304	9.10921	4.63211e-06	1.08781	up
ENSG00000110713	NUP98	4311	3963	4537	2308	1744	1064	17.398	17.3368	17.1163	7.34862	6.69221	4.01854	7.65558e-31	-1.2129	down
ENSG00000160783	PMF1	618	633	642	1202	945	1081	15.5884	17.722	15.3355	22.7948	23.8428	24.9882	0.00209634	1.00395	up
NewGene_4381	NewGene_4381	57	46	48	6	6	0	1.46923	0.973663	1.17807	0.13312	0.126987	0	6.96002e-08	-3.59996	down
ENSG00000158773	USF1	1517	1390	1426	3463	2931	2264	23.4314	24.2754	20.8767	40.8727	41.1705	32.7381	9.99591e-10	1.16491	up
ENSG00000122591	FAM126A	585	568	819	262	269	118	1.47401	1.52178	1.67501	0.491848	0.727189	0.213824	1.9105e-11	-1.49172	down
ENSG00000196458	ZNF605	194	134	205	106	53	11	0.558072	0.425578	0.546308	0.242396	0.135684	0.026059	0.00216722	-1.68694	down
NewGene_272	NewGene_272	2179	1887	1880	911	669	263	14.7064	13.7533	10.9933	4.48828	3.9657	1.60463	1.71039e-10	-1.65293	down
ENSG00000145041	DCAF1	688	684	623	357	274	222	4.07927	4.39671	3.43331	1.63765	1.34746	1.06442	1.57691e-06	-1.07515	down
ENSG00000183648	NDUFB1	166	112	123	450	297	977	9.65909	7.93932	7.26743	18.8511	15.1762	55.1868	0.000139964	2.54906	up
ENSG00000213015	ZNF580	225	254	251	620	512	381	4.24861	5.83835	4.65869	8.24413	9.12845	6.89323	7.90584e-09	1.20226	up
ENSG00000114395	CYB561D2	115	111	96	405	407	621	2.40729	2.51767	1.77705	5.98901	7.25393	11.2006	4.85872e-07	2.48115	up
ENSG00000273611	ZNHIT3	1570	1496	1494	4237	3516	5422	45.2683	47.864	40.3208	89.9286	89.3916	136.988	1.81295e-05	1.84014	up
ENSG00000133135	RNF128	731	644	879	500	454	129	6.97942	6.78478	7.78596	3.55374	3.87217	1.08801	0.00169574	-1.02118	down
ENSG00000129562	DAD1	2579	2520	2750	6191	5132	9995	94.9959	104.724	95.983	176.328	179.896	327.389	0.000354163	1.80623	up
ENSG00000165794	SLC39A2	297	259	324	836	843	465	5.9742	5.68074	5.95277	12.3513	15.0102	8.44146	2.65644e-18	1.42066	up
ENSG00000152382	TADA1	721	684	935	342	294	195	8.98175	9.40128	10.8153	3.16448	3.27314	2.15677	3.25143e-15	-1.34738	down
ENSG00000114125	RNF7	2872	2741	3149	5755	4828	6657	51.7905	49.6714	49.7965	56.9166	61.2845	114.139	0.00118644	1.26839	up
ENSG00000154764	WNT7A	1687	1762	2118	353	228	349	11.2378	12.9475	13.0898	1.74731	1.35729	2.06305	1.98227e-09	-2.31227	down
ENSG00000100417	PMM1	516	507	478	1443	1439	1567	10.6738	11.7326	9.21551	22.3581	26.7133	28.9008	2.60748e-07	1.8246	up
ENSG00000096384	HSP90AB1	37362	33540	39160	15261	12632	8161	390.988	387.209	380.101	118.843	118.164	75.946	3.04891e-50	-1.47511	down
ENSG00000117419	ERI3	648	673	705	1750	1802	1755	10.4794	12.3608	10.7258	21.8494	26.7783	26.1126	2.73195e-07	1.631	up
ENSG00000100294	MCAT	199	152	159	546	483	630	3.02113	2.71699	1.92292	6.48488	6.75598	9.05304	1.29646e-06	1.98436	up
ENSG00000168172	HOOK3	1258	1502	1804	931	846	255	2.35103	3.09598	3.14375	1.2943	1.41301	0.422785	0.000422753	-1.1331	down
ENSG00000266302	AC098850.3	266	313	389	174	46	62	0.811731	1.053	1.10124	0.39419	0.124919	0.167614	0.000195861	-1.69352	down
ENSG00000076650	GPATCH1	309	227	277	174	140	40	2.38119	1.92201	1.97721	0.996207	0.95916	0.267461	0.00103036	-1.1711	down
ENSG00000186660	ZFP91	4094	3697	4257	1951	1580	951	21.1141	21.0274	20.3678	7.48437	7.28165	4.35824	6.30491e-43	-1.30779	down
ENSG00000181924	COA4	2158	1696	2076	4129	3304	6385	61.5134	53.4136	54.7674	88.7801	86.2701	162.699	0.00157167	1.58368	up
ENSG00000134262	AP4B1	287	217	283	145	72	46	2.73798	2.31701	2.50457	1.03534	0.634362	0.38835	3.38197e-07	-1.50761	down
ENSG00000162613	FUBP1	2470	1938	2335	863	749	465	28.8077	24.6512	25.5524	7.48319	7.6712	4.67949	1.23466e-30	-1.56431	down
ENSG00000198225	FKBP1C	62	43	74	118	116	113	1.04067	0.794148	1.15678	1.48951	1.75728	1.70434	0.00247839	1.19767	up
ENSG00000132906	CASP9	300	258	309	856	723	683	3.22476	2.67121	3.53869	7.2013	6.85841	7.35214	2.12906e-09	1.59415	up
ENSG00000125812	GZF1	764	663	791	407	314	192	4.3181	4.09917	4.3324	1.6834	1.57995	0.94911	5.85594e-18	-1.16352	down
ENSG00000186684	CYP27C1	817	723	672	290	243	105	4.99398	4.87811	3.80972	1.31548	1.32836	0.566121	7.01173e-14	-1.72378	down
ENSG00000119965	C10orf88	606	479	663	304	295	135	6.5666	5.72685	6.66497	2.44921	2.85982	1.29344	1.86985e-09	-1.14161	down
NewGene_6969	NewGene_6969	96	95	100	388	302	429	3.63505	4.00698	3.5395	11.0184	10.3097	14.5702	1.13303e-07	2.22257	up
ENSG00000167978	SRRM2	10729	10446	12594	5589	4838	1872	33.5808	36.2761	36.9303	13.2616	13.3194	5.26835	1.7392e-10	-1.39732	down
ENSG00000179163	FUCA1	83	69	49	285	159	78	1.09091	0.990444	0.592623	2.78402	1.85858	0.908903	0.000444226	1.40075	up
ENSG00000051825	MPHOSPH9	180	160	195	98	78	36	1.12469	1.16947	1.19474	0.453332	0.545456	0.569167	2.16603e-07	-1.24159	down
ENSG00000048052	HDAC9	2468	2608	2961	1104	652	118	20.407	19.7859	22.2913	6.32583	4.10765	1.0208	2.49452e-05	-2.16636	down
ENSG00000277161	PIGW	667	498	651	347	255	100	7.86747	6.62665	7.11636	3.03808	2.7042	1.05332	5.52926e-07	-1.31759	down
ENSG00000131475	VPS25	2535	1866	2119	5813	5364	7501	62.4114	50.7986	48.2582	106.054	117.7	163.713	1.2775e-05	1.82849	up
ENSG00000128185	DGCR6L	314	231	231	1638	1713	2245	7.32224	5.93602	4.99078	28.5825	35.9538	48.1949	2.5579e-13	3.15881	up
ENSG00000151718	WWC2	1028	1148	1274	466	399	158	3.20102	5.25276	4.20942	1.07363	1.11868	0.427205	1.84217e-13	-1.69008	down
ENSG00000127329	PTPRB	783	769	901	336	226	108	1.71142	1.96415	1.92432	0.546088	0.440538	0.208997	2.91487e-17	-1.80635	down
NewGene_7887	NewGene_7887	933	699	849	391	295	343	8.34059	7.92279	7.72609	3.10445	2.95457	3.64509	0.00159246	-1.03416	down
ENSG00000107951	MTPAP	787	861	910	483	330	287	4.28594	5.02991	4.58944	1.9271	1.50362	1.83834	1.17855e-06	-1.06463	down
ENSG00000229117	RPL41	32453	27982	31836	111225	81629	192280	1813.53	1722.68	1647.8	4630.2	4083.66	9605.88	6.26749e-06	2.4524	up
ENSG00000105640	RPL18A	59146	54670	63314	165096	152256	277377	2353.86	2396.98	2340.32	4873.56	5450.98	9840.72	2.04841e-05	2.11574	up
ENSG00000183048	SLC25A10	208	141	187	379	412	401	2.95205	2.22118	2.50891	4.09077	5.23239	5.09074	9.50178e-05	1.40951	up
ENSG00000136450	SRSF1	6243	5340	5619	3716	2963	1140	55.6568	59.8249	47.3653	25.3049	25.0595	9.29187	7.63724e-06	-1.09363	down
ENSG00000147010	SH3KBP1	2341	2439	2879	1231	1141	379	14.9444	16.753	16.2865	5.7774	5.95969	2.19546	9.79809e-08	-1.4289	down
ENSG00000073756	PTGS2	9561	8715	10870	525	428	266	57.0314	57.3282	60.1477	2.32583	2.28144	1.4098	0	-4.453	down
ENSG00000026652	AGPAT4	741	602	649	384	305	164	2.76631	2.54982	2.44758	1.01492	1.13052	0.677085	1.20468e-10	-1.12418	down
NewGene_2091	NewGene_2091	229	209	225	704	468	392	3.23158	2.31183	2.56332	5.45059	4.48745	3.40242	6.45923e-11	1.3833	up
ENSG00000238227	TMEM250	2915	2625	3236	7271	6811	4526	27.9942	28.5785	29.762	54.5006	60.9739	38.8419	3.83421e-17	1.24411	up
NewGene_8003	NewGene_8003	71	60	51	143	125	96	1.11515	1.0178	0.681839	1.63563	1.81075	1.26019	0.00027073	1.15805	up
ENSG00000011295	TTC19	4649	4528	5625	1645	1262	625	49.1816	49.3733	51.9337	12.7018	10.1029	5.23986	7.95495e-36	-1.98342	down
ENSG00000229544	NKX1-2	125	184	172	0	13	0	0.998396	1.61809	1.27034	0	0.092756	0	0.00700782	-5.17592	down
ENSG00000089220	PEBP1	2067	2026	2251	6114	5086	4846	32.7827	35.4448	33.1202	72.161	72.1104	68.3498	1.0311e-09	1.54802	up
ENSG00000185883	ATP6V0C	1811	1894	2228	4119	3741	2871	41.6311	47.954	47.4494	70.3439	76.7036	58.475	3.52304e-07	1.03529	up
ENSG00000147650	LRP12	756	720	936	266	245	123	4.9735	5.21235	5.7426	1.32795	1.44814	0.719521	3.91596e-28	-1.81284	down
ENSG00000175764	TTLL11	36	34	29	101	85	69	0.417805	0.330266	0.219397	0.775528	0.76197	0.579284	1.53192e-05	1.52601	up
ENSG00000198393	ZNF26	636	571	639	314	166	148	2.19379	1.60295	1.49079	0.551787	0.413141	0.424789	2.06869e-09	-1.43398	down
ENSG00000175054	ATR	272	366	279	213	149	72	1.17772	1.67362	1.11835	0.665836	0.608267	0.269232	0.000783649	-1.02792	down
ENSG00000171310	CHST11	346	359	487	51	27	58	1.7195	2.12281	2.13301	0.177751	0.109219	0.265313	4.38683e-09	-2.83838	down
ENSG00000167981	ZNF597	291	309	307	101	84	52	1.41716	1.65765	1.38648	0.365861	0.362122	0.224866	1.41292e-17	-1.8181	down
ENSG00000162929	KIAA1841	549	380	451	166	171	36	3.31314	2.53502	2.5226	0.799994	0.933613	0.188366	4.33141e-06	-1.86719	down
ENSG00000125730	C3	34540	29845	36039	119921	98069	47467	177.083	168.731	171.039	459.708	449.774	216.09	3.75443e-25	1.48813	up
ENSG00000064703	DDX20	409	458	478	217	236	144	2.60916	3.20516	2.81467	1.0126	1.33966	0.815712	5.69544e-06	-1.02118	down
ENSG00000130811	EIF3G	4063	3416	4003	8932	8005	5182	100.686	94.1305	92.9437	165.637	176.933	113.005	8.81539e-17	1.09296	up
ENSG00000108669	CYTH1	6342	5873	6947	2737	2061	1236	53.5965	54.2885	53.9048	17.414	15.4546	9.30504	2.51647e-51	-1.55769	down
ENSG00000101115	SALL4	321	229	360	87	82	46	1.69858	1.30332	1.72208	0.3331	0.404206	0.208416	3.07425e-16	-1.94436	down
ENSG00000156535	CD109	2480	2436	3019	1429	1473	585	7.3137	7.92021	8.151	3.13309	3.88139	1.49019	1.47953e-07	-1.0984	down
ENSG00000197822	OCLN	842	731	903	605	399	135	3.71243	3.36897	3.53984	1.88726	1.49111	0.500172	0.000693429	-1.10612	down
ENSG00000137878	GCOM1	186	275	284	78	73	17	0.989684	1.61399	1.40163	0.307956	0.345282	0.078723	4.58374e-07	-2.12686	down
ENSG00000283782	AC116366.3	422	628	739	1186	1100	1176	1.4352	2.3514	2.33118	3.00517	3.34605	3.56054	0.00150538	1.20232	up
ENSG00000163319	MRPS18C	512	228	322	929	698	1110	11.271	5.00716	6.14364	12.5727	11.3531	21.5158	0.000678932	1.68112	up
ENSG00000198435	NRARP	411	406	424	988	841	1238	6.24507	6.80244	5.97619	11.1769	11.4238	16.735	0.000161093	1.60861	up
ENSG00000119471	HSDL2	1114	1006	1251	531	472	179	8.94899	8.91144	9.39011	3.17079	3.38431	1.39825	9.65386e-11	-1.44426	down
ENSG00000013364	MVP	4924	4188	5294	11979	11082	5715	47.2056	44.1737	47.8164	84.6237	93.8906	48.1176	3.39536e-20	1.11308	up
ENSG00000169228	RAB24	656	508	748	1847	1531	1094	13.5006	11.3445	14.1056	28.9027	28.5743	19.6839	1.57717e-15	1.38778	up
ENSG00000198840	MT-ND3	1821	1513	1613	5953	4388	10792	141.681	129.771	116.414	344.607	305.144	746.649	9.12181e-06	2.49343	up
ENSG00000070010	UFD1	859	612	821	1745	1371	1188	13.4246	10.1629	12.2074	19.671	18.4482	16.3638	2.10766e-06	1.09746	up
ENSG00000203950	RTL8A	1950	1822	1950	4830	4436	2521	42.2034	43.4702	39.1436	77.7643	85.8078	48.5021	1.2262e-21	1.16595	up
ENSG00000181773	GPR3	101	123	116	17	5	29	1.2754	1.71446	1.36704	0.160123	0.045602	0.322669	0.00211368	-2.3592	down
ENSG00000157168	NRG1	2632	2218	2550	201	84	184	29.5902	27.51	36.7599	0.810439	0.597619	1.69633	1.09793e-16	-3.71091	down
ENSG00000109501	WFS1	102	110	95	279	300	254	0.7529	0.889801	0.648605	1.5546	2.05334	1.68306	7.04472e-07	1.64745	up
ENSG00000162676	GFI1	756	581	704	359	294	88	7.1269	6.04126	6.15157	2.51278	2.47585	0.734267	8.30272e-06	-1.43314	down
ENSG00000011009	LYPLA2	1333	1200	1448	3264	2757	2642	20.8726	21.007	20.6442	38.7123	37.9895	36.6882	2.50176e-07	1.33785	up
ENSG00000012660	ELOVL5	6369	5825	7347	621	568	388	63.7104	64.659	69.6138	6.88865	6.90594	8.99944	3.39913e-122	-3.47373	down
ENSG00000167895	TMC8	419	379	355	205	146	46	2.55264	2.54676	2.00685	0.928948	0.795696	0.246077	1.11123e-05	-1.5252	down
ENSG00000158042	MRPL17	931	675	791	1470	1210	3230	12.7282	10.1757	10.0307	14.9514	14.7764	40.4684	0.00506485	1.73761	up
ENSG00000182584	ACTL10	21	11	15	61	100	54	0.275476	0.154915	0.172966	0.599596	1.17957	0.632471	1.98629e-06	2.38155	up
ENSG00000137411	VARS2	914	729	858	1802	1616	1140	6.15938	5.66077	5.32838	9.22737	10.2551	6.72678	4.26718e-09	1.02819	up
NewGene_5444	NewGene_5444	156	186	155	474	414	158	1.83453	2.40275	1.68513	4.13475	4.33519	1.64555	0.00012572	1.12191	up
ENSG00000144713	RPL32	25172	20965	23440	63195	50111	125767	327.211	303.273	285.169	620.757	595.749	1572.91	0.000148115	2.19633	up
ENSG00000088325	TPX2	1827	1745	2169	1212	1062	354	14.0546	14.8162	15.4811	6.93807	7.3067	2.42219	6.95224e-05	-1.08271	down
ENSG00000179546	HTR1D	95	101	114	5	25	3	0.896783	1.05474	1.00405	0.034151	0.211639	0.025277	1.09345e-05	-3.13454	down
ENSG00000067334	DNTTIP2	403	457	543	246	240	105	1.8393	2.38239	2.29881	0.832568	0.977359	0.422367	2.85806e-07	-1.14948	down
ENSG00000062582	MRPS24	1240	1151	1216	3829	3310	6856	46.6437	47.4805	42.4087	106.87	111.32	228.768	1.07335e-05	2.33925	up
ENSG00000174276	ZNHIT2	82	100	173	311	329	507	1.67149	2.26062	3.29929	4.76199	6.04597	9.27934	0.000155994	2.05626	up
ENSG00000111229	ARPC3	9284	7250	8405	18519	14340	14200	246.609	212.287	207.111	365.825	340.299	335.571	1.88017e-05	1.12538	up
ENSG00000165714	BORCS5	139	75	122	210	184	235	0.943651	0.622039	0.817685	1.51984	1.4487	2.52004	0.00802098	1.19348	up
ENSG00000114391	RPL24	25741	21782	25291	47628	37796	66127	1111.69	1037.81	1013.07	1535.85	1462.47	2549.91	0.002618	1.39526	up
ENSG00000179532	DNHD1	591	524	686	229	197	91	2.48765	2.04095	2.2888	0.547443	0.642346	0.145006	3.14483e-21	-1.70118	down
ENSG00000110011	DNAJC4	702	803	904	2066	1793	1644	16.1673	20.6635	19.0291	35.587	36.9471	33.6176	1.60129e-07	1.39862	up
ENSG00000105701	FKBP8	5474	5195	5739	13556	12510	10327	84.2862	86.7861	81.0604	161.171	172.431	140.031	1.37648e-09	1.34475	up
ENSG00000158234	FAIM	230	217	208	483	541	223	6.37841	6.34408	5.3632	10.0201	12.9599	5.43722	3.18295e-05	1.02397	up
ENSG00000180992	MRPL14	1273	1109	1327	2686	2367	5272	35.7177	34.3179	34.5546	56.0993	59.3708	131.598	0.000796284	1.88389	up
ENSG00000163463	KRTCAP2	939	733	889	2597	1952	2250	45.7634	39.43	40.2226	94.2392	85.0898	97.5515	1.39689e-07	1.64648	up
ENSG00000165617	DACT1	245	196	220	34	18	0	2.02721	1.5673	1.47322	0.176972	0.114842	0	5.47021e-07	-3.76248	down
ENSG00000160325	CACFD1	172	199	137	426	374	253	1.67154	2.09898	1.16812	3.06572	3.12901	2.16001	2.60956e-05	1.18163	up
NewGene_2004	NewGene_2004	86	45	117	25	2	3	0.53724	0.310049	0.685305	0.116802	0.005941	0.0142	0.000283257	-3.05895	down
ENSG00000165934	CPSF2	1058	1103	1318	492	477	193	2.18428	2.53278	2.52546	0.754589	0.879571	0.353236	8.02634e-13	-1.49743	down
ENSG00000267855	NDUFA7	436	414	531	1741	1289	3017	20.214	21.0217	22.4951	59.2579	52.484	122.006	4.4243e-06	2.52531	up
ENSG00000077348	EXOSC5	271	287	294	710	641	1081	6.51265	7.60947	6.55625	12.8851	13.8386	23.1308	0.000143877	1.85397	up
ENSG00000134809	TIMM10	403	369	392	1686	1415	3760	15.9615	16.5124	14.4353	50.9112	50.9616	133.325	8.71149e-07	2.99185	up
ENSG00000107105	ELAVL2	193	163	192	83	85	17	1.37927	1.26864	1.25684	0.438724	0.530102	0.101547	0.000271933	-1.54206	down
ENSG00000112695	COX7A2	1725	1277	1568	4808	3817	10598	66.3948	52.6016	57.7578	149.545	121.844	351.028	4.14046e-05	2.51366	up
ENSG00000102595	UGGT2	566	419	567	257	225	123	4.86834	3.70107	3.78356	1.59248	1.38994	0.828266	1.82544e-12	-1.23755	down
NewGene_2366	NewGene_2366	389	451	418	3718	3440	787	2.80952	3.44975	2.87191	18.6696	20.1234	6.69735	1.02982e-11	2.65143	up
ENSG00000224051	CPTP	237	264	329	824	713	440	2.91933	3.57725	3.77392	7.53083	7.89592	4.85579	6.39233e-15	1.38611	up
ENSG00000152413	HOMER1	497	446	560	193	151	84	2.27308	2.24732	2.3746	0.656922	0.616828	0.341532	2.07325e-25	-1.70131	down
ENSG00000196757	ZNF700	557	491	613	231	147	66	4.90045	4.68107	4.91663	1.55865	1.13143	0.502545	1.35021e-13	-1.8469	down
ENSG00000057252	SOAT1	804	572	799	475	354	159	3.16719	2.49694	2.92673	1.38941	1.24539	0.553914	3.19071e-06	-1.06405	down
ENSG00000112773	TENT5A	677	675	814	433	452	148	3.24863	3.56912	3.62049	1.52927	1.96192	0.623844	0.000238822	-1.00335	down
NewGene_4652	NewGene_4652	334	319	386	83	75	24	1.8642	2.13318	1.99814	0.353768	0.583141	0.115906	4.26247e-19	-2.44334	down
ENSG00000151665	PIGF	627	579	693	1141	954	1222	14.177	13.0081	14.3316	18.4848	18.1679	23.8528	0.00375009	1.08019	up
ENSG00000156475	PPP2R2B	567	550	620	353	327	116	7.59549	4.28142	6.83648	0.929325	3.66509	0.824555	2.24657e-05	-1.06441	down
ENSG00000178075	GRAMD1C	136	188	210	494	511	219	1.05313	1.33249	1.27302	2.56214	3.53428	1.46857	2.38071e-06	1.29164	up
ENSG00000104369	JPH1	312	317	370	87	97	46	1.91584	2.14347	2.10748	0.394249	0.532178	0.248949	1.10458e-18	-1.99625	down
ENSG00000115944	COX7A2L	4189	3398	3995	9347	8735	16332	89.4969	80.3382	81.9354	152.161	177.481	327.088	0.000141782	1.94801	up
ENSG00000163702	IL17RC	313	258	260	731	634	411	3.79522	3.33099	2.7818	6.34414	6.4875	4.17058	2.91829e-11	1.23174	up
ENSG00000100292	HMOX1	284	323	247	845	993	247	4.19594	5.25008	3.37912	9.28993	13.1075	3.23481	0.000779022	1.3097	up
ENSG00000171160	MORN4	443	382	487	1285	952	750	5.48986	5.46491	5.8264	11.5562	10.2871	10.2935	3.6297e-14	1.34398	up
ENSG00000206538	VGLL3	1040	1023	1038	333	342	200	2.69349	2.91987	2.49114	0.6401	0.789762	0.459967	2.61055e-21	-1.68827	down
ENSG00000133315	MACROD1	763	783	843	2195	2177	2787	17.0343	19.2908	17.47	36.4828	43.4702	55.3526	2.51928e-06	1.88019	up
ENSG00000153406	NMRAL1	1215	1018	1140	3288	3051	3423	29.0696	24.0815	23.2238	53.4199	57.8065	65.3097	1.108e-07	1.7944	up
ENSG00000129194	SOX15	3000	2710	3038	10588	9648	5595	58.1462	58.0971	55.9185	160.354	178.268	96.6719	6.20461e-54	1.68983	up
ENSG00000164180	TMEM161B	1278	1075	1288	639	701	264	8.16358	8.94713	7.86099	3.14107	4.94921	1.31059	1.53337e-06	-1.09438	down
ENSG00000137504	CREBZF	9213	8328	10538	5214	3761	1703	59.9188	60.2187	64.1293	26.0287	22.3302	10.8358	3.5206e-11	-1.33397	down
ENSG00000196428	TSC22D2	3246	2958	3666	2264	1631	774	20.7459	18.5918	22.573	10.4188	7.93388	2.96841	7.93797e-08	-1.01193	down
ENSG00000198246	SLC29A3	326	349	498	1347	1292	585	3.81933	4.6294	5.46571	11.9559	14.0058	6.34293	1.50227e-12	1.56243	up
ENSG00000131187	F12	157	161	168	273	252	323	2.05175	2.32605	2.03957	2.66287	2.95566	3.77129	0.00984978	1.0835	up
ENSG00000187257	RSBN1L	1456	1190	1465	877	696	343	6.10335	5.50165	5.69585	2.75088	2.60657	1.31635	2.13689e-10	-1.0117	down
ENSG00000163938	GNL3	1782	1860	2263	830	720	355	23.8482	27.6504	28.856	8.14489	8.61538	4.15907	5.98084e-22	-1.53278	down
ENSG00000075711	DLG1	20568	20858	25292	6723	6356	1950	118.106	131.665	134.081	28.3116	32.1237	9.86458	1.3047e-13	-2.11061	down
xtracellular matrix (GO:0062023);; Biological Process: biological regulation (GO:0065007);; Biological Process: regulation of biological quality (GO:0065008);; Biological Process: regulation of molecular function (GO:0065009);; Cellular Component: tight junction (GO:0070160);; Cellular Component: anchoring junction (GO:0070161);; Biological Process: regulation of stress-activated protein kinase s…	K12076|0.0e+00|ggo:101132886|K12076 disks large protein 1 | (RefSeq) DLG1; disks large homolog 1 isoform X2	[F]	Hippo signaling pathway (ko04390);; Tight junction (ko04530);; T cell receptor signaling pathway (ko04660);; Human papillomavirus infection (ko05165);; Human T-cell leukemia virus 1 infection (ko05166);; Viral carcinogenesis (ko05203)	Nucleotide transport and metabolism	Guanylate kinase	Disks large homolog 1 OS=Homo sapiens OX=9606 GN=DLG1 PE=1 SV=2	F	disks large homolog 1 isoform 2 [Homo sapiens]	Nucleotide transport and metabolism
ENSG00000101417	PXMP4	165	176	169	521	475	440	0.81714	0.91505	0.740845	1.83509	2.00986	1.98969	9.40945e-09	1.70119	up
ENSG00000078747	ITCH	17281	18246	22124	4049	3617	1700	74.0268	84.8051	86.598	12.708	13.5969	6.3575	2.3625e-54	-2.52868	down
ENSG00000151366	NDUFC2	834	688	847	3069	2540	2889	9.25572	8.43022	9.90569	26.2387	27.7726	28.4556	4.49835e-11	2.09349	up
ENSG00000173141	MRPL57	252	211	238	879	855	2030	3.00921	2.78493	2.63593	7.83715	9.15768	21.6351	2.21497e-06	2.85555	up
ENSG00000197608	ZNF841	658	661	810	302	220	58	4.66998	5.32823	5.45444	1.68153	1.4967	0.528991	4.98415e-07	-1.87428	down
ENSG00000089127	OAS1	1622	1299	1509	4636	3554	2189	26.4899	23.3343	22.8767	54.7819	49.1735	30.7385	1.43624e-26	1.34414	up
ENSG00000034677	RNF19A	2360	2436	3273	1075	808	425	14.9276	17.0392	19.1943	4.98242	4.56612	2.34651	1.1727e-21	-1.71198	down
ENSG00000285629	AL031847.2	57	27	36	106	68	117	2.27541	1.20413	1.33574	3.18402	2.44835	4.20784	0.00547389	1.57317	up
ENSG00000153048	CARHSP1	6224	5327	6751	13343	11492	8394	83.6162	78.5247	86.2935	129.574	143	136.15	1.02409e-10	1.02768	up
ENSG00000166902	MRPL16	799	668	747	1659	1298	1446	18.7807	17.2737	16.3016	28.7464	26.9554	29.3842	7.80754e-05	1.22473	up
ENSG00000102401	ARMCX3	1304	1206	1517	651	717	260	10.649	9.99781	11.8807	4.18551	5.86423	1.6677	2.48459e-07	-1.2216	down
ENSG00000128284	APOL3	392	272	334	1331	1072	469	4.69303	3.636	3.85788	12.0404	11.4757	5.04757	3.16237e-12	1.59652	up
ENSG00000236104	ZBTB22	543	516	511	1332	1318	843	5.49444	5.76213	4.81271	10.0772	11.9665	7.60823	1.74829e-12	1.30434	up
ENSG00000167807	AC011511.1	44	9	3	114	80	67	0.59975	0.121994	0.033777	1.1631	0.983524	0.818216	0.00797413	2.3714	up
ENSG00000168389	MFSD2A	104	78	104	27	22	15	1.28578	1.06321	1.19761	0.242501	0.241151	0.157175	1.76964e-09	-2.02564	down
ENSG00000116001	TIA1	2267	2156	2741	1298	1168	440	19.3106	19.8791	21.3684	7.77612	8.12889	2.79961	5.59048e-08	-1.23646	down
ENSG00000099800	TIMM13	809	700	866	1675	1576	2897	11.0356	10.5228	10.9564	16.9991	19.2101	35.653	0.000650538	1.74749	up
ENSG00000115760	BIRC6	693	769	741	442	357	154	1.1918	1.45301	1.18522	0.564304	0.54575	0.233523	4.16457e-07	-1.14598	down
ENSG00000171159	C9orf16	1143	1243	1434	6002	5265	5798	43.1427	51.7592	50.2297	168.609	177.691	194.674	4.64647e-14	2.40861	up
ENSG00000120675	DNAJC15	132	83	123	268	184	387	0.450086	0.312627	0.389911	0.681898	0.561422	1.17922	0.00240667	1.67318	up
ENSG00000272196	HIST2H2AA4	383	324	373	1356	1313	1814	18.2718	17.0469	16.5055	48.1321	56.0041	76.9794	1.95491e-08	2.36679	up
ENSG00000100979	PLTP	3006	2468	2980	8418	6659	5727	45.4288	40.8507	42.2045	96.2503	90.0161	77.0657	6.63477e-13	1.48392	up
ENSG00000119314	PTBP3	7924	8303	9844	3889	3688	1479	29.6334	34.1316	34.1199	10.7765	12.2634	4.43074	2.2299e-12	-1.44972	down
ENSG00000196739	COL27A1	5983	5469	6087	3766	2699	1539	20.845	21.0476	19.8355	9.89451	8.62228	4.74956	1.54922e-14	-1.04047	down
ENSG00000101493	ZNF516	1317	1154	1280	819	647	191	4.51744	4.33483	3.9783	2.01941	1.91611	0.559387	0.000386297	-1.16464	down
ENSG00000115421	PAPOLG	481	537	663	312	200	146	2.65462	3.13678	3.17012	1.22119	0.891478	0.588238	8.88782e-09	-1.23345	down
ENSG00000163956	LRPAP1	1490	1303	1592	3787	2974	2051	4.55746	4.26042	4.30997	7.52819	6.92161	5.38946	1.28704e-20	1.14739	up
ENSG00000262481	TMEM256-PLSCR3	64	61	150	569	316	60	1.10503	0.847329	2.45354	7.45905	5.26351	1.15603	0.00538243	1.74667	up
ENSG00000186298	PPP1CC	12304	11635	14288	7436	7152	2987	131.95	137.386	142.257	59.5881	68.5014	28.6732	2.47524e-08	-1.03592	down
ENSG00000172478	MAB21L4	134	157	149	756	743	477	1.86047	2.42369	1.88862	7.72852	9.13765	5.79054	2.85813e-27	2.31529	up
ENSG00000162775	RBM15	348	322	396	193	217	80	2.59774	2.75172	2.4509	1.04065	1.45091	0.511856	4.41011e-05	-1.0276	down
ENSG00000138709	LARP1B	571	669	808	186	214	85	5.75205	6.89346	7.28532	0.979585	1.58466	0.658094	1.02458e-14	-1.97501	down
NewGene_1879	NewGene_1879	387	314	355	1344	1164	1051	6.52958	6.03538	5.4036	14.8274	17.1398	14.3622	1.695e-14	1.95719	up
ENSG00000166016	ABTB2	974	818	919	323	288	310	5.34968	4.94993	4.68249	1.31722	1.4103	1.50955	4.12041e-05	-1.31744	down
ENSG00000029639	TFB1M	456	324	474	218	127	155	8.6184	6.74429	8.29714	3.0617	2.14109	2.59887	0.000698465	-1.11984	down
ENSG00000139832	RAB20	613	543	663	1598	1500	1432	10.8713	10.6219	10.8983	21.0764	23.7768	22.5717	5.19558e-08	1.5472	up
ENSG00000088356	PDRG1	1056	845	1046	2321	1979	3147	14.2278	12.5465	13.0728	23.2672	23.8336	37.7015	0.000184912	1.66683	up
ENSG00000112984	KIF20A	677	516	593	187	194	69	5.68939	4.7841	4.6246	1.16864	1.4566	0.514162	9.18687e-14	-1.90907	down
ENSG00000163249	CCNYL1	1773	1502	1780	971	710	153	13.1178	12.1872	12.1118	5.2336	4.76177	1.0711	0.000554249	-1.48819	down
NewGene_7671	NewGene_7671	38	33	26	119	77	47	0.808331	0.589287	0.445503	1.91518	1.54433	0.825325	0.000111006	1.40945	up
ENSG00000070882	OSBPL3	3314	3036	3560	1442	1208	531	14.2467	14.1871	13.9298	4.56931	4.43536	1.90097	4.50349e-19	-1.56387	down
ENSG00000213689	TREX1	173	162	169	537	460	660	4.03787	3.50219	4.06256	9.65663	11.0656	13.4317	2.48716e-06	2.01466	up
ENSG00000119778	ATAD2B	307	296	371	120	138	79	1.01764	1.10055	1.14099	0.295726	0.408719	0.232357	1.78286e-09	-1.37965	down
ENSG00000183963	SMTN	234	247	327	160	118	72	1.9045	2.23129	2.54356	1.02001	1.06784	0.577033	7.9734e-07	-1.09161	down
ENSG00000147789	ZNF7	1346	1184	1240	823	369	456	18.1424	17.3472	14.7505	8.60774	3.72253	5.27004	0.00132309	-1.03702	down
ENSG00000181472	ZBTB2	1387	1115	1436	609	460	294	12.0785	10.7119	11.6021	3.94635	3.57907	2.27157	6.88241e-26	-1.40717	down
ENSG00000140365	COMMD4	700	580	615	2785	2727	3799	17.9005	16.6203	15.4815	58.7122	78.6827	97.4335	7.33011e-10	2.61107	up
ENSG00000244274	DBNDD2	5836	4964	6167	11224	9468	9911	139.708	130.742	136.599	201.071	203.889	213.289	0.000192849	1.08754	up
ENSG00000166289	PLEKHF1	342	309	388	1019	893	901	4.54225	4.66048	5.07366	10.4655	10.9705	10.3453	1.4932e-08	1.66938	up
ENSG00000186665	C17orf58	425	351	477	1300	908	870	8.38677	8.03038	8.58192	19.7015	17.2073	15.4753	9.92215e-10	1.4865	up
ENSG00000174917	C19orf70	295	383	460	1302	1265	2879	10.2037	13.4015	13.9458	30.7706	36.0405	80.3327	7.2744e-06	2.68167	up
ENSG00000186352	ANKRD37	391	402	441	935	664	2040	9.91716	10.9897	10.4035	17.6004	15.318	43.6659	0.00176184	2.00012	up
ENSG00000132394	EEFSEC	657	680	791	1566	1505	1594	7.96503	9.08254	9.07941	14.2909	16.2317	17.154	2.85973e-05	1.38627	up
ENSG00000257949	TEN1	592	517	591	1190	1087	1356	16.266	15.5306	14.8252	23.9951	26.8477	32.8848	0.000272539	1.37726	up
ENSG00000205352	PRR13	3512	3007	3673	8276	7593	4526	81.0188	76.8301	80.7129	143.629	159.512	91.1471	5.68443e-24	1.13777	up
ENSG00000180398	MCFD2	4943	4247	4966	2588	2250	1025	32.3961	30.6785	29.9444	12.4526	13.032	6.12247	1.86446e-13	-1.18698	down
ENSG00000164251	F2RL1	1505	1472	1598	822	612	319	14.2511	19.1709	18.0334	5.64481	5.04595	3.74616	1.73429e-16	-1.29967	down
ENSG00000170873	MTSS1	435	341	394	125	102	14	2.46702	2.05855	2.0535	0.504508	0.495854	0.065077	9.21223e-06	-2.31392	down
ENSG00000267796	LIN37	160	107	129	351	289	204	3.51294	2.46698	2.40179	5.39749	5.34044	3.93848	1.27781e-07	1.24056	up
ENSG00000185608	MRPL40	445	305	425	1189	1022	1047	8.63068	6.52783	7.64529	17.1682	17.7178	18.057	3.21125e-08	1.7093	up
ENSG00000166169	POLL	2202	2219	2512	5257	5302	3530	24.035	26.8942	26.9595	42.3899	51.5529	39.0365	4.11182e-11	1.18949	up
ENSG00000117616	RSRP1	3778	2968	3323	2272	1383	862	50.5832	43.8248	48.1186	22.6562	17.0405	12.0338	6.38946e-08	-1.07346	down
ENSG00000101844	ATG4A	250	250	249	59	113	29	2.89241	3.19618	2.67678	0.471961	1.08578	0.271018	1.63475e-05	-1.80618	down
NewGene_5855	NewGene_5855	35	39	52	102	115	76	0.451299	0.557784	0.620263	0.988207	1.34315	0.882287	5.15338e-05	1.39373	up
ENSG00000196792	STRN3	1114	1132	1301	451	444	289	8.04673	8.89157	8.6489	2.2908	2.82167	1.74232	3.00332e-16	-1.4284	down
ENSG00000101654	RNMT	1664	1735	2069	741	630	343	9.66077	9.52798	10.1913	2.86507	3.14467	1.38525	1.02057e-28	-1.56262	down
ENSG00000171469	ZNF561	884	896	1039	511	485	261	5.82026	5.95678	6.46891	2.39266	2.77874	1.51668	3.3626e-12	-1.04372	down
ENSG00000091640	SPAG7	2414	2055	2423	4331	3861	6095	60.5544	56.4031	56.4991	80.5182	86.7026	138.335	0.00211095	1.38427	up
ENSG00000144554	FANCD2	195	205	209	84	66	35	1.009	1.19816	1.01554	0.321636	0.299274	0.159414	1.066e-11	-1.6193	down
ENSG00000104964	AES	10771	9063	10484	28151	25676	16327	178.862	171.992	162.932	344.314	382.987	232.562	2.96364e-25	1.35634	up
ENSG00000197858	GPAA1	1297	1064	1392	3943	3857	2537	16.9335	15.2802	16.908	38.1704	44.7833	29.3766	1.1524e-22	1.62797	up
ENSG00000223865	HLA-DPB1	18	16	24	158	105	84	0.308156	0.293285	0.378261	2.01677	1.6066	1.32662	3.88344e-15	2.72356	up
ENSG00000166352	C11orf74	110	76	84	288	320	88	3.33353	2.79992	2.32432	7.26012	9.30028	2.44729	0.00020653	1.4145	up
ENSG00000164056	SPRY1	324	277	302	984	796	562	4.33686	3.7534	3.43107	9.03967	8.77102	6.25115	6.05285e-20	1.51864	up
ENSG00000173992	CCS	534	490	548	1247	1072	817	12.346	12.3947	11.072	20.5675	21.0979	14.5275	4.57952e-10	1.16397	up
NewGene_1371	NewGene_1371	375	416	590	80	66	56	4.37372	5.34512	6.56561	0.4675	0.563966	0.397591	8.93771e-21	-2.59879	down
ENSG00000163527	STT3B	5324	5116	6156	2569	2448	967	33.7449	35.7584	36.1934	12.1131	13.8654	5.44774	5.97722e-12	-1.39605	down
ENSG00000072110	ACTN1	13833	13113	15694	7993	7081	3968	98.8312	106.738	104.172	42.5326	45.2829	25.1922	9.32921e-26	-1.04261	down
ENSG00000221887	HMSD	71	82	70	4	14	10	0.900789	1.14864	0.824596	0.036039	0.160121	0.097845	9.16669e-06	-2.764	down
ENSG00000160606	TLCD1	1126	1009	1153	1891	1807	2442	31.5636	30.7985	29.1666	39.0031	45.5188	60.7443	0.00349994	1.20736	up
ENSG00000157625	TAB3	3447	3509	4288	2250	1825	927	14.7715	16.8566	17.409	7.46572	7.22441	3.87456	7.04304e-13	-1.07481	down
ENSG00000139354	GAS2L3	298	261	375	56	79	19	2.17382	2.32748	2.68055	0.281222	0.55195	0.109391	8.1919e-12	-2.51859	down
ENSG00000100342	APOL1	2120	1636	2046	7841	6373	2738	20.0236	16.6166	17.7907	53.2216	52.0686	22.4987	7.37599e-16	1.61569	up
ENSG00000197329	PELI1	1000	1002	1155	334	340	134	7.17369	7.92939	7.68926	1.7803	2.17881	0.85047	2.59513e-19	-1.87889	down
ENSG00000130764	LRRC47	1215	1041	1265	3031	2719	1536	7.9233	7.28478	7.3407	14.4852	15.4866	8.56156	1.43158e-26	1.17348	up
ENSG00000034533	ASTE1	252	216	237	154	108	40	2.54315	2.42994	2.30626	1.15979	0.968988	0.35404	0.000107112	-1.18054	down
ENSG00000112081	SRSF3	8237	7882	9448	1770	1303	1743	115.185	128.285	126.292	13.6472	14.4094	17.951	1.05174e-09	-2.1428	down
ENSG00000157778	PSMG3	629	597	535	1136	982	1586	12.2451	13.7901	9.61169	17.1014	18.4435	27.3207	0.00298456	1.39356	up
NewGene_3925	NewGene_3925	17	33	50	127	121	207	0.627462	1.4124	1.92988	3.81328	4.19142	6.91049	6.56573e-05	2.54876	up
ENSG00000249992	TMEM158	465	598	712	52	46	35	6.89875	9.78235	9.79769	0.56908	0.610117	0.45538	5.31226e-38	-3.58566	down
ENSG00000148154	UGCG	20162	18454	21665	5075	5252	1674	135.481	136.759	135.049	25.3681	31.5382	9.99707	4.68913e-18	-2.2741	down
ENSG00000109606	DHX15	2660	2772	3611	1193	901	435	23.9168	27.4845	30.1244	7.98116	7.24031	3.47445	5.72419e-20	-1.75844	down
ENSG00000103266	STUB1	1123	1117	1131	3174	2598	2112	23.12	23.5633	22.6358	50.7975	48.7013	41.31	5.10883e-12	1.39603	up
ENSG00000099625	CBARP	196	153	283	70	125	47	1.3178	1.12129	1.85503	0.333804	0.835652	0.263727	0.00220815	-1.22883	down
ENSG00000105618	PRPF31	776	664	800	2131	2060	1264	9.51305	9.21714	9.45483	19.9523	23.2418	14.3247	8.00171e-23	1.43203	up
ENSG00000169981	ZNF35	124	76	105	41	22	18	1.25599	0.839729	0.976656	0.308586	0.206831	0.15726	1.68346e-06	-1.794	down
ENSG00000162517	PEF1	1222	1089	1381	3715	3256	4089	20.1973	19.8511	21.1751	45.6741	48.0857	60.0794	2.88634e-07	1.86502	up
ENSG00000105669	COPE	1678	1565	1902	3936	3533	3769	41.1156	41.2546	42.5705	72.8539	77.4878	85.4886	9.83827e-06	1.37553	up
ENSG00000133422	MORC2	1601	1337	1712	851	695	339	8.84886	7.80415	8.46597	3.61292	3.75493	1.6155	2.84113e-15	-1.20909	down
ENSG00000198707	CEP290	329	323	432	160	151	89	1.42561	2.17832	2.20919	0.428488	0.612918	0.694097	6.57041e-11	-1.30098	down
ENSG00000163659	TIPARP	8471	7929	9805	3191	2699	1917	55.5359	57.335	59.5925	15.6156	15.8058	11.1668	1.0446e-28	-1.59	down
ENSG00000139998	RAB15	68	54	57	159	96	85	0.538579	0.455895	0.398976	0.937392	0.655757	0.576294	0.000665161	1.06332	up
ENSG00000146223	RPL7L1	4786	3706	4673	2396	1601	1104	30.7488	25.9097	28.0268	11.597	9.25898	6.51971	8.1772e-16	-1.24923	down
ENSG00000163687	DNASE1L3	222	135	205	28	21	3	2.99907	2.05951	2.57286	0.266765	0.322126	0.032011	8.52609e-13	-3.40594	down
ENSG00000115339	GALNT3	5575	5856	6889	1794	2005	647	38.8053	45.0068	45.4319	9.28628	12.4681	3.99913	1.62254e-13	-1.97753	down
ENSG00000119411	BSPRY	33	58	88	164	135	116	0.370452	0.730019	0.931559	1.39628	1.37861	1.17703	0.00119044	1.40681	up
ENSG00000181035	SLC25A42	148	113	181	513	463	303	1.27708	1.07459	1.44259	3.28777	3.57063	2.3215	5.07398e-16	1.69044	up
ENSG00000023228	NDUFS1	1656	1332	1651	470	542	315	3.78491	3.36052	3.48726	0.838471	1.10193	0.637965	1.51156e-16	-1.64503	down
ENSG00000166133	RPUSD2	299	254	250	770	566	491	3.76997	3.88223	2.94305	6.81368	5.92888	5.11583	1.62774e-08	1.35095	up
ENSG00000175279	CENPS	114	114	128	425	301	118	3.41633	3.7186	3.48532	9.5208	7.97126	3.06922	1.45603e-05	1.28504	up
ENSG00000131470	PSMC3IP	116	163	193	114	49	49	2.40008	3.68543	3.89684	1.69687	0.830273	0.839115	0.00773936	-1.0443	down
ENSG00000128311	TST	328	228	244	716	633	1008	7.07693	5.22947	4.91509	11.6664	11.7272	18.4647	7.5647e-05	1.88794	up
ENSG00000162385	MAGOH	389	254	246	678	594	1046	14.5782	10.2292	8.66473	18.8972	19.8424	36.7673	0.000954025	1.72984	up
ENSG00000171462	DLK2	851	768	849	4464	4137	3240	13.7575	13.0866	12.6509	52.9235	58.507	47.7865	7.84423e-33	2.44786	up
ENSG00000128309	MPST	1040	1012	1196	2992	2883	3572	19.8048	19.5562	21.1268	42.8737	45.3364	57.4897	1.38347e-06	1.83014	up
ENSG00000262664	OVCA2	277	193	391	631	648	1299	6.6281	5.08807	8.69215	11.2607	13.883	27.7078	0.000629547	2.00755	up
ENSG00000149806	FAU	8486	8267	9278	30703	26776	71718	271.183	292.026	285.285	751.584	765.972	2105.02	6.43682e-06	2.75296	up
ENSG00000164406	LEAP2	60	50	63	27	29	6	0.731211	0.663348	0.702448	0.243545	0.30726	0.058864	0.0028514	-1.42315	down
ENSG00000116191	RALGPS2	2406	2313	3073	1329	1381	509	9.37444	10.4329	11.2151	3.71158	4.70801	1.92842	3.72224e-07	-1.19427	down
ENSG00000123415	SMUG1	582	543	713	1393	1089	1540	9.26933	10.463	11.4129	18.0443	18.1657	26.827	0.00032227	1.42101	up
ENSG00000143819	EPHX1	365	326	331	832	613	466	5.92432	5.88735	4.99079	10.6175	8.71064	6.72738	3.6693e-08	1.04372	up
ENSG00000011021	CLCN6	1127	1057	1189	591	520	308	5.46152	5.69391	5.3245	2.13536	2.22489	1.34126	2.20856e-19	-1.1241	down
ENSG00000184661	CDCA2	143	138	225	94	59	34	1.02942	1.10034	1.50359	0.502382	0.376192	0.21478	1.93601e-05	-1.33677	down
ENSG00000104549	SQLE	5805	4740	5758	1092	962	354	53.1194	47.7251	49.2437	7.40318	7.8333	2.87755	2.24778e-32	-2.70062	down
ENSG00000274290	HIST1H2BE	25	29	26	89	105	51	0.272515	0.326606	0.244724	0.677479	0.974868	1.19477	1.88967e-06	1.73916	up
NewGene_6857	NewGene_6857	17	26	28	93	83	43	0.132938	1.09631	0.180341	0.577126	0.694974	0.264476	4.02013e-06	1.7326	up
ENSG00000125885	MCM8	145	150	161	48	52	11	0.893617	0.591274	0.535374	0.127637	0.187344	0.045696	7.38674e-07	-1.99522	down
NewGene_4025	NewGene_4025	83	57	76	177	123	171	1.66395	1.50679	1.47658	2.76043	1.8354	2.65666	0.00125894	1.38587	up
ENSG00000148300	REXO4	1523	1262	1508	2962	2906	2055	17.4332	15.9045	16.0171	25.2143	29.6517	20.9775	2.70499e-08	1.06069	up
ENSG00000090054	SPTLC1	6522	5824	7036	2672	2445	1288	63.9922	62.9089	61.447	20.7527	24.3574	13.8941	1.57832e-40	-1.482	down
ENSG00000179295	PTPN11	3410	3677	4527	1711	1472	620	15.1124	17.9486	18.5851	5.63852	5.8033	2.42715	1.45115e-13	-1.53753	down
ENSG00000166278	C2	24	21	15	155	65	44	0.248604	0.244713	0.152908	1.17647	0.588336	0.388442	8.41181e-06	2.17144	up
ENSG00000137834	SMAD6	93	117	117	307	244	192	0.647588	0.90328	0.757179	1.65596	1.526	1.19443	2.05628e-07	1.33842	up
ENSG00000115520	COQ10B	996	1021	1060	322	290	143	12.1892	14.0054	11.851	2.90674	3.1161	1.52193	1.28569e-31	-1.9265	down
ENSG00000135314	KHDC1	11	20	43	105	63	77	0.205583	0.406883	0.749108	1.68237	1.10423	1.60325	0.00100355	1.95669	up
ENSG00000179632	MAF1	4178	3633	4843	10428	9213	8963	74.4599	66.6189	75.5121	129.568	133.306	129.325	2.8197e-07	1.40754	up
ENSG00000164466	SFXN1	3209	2787	3396	1364	1083	497	20.5792	19.7155	20.4749	6.55778	6.16936	2.8109	7.72045e-21	-1.59669	down
NewGene_5700	NewGene_5700	7350	7684	8949	18780	16628	24210	141.75	163.446	160.11	269.47	286.619	415.165	0.000104647	1.6263	up
ENSG00000198830	HMGN2	4819	4076	4984	18130	13061	11067	109.294	101.811	104.927	305.304	264.306	222.877	1.02068e-21	1.7742	up
ENSG00000116984	MTR	1547	1469	2002	1162	806	202	3.95602	4.14063	4.76914	2.21338	1.8413	0.459076	0.00260449	-1.22147	down
ENSG00000170234	PWWP2A	1107	900	1422	657	602	245	8.38297	7.5134	9.949	3.75505	3.96081	1.59055	1.99285e-06	-1.09987	down
ENSG00000174292	TNK1	1326	1274	1525	4498	4109	2804	11.6969	12.3046	12.4388	29.662	32.6731	21.6651	2.23747e-26	1.62751	up
ENSG00000254505	CHMP4A	961	719	834	1765	1284	1658	23.6096	24.4521	23.3964	40.6842	35.8532	44.4945	0.00118882	1.16043	up
ENSG00000104870	FCGRT	251	185	243	713	681	454	4.03905	3.45362	3.8904	9.12032	11.1893	6.92239	3.57072e-16	1.60738	up
ENSG00000117448	AKR1A1	2261	1962	2238	7897	7389	7173	40.564	40.2777	38.3514	104.148	120.668	121.689	6.33122e-13	2.02999	up
NewGene_6850	NewGene_6850	52	58	52	0	13	0	0.653392	0.81998	0.584147	0	0.132591	0	0.00639945	-3.58727	down
ENSG00000173846	PLK3	462	409	506	129	96	134	4.9872	4.86791	5.06946	1.03119	0.924519	1.28133	1.27993e-05	-1.6751	down
ENSG00000079337	RAPGEF3	465	543	622	159	88	73	2.8332	3.76266	3.64131	0.620741	0.411918	0.337531	7.19867e-19	-2.23304	down
ENSG00000171700	RGS19	503	446	568	1034	886	763	8.94664	8.3033	8.90575	13.6992	13.834	12.056	1.17497e-05	1.01897	up
NewGene_1076	NewGene_1076	112	85	158	18	15	10	1.299	1.0907	1.71007	0.152868	0.147459	0.104041	3.8203e-13	-2.89889	down
ENSG00000133398	MED10	1855	1794	2064	3776	3305	3246	43.7702	46.6854	45.1742	66.2825	69.6953	68.0853	0.000103887	1.07866	up
ENSG00000130489	SCO2	249	236	353	858	795	1398	6.74689	7.03448	8.85875	17.3135	19.2759	33.7239	1.05595e-05	2.23471	up
ENSG00000092010	PSME1	9551	7922	9522	20376	15049	14129	251.787	240.039	241.45	385.291	365.547	329.655	3.36182e-06	1.06829	up
ENSG00000251369	ZNF550	236	197	317	120	113	67	1.58183	1.42593	2.30274	0.563438	0.652786	0.370062	1.06409e-06	-1.1766	down
ENSG00000138780	GSTCD	530	398	536	173	178	118	3.43546	2.81062	3.40402	0.8603	1.15229	0.6592	8.72943e-12	-1.47656	down
ENSG00000120992	LYPLA1	9917	8696	10846	5217	5205	2167	104.072	99.8979	104.896	40.9684	48.9244	20.0627	8.14007e-10	-1.1362	down
ENSG00000123144	TRIR	3230	3246	3879	9294	8289	9661	89.0746	98.6843	99.1049	191.894	206.971	237.37	1.1097e-06	1.66152	up
ENSG00000197261	C6orf141	277	214	221	84	67	70	4.49467	3.80301	3.30511	1.06029	0.952193	1.05933	6.5128e-06	-1.48876	down
ENSG00000111678	C12orf57	1331	1160	1370	4903	4073	9880	60.6011	58.7648	58.8134	169.13	167.191	412.41	2.34416e-06	2.70459	up
ENSG00000136193	SCRN1	5372	5090	6214	3751	2915	1108	27.4272	28.8826	29.5295	14.3572	13.4313	5.02786	1.63768e-05	-1.05659	down
ENSG00000168101	NUDT16L1	223	223	278	941	822	726	4.27757	4.38679	4.95103	12.6664	13.9211	12.6994	4.85455e-15	1.98472	up
ENSG00000003249	DBNDD1	393	307	375	763	779	507	4.97182	4.14743	4.08635	7.068	8.88635	5.43598	4.13646e-08	1.09591	up
ENSG00000137842	TMEM62	828	614	821	1838	1360	1558	8.72863	6.88776	8.29753	14.264	12.4416	13.8783	3.07133e-05	1.30907	up
ENSG00000173542	MOB1B	611	773	892	254	250	75	2.36264	3.29365	3.1988	0.728792	0.862936	0.254744	1.81461e-09	-1.92786	down
ENSG00000121579	NAA50	4737	4374	5563	2530	2249	1033	21.3514	21.8061	22.9984	8.51996	9.10473	4.18844	3.48261e-15	-1.24411	down
ENSG00000137547	MRPL15	1206	1047	1236	2449	1809	3006	28.3038	27.1056	26.9142	42.8039	37.9603	62.7379	0.00170624	1.37283	up
ENSG00000104728	ARHGEF10	1611	1567	1891	132	37	0	8.03542	9.9961	9.54974	0.502794	0.15254	0	0.00153115	-5.09007	down
ENSG00000109511	ANXA10	61	63	89	24	36	13	1.15813	1.30282	1.56719	0.325419	0.60627	0.217379	0.000880708	-1.41806	down
ENSG00000122566	HNRNPA2B1	11613	10546	12497	4984	4308	2469	132.109	123.079	124.171	45.8039	49.7319	28.4498	4.54504e-60	-1.43847	down
ENSG00000162695	SLC30A7	924	803	1078	484	456	287	3.21854	3.08841	3.49542	1.26414	1.54777	0.869327	5.11951e-11	-1.04311	down
ENSG00000003137	CYP26B1	1084	826	925	212	184	39	6.68326	5.33629	5.03196	0.896749	0.935081	0.223686	1.40406e-11	-2.70477	down
ENSG00000187531	SIRT7	898	893	998	2368	2170	1342	14.0499	15.5792	14.4332	27.2872	30.1063	18.4273	2.36674e-19	1.21479	up
ENSG00000121380	BCL2L14	111	72	108	241	216	115	1.86735	1.5536	2.00242	3.18499	3.43811	2.6453	4.6338e-06	1.0972	up
ENSG00000196705	ZNF431	773	757	995	408	362	193	1.86032	3.55737	1.86113	0.659386	0.827265	0.654816	1.51322e-15	-1.27283	down
ENSG00000158623	COPG2	847	560	830	273	229	139	7.26949	5.30734	6.6071	1.74157	1.75705	1.05662	2.08319e-17	-1.66881	down
ENSG00000136603	SKIL	2590	7205	9054	1330	1284	766	23.2747	30.9042	46.0049	5.42465	4.3953	3.55507	2.05483e-07	-2.33676	down
ENSG00000235863	B3GALT4	447	403	546	1395	1282	741	7.10129	7.04942	8.03834	16.4907	18.2038	10.4653	1.73732e-23	1.42666	up
ENSG00000182782	HCAR2	13022	11819	13542	7312	3842	3563	170.947	171.121	164.918	71.4065	45.066	41.5834	6.88027e-08	-1.25175	down
ENSG00000164176	EDIL3	3475	3292	4067	2003	1916	638	20.855	22.2372	22.5678	8.91251	9.89694	3.33216	4.56917e-06	-1.19564	down
ENSG00000104899	AMH	56	50	32	236	206	88	0.817991	0.813526	0.426282	2.592	2.71159	1.15119	3.03569e-08	2.00308	up
NewGene_4657	NewGene_4657	194	203	194	91	74	28	1.11665	1.18212	0.929695	0.349221	0.339345	0.128097	8.92434e-08	-1.55154	down
ENSG00000109920	FNBP4	3118	3094	3570	1146	727	483	21.2479	23.1299	22.4449	5.77818	4.40217	2.90763	6.83875e-34	-1.95308	down
ENSG00000104093	DMXL2	438	391	421	233	106	80	2.16241	2.17137	1.79693	0.925294	0.252177	0.177485	1.99192e-07	-1.50376	down
ENSG00000104889	RNASEH2A	744	581	724	1519	1172	2125	7.38167	6.32653	6.62093	11.1159	10.442	18.6054	0.000975019	1.57643	up
ENSG00000156875	MFSD14A	3349	2976	3725	559	988	437	32.4633	31.8209	33.5016	4.02707	8.5542	3.76652	1.59361e-12	-2.17576	down
ENSG00000075303	SLC25A40	1666	1669	2332	929	951	328	12.4731	13.6137	15.5787	5.30876	6.03018	1.97269	1.3087e-06	-1.28701	down
ENSG00000108309	RUNDC3A	44	45	38	155	126	43	0.607736	0.719605	0.470983	1.55574	1.52893	0.50228	0.000316097	1.3867	up
ENSG00000135775	COG2	567	397	634	357	239	144	5.22501	4.11502	5.42089	2.40974	1.96464	1.17484	5.11783e-06	-1.0028	down
ENSG00000158711	ELK4	4125	3908	4781	1887	1679	539	11.2436	11.556	11.924	3.77888	4.01771	1.27095	6.71602e-09	-1.60222	down
ENSG00000136068	FLNB	38182	33848	41803	14710	13325	4530	113.528	115.736	113.147	32.1147	34.3137	13.6154	3.66221e-12	-1.75678	down
ENSG00000066427	ATXN3	887	970	1084	657	532	165	5.86278	4.38829	5.26244	2.07271	2.00607	0.568545	0.000525954	-1.09606	down
ENSG00000073008	PVR	4405	4122	4657	1551	1354	929	38.893	39.3967	39.0931	9.94477	10.2583	7.17025	5.38951e-32	-1.63172	down
ENSG00000176472	ZNF575	24	8	27	63	53	64	0.277398	0.101312	0.290912	0.948443	0.81548	1.07681	0.00157754	1.89041	up
ENSG00000118197	DDX59	1469	1222	1549	560	599	259	17.8621	16.5639	17.9754	5.23924	6.80264	2.86434	5.33141e-15	-1.4723	down
NewGene_435	NewGene_435	2719	2346	2695	5856	5136	4307	31.7838	29.7991	28.9581	50.3785	53.1487	44.9537	7.58934e-08	1.17221	up
ENSG00000247315	ZCCHC3	818	654	796	1789	1475	956	6.5618	5.78324	5.92189	10.679	10.5768	6.81731	6.48507e-15	1.03178	up
ENSG00000092871	RFFL	3246	2849	3615	1987	1520	763	14.2719	15.1259	13.2546	5.54071	5.86793	2.55765	5.04789e-13	-1.09878	down
ENSG00000171466	ZNF562	1364	1180	1546	476	315	89	3.65802	3.2268	3.97631	0.852534	0.711287	0.171059	1.3742e-09	-2.21881	down
ENSG00000105810	CDK6	3773	3846	4766	2310	2351	895	8.7731	9.90575	10.3385	3.99272	4.88526	1.84317	1.57631e-06	-1.07712	down
ENSG00000060140	STYK1	299	188	170	85	90	58	2.7274	1.877	1.44982	0.565199	0.709283	0.46297	0.000161236	-1.34112	down
ENSG00000075142	SRI	19529	15644	19361	51151	43170	61477	347.774	310.037	288.536	806.366	823.905	1179.09	5.26048e-06	1.8185	up
ENSG00000161544	CYGB	13	16	8	72	76	48	0.440798	0.471395	0.121835	0.993301	1.3034	0.748528	9.46814e-08	2.54516	up
ENSG00000119632	IFI27L2	768	664	778	2586	2245	3944	40.4481	38.5849	37.9803	101.334	105.693	184.726	9.58578e-07	2.34121	up
ENSG00000112562	SMOC2	414	353	410	655	588	727	3.53814	3.32531	3.24566	4.16499	4.48741	5.5204	0.00747653	1.01958	up
ENSG00000159450	TCHH	101	85	128	57	37	14	0.388503	0.359379	0.454949	0.160571	0.12552	0.045358	6.89511e-05	-1.47675	down
ENSG00000125347	IRF1	7090	5905	7523	23631	20143	16312	54.267	49.3213	53.0316	132.746	135.828	109.68	3.50437e-19	1.7365	up
ENSG00000121058	COIL	695	722	831	328	368	180	7.0597	8.08369	7.83157	2.47636	3.33267	1.62261	5.11274e-10	-1.23326	down
ENSG00000275832	ARHGAP23	8000	7593	8629	19723	16469	9046	38.706	39.5096	39.3894	68.4663	69.208	37.7338	1.23545e-23	1.00793	up
ENSG00000082212	ME2	2113	1526	1951	923	826	386	19.8305	15.5166	16.3339	4.58508	4.85072	2.89686	1.16311e-12	-1.29092	down
ENSG00000087470	DNM1L	1112	1355	1596	544	509	257	7.17539	9.95954	10.2223	2.78847	3.09149	1.57294	4.37945e-14	-1.523	down
ENSG00000160075	SSU72	2840	2537	2703	5238	4268	5014	58.1211	57.2494	51.1763	80.5815	79.0716	92.735	0.000975583	1.09512	up
ENSG00000084234	APLP2	33223	30118	35243	18934	14676	6838	265.507	263.719	254.741	110.465	102.434	46.9948	9.99859e-13	-1.21407	down
ENSG00000100330	MTMR3	3415	3231	3757	1935	1484	543	12.5327	13.1451	12.1046	5.20395	5.22368	1.83061	1.54986e-07	-1.35612	down
ENSG00000103490	PYCARD	640	617	731	1668	1580	1575	18.3067	19.1241	19.8062	35.7881	40.7284	39.6716	5.22943e-07	1.5185	up
ENSG00000089682	RBM41	425	368	389	244	208	58	4.76737	5.3938	4.29713	1.8886	1.90017	0.488833	0.000553945	-1.19036	down
ENSG00000148719	DNAJB12	1396	1166	1323	2852	2529	1797	9.80745	9.08025	8.87235	16.3747	16.2339	11.5554	4.80506e-10	1.0467	up
ENSG00000105971	CAV2	17431	15841	19444	8228	7251	5458	144.521	145.714	150.025	51.0853	53.5898	41.515	2.55745e-11	-1.15743	down
ENSG00000092094	OSGEP	228	151	201	469	313	306	3.60834	2.89829	2.50159	4.98728	3.90313	3.71127	0.000138462	1.0914	up
ENSG00000142168	SOD1	1205	1100	1293	3394	2587	4450	33.5673	33.7902	33.4188	70.3647	64.4369	110.26	3.40999e-05	1.86305	up
ENSG00000204922	UQCC3	314	306	331	1256	1136	1771	4.33192	4.64509	4.21429	12.8381	13.4841	20.7972	4.93651e-08	2.45712	up
ENSG00000182180	MRPS16	2504	2025	2468	4478	3624	5355	25.7038	22.8195	23.4002	34.0805	33.4009	49.6429	0.00242824	1.24834	up
NewGene_3255	NewGene_3255	51	47	40	192	139	105	0.353733	0.358713	0.256569	0.998048	0.867115	0.653694	6.85004e-10	1.79128	up
ENSG00000178467	P4HTM	258	179	294	849	831	504	3.41838	2.42894	3.67518	8.29144	9.72007	5.74533	8.07618e-17	1.73742	up
ENSG00000214456	PLIN5	93	108	104	324	238	84	1.0028	1.28631	1.03648	2.61659	2.30927	0.827735	0.00119001	1.10784	up
ENSG00000117450	PRDX1	8667	7165	8315	16710	12967	16711	233.881	208.886	204.857	328.282	304.982	395.282	0.000643172	1.20809	up
ENSG00000163328	GPR155	68	86	83	31	14	2	0.274764	0.368354	0.2825	0.085533	0.043761	0.005691	0.000178654	-2.38233	down
ENSG00000283239	KBTBD11-OT1	35	22	27	1041	828	311	0.391356	0.282947	0.318234	3.38847	3.22245	1.21988	1.7121e-47	4.74571	up
ENSG00000115221	ITGB6	5602	5619	7140	601	447	265	32.7785	35.8583	38.332	2.5728	2.30365	1.35275	4.85136e-150	-3.69573	down
ENSG00000105053	VRK3	1118	847	900	1963	1855	1331	16.2511	14.0175	13.1401	20.8832	23.8047	17.0466	3.28382e-06	1.01581	up
ENSG00000127824	TUBA4A	5382	4884	6093	1905	1518	908	67.2834	65.3798	70.5737	17.5114	16.9857	10.236	2.01553e-77	-1.79838	down
ENSG00000183260	ABHD16B	98	107	111	295	245	120	1.75174	2.12061	1.85797	3.9577	3.94654	1.91315	2.80829e-07	1.15295	up
ENSG00000105186	ANKRD27	2291	2054	2453	1143	861	482	13.881	13.7204	13.774	5.14645	4.65015	2.58961	6.57816e-28	-1.35084	down
ENSG00000166181	API5	3217	2905	3814	1920	1568	597	24.1034	26.3275	26.4999	10.8069	10.4717	3.87149	2.13795e-07	-1.2271	down
ENSG00000125826	RBCK1	2800	2779	3324	6828	6324	5183	46.4658	51.1743	52.1135	80.055	92.3513	79.6516	3.04519e-08	1.23969	up
ENSG00000171867	PRNP	7074	6197	7732	3414	2704	1364	71.746	70.0672	72.685	25.9279	24.9419	12.8555	1.91517e-24	-1.39856	down
ENSG00000188312	CENPP	881	694	950	431	364	197	2.73013	2.37505	2.71846	0.986265	1.01442	0.655167	3.43538e-16	-1.23146	down
ENSG00000164039	BDH2	335	276	299	638	529	558	8.03372	7.35631	6.7931	11.4933	11.4994	11.9488	0.00025271	1.14965	up
ENSG00000163346	PBXIP1	1337	1121	1241	3845	3134	1632	11.3247	10.4087	9.68252	24.0376	23.5633	12.1471	1.88079e-20	1.31379	up
ENSG00000214413	BBIP1	352	289	361	130	146	130	5.63544	4.50411	4.93248	1.41976	2.37419	2.09878	0.000929022	-1.07349	down
ENSG00000158467	AHCYL2	603	454	599	384	319	99	3.23206	2.67051	2.96756	1.52067	1.51608	0.466138	0.00137389	-1.00871	down
ENSG00000146433	TMEM181	1315	1244	1516	840	673	220	6.56492	6.85307	7.02437	3.12154	3.00258	0.974382	3.60114e-05	-1.20183	down
ENSG00000179241	LDLRAD3	650	434	503	174	173	117	4.6026	3.39063	3.29957	0.919155	1.09397	0.736306	1.31038e-10	-1.61171	down
ENSG00000115761	NOL10	793	676	840	390	403	205	8.03961	7.59822	7.95078	2.92491	3.60814	1.5196	6.46526e-11	-1.08371	down
ENSG00000162971	TYW5	336	340	448	171	174	141	2.10911	2.34501	2.79887	0.79541	0.973776	1.07353	0.000260673	-1.00897	down
ENSG00000122386	ZNF205	546	501	619	1340	1170	1000	7.05634	7.40565	7.82142	13.621	13.8067	11.9671	3.29078e-08	1.27207	up
ENSG00000085871	MGST2	735	571	622	2311	1723	2819	21.4976	20.8396	19.0059	51.3123	52.297	86.6511	9.5266e-07	2.1399	up
ENSG00000133401	PDZD2	672	561	533	255	147	27	1.54444	1.42201	1.13568	0.435835	0.301965	0.053372	6.17732e-05	-2.10621	down
ENSG00000144597	EAF1	1373	1229	1465	751	631	332	7.87922	7.77591	7.79956	3.21312	3.24019	1.6901	5.38985e-20	-1.14048	down
ENSG00000163961	RNF168	2061	2266	2647	385	394	255	10.3748	12.6723	12.3652	1.43904	1.76944	1.1403	4.1944e-41	-2.59458	down
NewGene_8541	NewGene_8541	30	34	45	96	75	71	0.415292	0.526806	0.590873	1.01291	0.952757	0.895518	0.000385703	1.34096	up
ENSG00000184840	TMED9	3138	2626	3001	6033	5309	5152	57.3584	52.9382	50.8749	82.0311	86.727	83.7293	3.6904e-05	1.13561	up
ENSG00000078177	N4BP2	245	325	406	121	149	30	0.693899	0.98958	1.04002	0.247395	0.367679	0.073258	0.000175253	-1.66816	down
ENSG00000140525	FANCI	491	530	538	262	123	123	2.79779	3.33564	2.9261	1.1039	0.620429	0.618279	2.22822e-07	-1.49906	down
ENSG00000143631	FLG	262	311	284	134	145	35	0.551368	0.724363	0.556389	0.209917	0.273494	0.064118	0.000228846	-1.42059	down
ENSG00000162227	TAF6L	252	257	371	1020	950	786	3.22757	3.65742	4.37674	9.83639	11.0612	8.88866	2.04533e-12	1.85298	up
ENSG00000006555	TTC22	203	260	285	1181	962	418	1.70827	2.32045	2.27902	7.14287	6.95458	2.98447	5.16935e-14	1.84114	up
ENSG00000168672	FAM84B	28421	28279	34313	6402	5354	2566	141.611	155.394	158.597	23.7305	23.8375	11.3641	3.9248e-66	-2.58032	down
ENSG00000087245	MMP2	179	152	164	83	24	55	1.2819	1.20419	1.09108	0.443032	0.153908	0.351024	0.00630794	-1.4132	down
ENSG00000105193	RPS16	15645	14656	16764	47063	39913	104696	742.2	763.495	746.471	1660.36	1685.1	4415.66	4.17545e-05	2.4605	up
ENSG00000100319	ZMAT5	505	363	535	1775	1705	2932	15.1128	11.9621	14.8537	39.5376	45.6221	78.0513	2.32669e-07	2.56327	up
ENSG00000048140	TSPAN17	1427	1172	1384	3304	3141	1926	15.0119	13.4578	13.5515	26.4004	30.4037	18.3837	1.77089e-17	1.21694	up
ENSG00000099899	TRMT2A	407	388	495	1173	1047	694	3.96017	4.09498	4.33262	9.07427	8.53801	5.63049	3.57564e-17	1.32722	up
ENSG00000058804	NDC1	1187	1093	1351	440	384	276	6.2239	6.32165	6.57074	1.71597	1.7975	1.28669	6.10351e-22	-1.5653	down
ENSG00000120253	NUP43	1123	1065	1255	620	383	246	7.82141	8.41366	8.11852	3.21866	2.37522	1.51821	1.37495e-14	-1.36903	down
ENSG00000155957	TMBIM4	907	913	1021	2104	1787	1791	17.4742	17.3877	12.05	20.7645	31.3738	14.6785	1.5358e-05	1.22241	up
ENSG00000205765	C5orf51	1355	1401	1636	540	613	302	6.9598	7.93398	7.79282	2.06129	2.81229	1.37932	2.03491e-14	-1.46438	down
ENSG00000198053	SIRPA	565	550	673	303	325	108	3.77328	3.97838	4.1163	1.51122	1.82214	0.623247	6.52732e-06	-1.20814	down
ENSG00000165125	TRPV6	622	530	498	2012	1925	1158	5.96176	5.49371	4.33028	13.8393	15.881	9.49691	1.28944e-20	1.76124	up
ENSG00000188186	LAMTOR4	2650	2360	2860	7571	6857	13898	114.55	112.54	113.933	245.185	266.886	542.564	2.39051e-05	2.23863	up
ENSG00000161547	SRSF2	11302	10822	12364	6614	4714	3124	115.022	122.758	117.052	55.5725	47.1374	35.151	2.43375e-21	-1.13834	down
ENSG00000105671	DDX49	740	758	809	2289	1901	2087	10.8394	12.642	11.2674	25.244	25.333	27.5573	6.70562e-08	1.68065	up
ENSG00000174132	FAM174A	300	303	359	1019	850	1021	5.9533	6.61793	6.60628	15.0423	15.08	18.0175	1.34614e-07	1.84705	up
ENSG00000143314	MRPL24	574	447	514	1904	1354	2031	17.6171	15.2022	14.6121	43.6737	37.1105	55.4613	2.18847e-07	2.06969	up
ENSG00000125814	NAPB	993	1044	1167	407	259	114	6.98177	8.09281	7.60985	2.12465	1.59828	0.701569	5.21935e-15	-1.99618	down
ENSG00000114554	PLXNA1	7272	6675	8082	4724	3672	1677	21.5972	21.8639	22.2652	10.4361	9.74527	4.42634	3.12487e-09	-1.05829	down
ENSG00000198695	MT-ND6	14779	17202	19174	38403	40220	17831	757.952	972.979	912.245	1465.24	1843.5	813.07	5.75051e-07	1.01482	up
ENSG00000135387	CAPRIN1	9435	9264	11591	5678	4930	2517	63.0633	68.1085	71.8346	28.0938	29.2611	14.9656	1.4633e-16	-1.10242	down
ENSG00000204264	PSMB8	3856	3164	3881	10763	9126	10679	90.6166	82.2773	85.1013	190.317	193.804	226.708	1.25869e-07	1.74855	up
ENSG00000213185	FAM24B	142	191	186	365	279	580	5.15754	7.77363	6.20119	9.87303	9.17655	18.7376	0.00413083	1.59545	up
ENSG00000118620	ZNF430	139	163	215	115	68	42	0.974552	1.27351	1.43323	0.585716	0.413027	0.251908	0.000259682	-1.10927	down
ENSG00000275183	LENG9	518	471	509	1238	1441	1326	7.27819	7.29689	6.62859	12.9405	18.0923	16.5672	4.02666e-07	1.66699	up
ENSG00000107872	FBXL15	320	418	401	907	739	844	4.09523	5.93513	4.67989	8.60571	8.80415	9.39627	0.000112	1.36365	up
ENSG00000169692	AGPAT2	4580	4491	5140	11640	11553	10094	81.6922	88.5172	85.1723	154.749	184.835	160.506	2.94558e-08	1.44675	up
ENSG00000181274	FRAT2	842	817	823	3119	2999	1972	10.2442	10.9514	9.28864	28.2267	32.6051	21.3257	3.63747e-27	1.85763	up
ENSG00000100324	TAB1	510	462	527	1297	1005	742	4.27342	4.23816	4.0998	8.27665	7.69829	5.55635	1.4245e-13	1.16908	up
ENSG00000159733	ZFYVE28	21	32	33	99	54	79	0.13549	0.2262	0.194818	0.487637	0.313164	0.452989	0.00101884	1.64842	up
ENSG00000166226	CCT2	4657	4249	4849	1462	785	687	61.4294	59.9403	57.6425	14.3391	9.24914	8.05239	1.8633e-22	-2.10605	down
ENSG00000088854	C20orf194	647	544	764	437	389	108	2.53374	2.34972	2.77775	1.27421	1.36147	0.374519	0.00217015	-1.03239	down
ENSG00000085662	AKR1B1	826	764	1005	2362	1877	2451	15.2878	15.481	17.2351	33.2808	31.8875	41.5178	6.65407e-06	1.64304	up
NewGene_2703	NewGene_2703	760	619	752	1716	1644	1371	7.85067	7.14111	7.19823	13.3291	15.432	12.9241	2.54596e-08	1.35659	up
ENSG00000110002	VWA5A	149	173	148	806	573	278	1.19745	1.77803	1.08871	4.02291	4.49496	2.19394	5.67715e-14	1.87421	up
ENSG00000164897	TMUB1	819	806	950	1900	1763	1561	15.8662	17.0319	17.2084	27.1757	30.3286	27.3476	1.53369e-06	1.23243	up
ENSG00000147586	MRPS28	339	265	377	878	721	1414	11.6941	10.2661	11.729	23.5821	23.1051	45.5945	0.000121026	1.99402	up
ENSG00000165304	MELK	737	569	863	126	116	38	8.33809	6.94041	8.70989	1.06979	1.11627	0.356834	3.16809e-26	-2.87917	down
ENSG00000119446	RBM18	1880	2047	2147	917	769	698	10.1725	12.2198	10.7768	3.6926	3.7173	3.35788	3.71112e-06	-1.15436	down
ENSG00000211455	STK38L	536	599	703	318	274	87	2.9625	3.59794	3.46067	1.27811	1.29794	0.407153	4.32985e-06	-1.39694	down
ENSG00000221829	FANCG	657	670	732	1418	1378	968	6.75205	7.59641	6.96286	10.8732	12.6309	8.92577	9.31411e-08	1.03901	up
ENSG00000243335	KCTD7	1173	971	1130	766	444	95	5.3626	5.03004	4.82585	2.78953	2.153	0.384337	0.00454451	-1.3785	down
ENSG00000163382	NAXE	1038	1004	1109	2117	1643	1878	24.9348	26.6291	24.6692	38.0213	35.1803	40.2593	0.000634681	1.07565	up
ENSG00000137574	TGS1	725	735	964	378	304	324	5.20266	5.89281	6.42636	2.03231	1.9301	2.04532	0.000715283	-1.04011	down
ENSG00000151470	C4orf33	174	179	118	361	464	170	1.94155	0.976469	1.16548	4.53197	6.47673	0.659576	0.00126583	1.15808	up
ENSG00000168036	CTNNB1	13374	11323	13965	5075	3615	2067	108.169	101.234	101.599	29.7762	25.2467	13.9711	2.40934e-40	-1.75055	down
ENSG00000175315	CST6	74	108	148	24	10	32	2.6137	4.19394	4.86814	0.615452	0.29107	0.983877	0.00300448	-1.99032	down
ENSG00000112697	TMEM30A	4517	4430	5984	2338	2338	1047	26.639	28.6901	32.5373	10.2111	12.2461	5.45134	6.0229e-12	-1.27821	down
ENSG00000148840	PPRC1	2845	2636	3209	1378	932	847	16.7452	14.8251	15.2229	9.87163	6.86227	5.95462	6.1122e-10	-1.29149	down
ENSG00000126067	PSMB2	2079	1679	1943	3522	2580	3483	19.0709	16.7949	16.5783	24.11	22.0958	30.8466	0.00571922	1.01631	up
ENSG00000135617	PRADC1	31	31	84	106	123	174	0.769417	0.830645	1.93566	1.94369	2.71362	3.84246	0.0036884	1.83722	up
ENSG00000084112	SSH1	6369	5737	6730	1447	880	622	14.0745	14.3517	13.8462	2.2355	1.65436	1.17476	3.8844e-55	-2.5696	down
ENSG00000166347	CYB5A	412	330	317	1178	972	2110	3.64348	3.04062	2.86151	11.0646	7.16359	20.9074	1.61366e-05	2.3917	up
ENSG00000185386	MAPK11	416	320	416	1278	1106	544	4.60242	3.89443	4.26557	10.5239	11.3773	5.35001	1.00588e-18	1.44664	up
NewGene_7478	NewGene_7478	41	35	49	125	71	52	0.599695	0.374193	0.528347	1.05857	0.986574	1.05155	0.000988087	1.09721	up
ENSG00000135932	CAB39	10458	10555	12488	3389	3010	1113	73.6943	82.0324	81.7234	17.7698	18.9317	6.96207	6.34217e-20	-2.10074	down
ENSG00000255152	MSH5-SAPCD1	277	504	651	176	126	55	3.47644	5.02704	4.89242	2.65789	2.19221	1.34969	6.32635e-07	-1.94376	down
ENSG00000182749	PAQR7	1398	955	1203	3599	3034	1950	11.4148	8.60128	9.1121	21.8641	22.1374	14.1533	2.52239e-16	1.41162	up
ENSG00000165799	RNASE7	3812	3436	4026	1777	1433	802	94.3334	90.9643	67.2809	23.8111	31.7732	13.8935	2.55678e-41	-1.38265	down
ENSG00000140157	NIPA2	1893	1744	2190	958	729	419	16.2093	18.1438	17.9146	6.82873	6.53658	3.81847	2.34754e-28	-1.36045	down
ENSG00000111671	SPSB2	232	299	310	795	831	701	4.99944	7.19434	6.27569	12.7006	16.0512	13.4413	3.25918e-08	1.6798	up
ENSG00000156671	SAMD8	3730	3453	3952	1380	1118	1234	15.2102	16.7093	14.5074	5.71307	6.15731	8.77682	9.30837e-06	-1.3407	down
ENSG00000138152	BTBD16	72	25	32	284	258	322	1.03715	0.398301	0.423821	3.06848	3.34619	4.15688	2.02295e-08	3.0293	up
ENSG00000114767	RRP9	318	327	333	662	580	689	5.41608	6.14443	5.26222	8.40118	8.83272	10.4464	0.000668103	1.23942	up
ENSG00000132581	SDF2	1890	1530	2089	4611	3563	7097	34.6246	30.3346	35.1233	62.9588	58.4269	116.453	0.000254376	1.83995	up
ENSG00000064225	ST3GAL6	129	139	155	79	60	29	1.07058	1.18732	1.30514	0.491182	0.401808	0.189454	4.40957e-06	-1.24201	down
ENSG00000108963	DPH1	730	751	865	1733	1578	1552	9.64151	10.9386	10.9822	17.4433	19.5529	17.2487	1.17458e-05	1.28147	up
ENSG00000118193	KIF14	128	203	233	31	64	15	0.471031	0.828035	0.799155	0.082816	0.211517	0.048621	7.36448e-06	-2.2643	down
ENSG00000105404	RABAC1	834	699	960	2280	2336	3257	27.6156	25.5602	30.0749	56.3834	69.8176	95.5197	4.56889e-06	1.99	up
ENSG00000156299	TIAM1	417	465	499	184	188	25	1.55774	1.99642	1.74224	0.518	0.628048	0.082482	0.000487433	-1.82559	down
ENSG00000132952	USPL1	397	509	718	121	133	70	2.6826	3.87814	4.60403	0.609086	0.791705	0.413285	5.23958e-14	-2.18297	down
ENSG00000156521	TYSND1	1001	786	1136	2825	2628	2887	7.49017	6.42545	7.82343	15.6164	17.4664	19.2404	1.08174e-07	1.77993	up
NewGene_6428	NewGene_6428	250	257	267	78	64	27	2.1906	2.45501	2.16051	0.437468	0.434054	0.189189	2.25403e-17	-2.11147	down
ENSG00000100228	RAB36	78	89	86	535	413	156	0.546545	0.762762	0.556025	2.79797	2.59025	1.06671	6.20047e-13	2.1637	up
ENSG00000152078	TMEM56	238	357	313	68	82	40	0.935808	1.55133	1.14354	0.199141	0.288872	0.140368	3.85992e-11	-2.13715	down
ENSG00000166441	RPL27A	54332	43870	51080	167004	139481	303922	545.82	473.739	488.811	1241.85	1183.54	2642.7	6.78864e-06	2.42591	up
ENSG00000104643	MTMR9	494	413	517	210	200	172	1.77672	1.63875	1.7253	0.560192	0.679819	0.625282	2.99414e-05	-1.08877	down
ENSG00000150779	TIMM8B	353	330	423	1211	1077	2135	8.27263	8.53508	9.22757	21.6217	23.0162	46.3227	6.32105e-06	2.38454	up
NewGene_5722	NewGene_5722	36	34	51	15	11	10	0.232694	0.243018	0.370857	0.073051	0.059874	0.054824	0.00107851	-1.59159	down
ENSG00000135679	MDM2	3006	2963	3497	1786	1464	837	6.44472	6.98379	7.07842	2.84652	2.78788	1.58511	3.05767e-23	-1.09868	down
ENSG00000160213	CSTB	2717	2480	2850	6948	6221	5278	33.4536	33.7605	32.6744	64.0174	68.7436	57.6874	4.64087e-10	1.39503	up
ENSG00000277462	ZNF670	166	111	122	66	79	36	2.23182	1.65112	1.52055	0.660448	0.941573	0.427245	0.00212149	-1.01633	down
ENSG00000108821	COL1A1	679	554	682	314	245	55	3.16376	2.68572	2.99795	1.26617	0.875753	0.194665	5.63305e-05	-1.64781	down
ENSG00000215788	TNFRSF25	606	483	659	1640	1176	535	10.5541	9.3651	10.3203	20.3341	17.155	8.17969	4.78529e-06	1.00432	up
ENSG00000178982	EIF3K	3238	2632	3077	7920	6131	11833	106.683	90.2742	93.3638	195.544	181.09	341.856	0.000120187	1.88873	up
ENSG00000157911	PEX10	614	475	543	1482	1522	1080	7.93957	6.74106	6.64233	14.2997	14.7393	12.7405	1.1322e-11	1.50499	up
NewGene_265	NewGene_265	124	94	88	488	368	82	1.38131	0.889638	0.909007	3.88288	3.56832	0.812867	0.00072999	1.59127	up
ENSG00000163026	WDCP	217	169	192	142	59	45	1.53589	1.3139	1.2549	0.741143	0.368263	0.277301	0.000873087	-1.16609	down
ENSG00000215271	HOMEZ	1364	1008	1291	3557	3000	1275	7.39643	6.02677	6.49507	14.3973	14.5322	6.14082	1.91147e-08	1.17	up
ENSG00000170537	TMC7	1430	1430	1552	363	360	203	8.7333	9.85072	8.73546	1.72638	2.07512	1.1892	4.74742e-43	-2.12247	down
ENSG00000182481	KPNA2	1554	1516	1745	281	315	94	19.1927	20.644	19.9878	2.57621	3.47544	1.05965	9.1029e-23	-2.74133	down
ENSG00000120889	TNFRSF10B	6506	5820	7006	2381	1678	1030	43.0739	42.4931	42.982	11.8352	9.97696	6.0248	6.96521e-51	-1.82084	down
ENSG00000175595	ERCC4	205	228	283	128	101	63	0.823421	1.00179	1.04374	0.378177	0.357174	0.221521	2.30459e-07	-1.17142	down
ENSG00000087253	LPCAT2	3673	3454	4580	631	675	258	20.8296	21.6085	23.7517	2.61565	3.58139	1.1748	5.75848e-39	-2.81259	down
ENSG00000135446	CDK4	2689	2326	2946	6617	6411	8037	35.3022	34.5797	37.2999	64.413	74.7797	98.3491	8.50781e-06	1.70064	up
ENSG00000185432	METTL7A	214	189	208	1080	795	366	1.56512	1.60697	1.499	6.03091	5.5237	2.37177	1.91751e-19	1.9385	up
ENSG00000169629	RGPD8	122	139	191	61	36	8	0.588698	0.736893	0.878171	0.216452	0.153604	0.032269	1.83632e-05	-2.11095	down
ENSG00000172057	ORMDL3	1308	1175	1476	3682	3319	1832	16.6719	16.5489	17.481	34.9609	37.9146	20.7819	8.76155e-31	1.28008	up
ENSG00000215440	NPEPL1	1709	1322	1789	4272	3817	2684	20.0221	16.9638	19.3683	36.935	39.3946	27.4877	3.1873e-15	1.32792	up
ENSG00000006459	KDM7A	669	614	862	179	105	46	1.93856	1.96598	2.32008	0.386553	0.272078	0.117978	9.41216e-21	-2.65074	down
ENSG00000160207	HSF2BP	1546	1536	1277	407	290	567	21.8999	24.019	16.7899	4.28711	3.67094	7.14756	0.00386102	-1.45762	down
NewGene_2284	NewGene_2284	111	48	63	130	128	559	7.07485	3.37727	3.69659	6.1543	7.25228	31.6626	0.00476599	2.43335	up
ENSG00000001167	NFYA	1543	1425	1583	554	469	276	11.0843	11.2419	10.5092	2.95943	3.13164	1.73126	5.33264e-45	-1.68945	down
ENSG00000134363	FST	372	364	514	40	19	2	4.00047	4.39356	5.1373	0.317285	0.170262	0.018865	6.65116e-16	-4.39485	down
ENSG00000139718	SETD1B	1390	1430	1687	1226	292	330	4.58763	5.20863	5.20036	3.00661	1.17561	0.963891	0.00617715	-1.25402	down
ENSG00000159210	SNF8	793	579	794	1639	1395	1215	14.6482	10.3312	12.6913	18.9039	26.2683	19.3743	1.37047e-06	1.17437	up
ENSG00000147316	MCPH1	717	572	793	355	333	196	4.90078	3.49713	4.58665	1.30491	1.5811	0.581139	1.85503e-11	-1.0961	down
ENSG00000052841	TTC17	6290	5921	6586	2289	1647	791	43.319	45.4907	42.3409	11.2323	9.93609	4.9758	1.88668e-26	-1.92644	down
ENSG00000105518	TMEM205	991	807	1076	2760	2296	3679	31.2392	27.6895	31.4653	64.5204	64.5647	105.688	1.18284e-05	1.93418	up
ENSG00000162543	UBXN10	122	93	71	278	228	94	0.587793	0.493671	0.315351	0.999032	0.983063	0.402077	0.00137512	1.12224	up
ENSG00000244122	UGT1A7	118	77	60	230	203	93	1.39796	1.00675	0.652473	2.03803	2.16182	0.974985	0.00218469	1.12344	up
ENSG00000115649	CNPPD1	1187	980	1220	2318	2166	1542	15.8128	14.2772	15.0981	22.6934	25.4919	17.9917	2.18915e-08	1.00343	up
ENSG00000125999	BPIFB1	42	26	63	329	224	266	0.647146	0.419076	0.918906	3.81367	3.1094	3.68454	5.8763e-12	2.89167	up
ENSG00000078487	ZCWPW1	180	196	185	565	472	233	2.27412	2.62764	2.04944	5.19535	5.13689	2.52582	4.7826e-10	1.26489	up
ENSG00000103269	RHBDL1	97	79	148	407	329	337	1.68292	1.59488	2.35583	5.22207	5.08205	5.16421	1.77816e-08	1.96408	up
ENSG00000135441	BLOC1S1	654	509	648	1924	1673	2761	24.9975	22.8835	23.7573	57.9187	59.5187	99.9968	3.037e-06	2.15346	up
ENSG00000108107	RPL28	32020	28338	33014	85125	67002	71008	362.951	420.226	332.302	724.778	671.916	819.074	1.16923e-07	1.48283	up
ENSG00000080345	RIF1	549	530	610	320	220	191	1.0646	1.21515	1.09357	0.428014	0.350498	0.303369	4.95814e-07	-1.05367	down
ENSG00000168795	ZBTB5	1398	1212	1226	808	603	303	8.13391	7.77442	6.61773	3.49383	3.13094	1.5636	9.38302e-09	-1.08617	down
NewGene_209	NewGene_209	236	239	339	174	113	64	1.38946	1.27134	1.61202	0.590973	0.45164	0.252308	9.28011e-06	-1.11991	down
ENSG00000140382	HMG20A	1111	897	1193	543	484	264	7.38624	6.86267	7.36017	2.71685	2.93343	1.68762	1.24798e-17	-1.18783	down
ENSG00000260001	TGFBR3L	19	32	35	63	66	74	0.404607	0.732028	0.689605	0.993082	1.25792	1.40156	0.0047352	1.4999	up
ENSG00000115694	STK25	1368	1156	1409	3111	2747	1948	12.3147	9.3275	12.3091	20.2117	25.3434	16.8717	3.74985e-13	1.15168	up
ENSG00000116701	NCF2	108	49	58	231	131	110	1.29685	0.664993	0.636195	2.07663	1.40012	1.15069	0.00212291	1.26196	up
ENSG00000166833	NAV2	3050	2628	3033	1242	989	524	7.4839	7.00078	6.82274	2.2261	2.14033	1.12196	2.35475e-34	-1.56298	down
ENSG00000033178	UBA6	2453	2555	3407	766	811	416	6.98707	8.05824	9.14288	1.65043	2.081	1.03923	5.00715e-25	-1.94479	down
ENSG00000111843	TMEM14C	4202	3604	4510	11015	9838	17610	101.384	95.7185	100.76	197.867	212.377	377.428	3.79372e-05	2.00618	up
ENSG00000239779	WBP1	1299	1340	1566	3877	3649	3360	27.7983	32.029	30.6112	60.1851	71.3123	62.5584	4.33753e-09	1.59455	up
ENSG00000119725	ZNF410	1399	1287	1578	842	623	435	15.9281	15.5509	16.1987	6.85262	6.05626	4.04673	1.34216e-14	-1.03396	down
ENSG00000114742	WDR48	1343	1449	1519	490	343	226	9.60243	11.5104	10.1226	2.60674	2.25494	1.45542	5.57991e-32	-1.91611	down
ENSG00000105778	AVL9	2877	2660	3138	1503	1019	779	12.4484	12.0018	11.9218	4.32879	3.51199	2.67577	5.86599e-16	-1.25871	down
ENSG00000138448	ITGAV	8617	9275	12229	1409	1305	579	33.5494	40.2279	43.901	4.16536	4.48847	1.97128	5.36144e-57	-3.09984	down
ENSG00000138185	ENTPD1	42	37	42	18	11	12	0.223745	0.213555	0.203297	0.068677	0.04774	0.052461	0.0028858	-1.40891	down
ENSG00000038210	PI4K2B	1076	846	984	474	571	177	8.18159	7.09358	6.9371	2.67785	3.87766	1.19519	6.2981e-05	-1.17805	down
ENSG00000130830	MPP1	143	86	102	290	225	117	1.87609	1.24765	1.24694	2.84118	2.64676	1.27316	0.0002507	1.02733	up
ENSG00000143549	TPM3	17390	15523	18255	8638	6183	3904	163.331	155.524	221.124	58.605	50.734	30.1343	7.64923e-33	-1.3401	down
ENSG00000107643	MAPK8	2075	2076	2526	713	587	325	9.76515	10.9221	11.5094	2.61882	2.53857	1.50334	7.32869e-50	-1.9279	down
ENSG00000129116	PALLD	1927	1715	2048	856	763	367	11.8022	11.5907	11.6683	3.91342	4.15019	1.64331	1.04349e-23	-1.419	down
ENSG00000173928	SWSAP1	37	58	29	209	137	114	0.590332	1.00961	0.422094	2.47591	1.94923	1.61627	1.3554e-06	2.00581	up
ENSG00000159579	RSPRY1	1270	1221	1400	787	621	380	9.63462	10.3797	9.88603	4.43307	4.19841	2.56146	1.73895e-17	-1.00413	down
NewGene_4823	NewGene_4823	1106	891	1146	419	346	107	5.43374	3.79284	5.23547	1.73659	1.76732	0.757641	1.40853e-09	-1.81482	down
ENSG00000112759	SLC29A1	892	762	969	407	235	388	11.287	10.3776	11.2766	3.79643	2.58904	4.2367	0.00886476	-1.07746	down
NewGene_2527	NewGene_2527	66	37	34	124	164	83	0.510201	0.311973	0.24259	0.718753	1.14251	0.60216	0.00015023	1.58421	up
ENSG00000175066	GK5	914	872	895	364	313	167	3.52788	3.48094	2.91786	0.777866	0.810675	0.404538	3.55306e-24	-1.56201	down
ENSG00000116039	ATP6V1B1	92	42	83	551	352	151	1.27582	0.633632	1.06379	5.68491	4.36308	1.85753	4.83793e-10	2.33385	up
ENSG00000214063	TSPAN4	144	154	144	348	293	263	2.96997	3.40248	2.55851	5.48456	5.1589	4.39168	1.68083e-05	1.21879	up
ENSG00000124406	ATP8A1	107	114	152	69	47	8	0.346818	0.408298	0.45635	0.165223	0.135131	0.021614	0.00259283	-1.60774	down
ENSG00000274791	F8A2	92	173	135	338	416	261	2.21019	4.59633	3.01359	6.04907	8.95315	5.59635	5.82596e-05	1.50471	up
ENSG00000144840	RABL3	376	324	397	118	98	80	2.60107	2.47027	2.55355	0.607557	0.606382	0.490223	2.13921e-15	-1.72795	down
ENSG00000167333	TRIM68	519	411	423	1395	1240	489	4.16209	3.6332	3.33245	8.39568	8.95128	3.57824	1.95229e-07	1.26952	up
ENSG00000150991	UBC	41615	37783	45814	4467	4576	2861	419.35	424.822	433.223	32.5672	40.9476	25.4474	7.75049e-97	-3.23487	down
ENSG00000159069	FBXW5	4331	4178	5024	10105	10000	7877	53.6101	57.0106	57.2279	91.7772	109.86	86.2982	2.83402e-08	1.24748	up
ENSG00000169976	SF3B5	1356	1164	1352	4968	4855	11136	52.6657	49.8694	48.7111	143.599	168.571	384.672	8.46321e-07	2.86241	up
ENSG00000133597	ADCK2	616	565	582	1728	1526	1265	6.98108	7.04999	6.12803	14.6554	15.5002	12.7359	9.56056e-12	1.54402	up
ENSG00000101966	XIAP	1380	1257	1455	586	389	237	4.3239	4.34241	4.22968	1.36557	1.08762	0.660187	2.41554e-26	-1.65941	down
ENSG00000132470	ITGB4	38678	37324	44401	23541	21713	10016	185.006	195.624	196.45	83.609	92.8847	41.9316	1.82076e-11	-1.02991	down
NewGene_1498	NewGene_1498	1214	1226	1588	933	705	167	5.04649	5.21773	5.68402	2.85686	2.62091	0.571744	0.00415121	-1.16768	down
ENSG00000119787	ATL2	4114	3828	4590	2402	1908	991	39.1394	39.8354	40.2731	16.9942	16.3432	8.26896	3.8292e-19	-1.14697	down
ENSG00000172888	ZNF621	800	713	717	468	363	78	5.43888	6.0539	4.93698	2.67207	2.44667	0.637427	0.00227872	-1.31769	down
ENSG00000144426	NBEAL1	115	106	154	54	60	31	0.28167	0.28648	0.350122	0.097757	0.131371	0.066054	3.17945e-05	-1.23159	down
ENSG00000071655	MBD3	2306	2265	2599	6730	6260	3706	23.2965	22.8279	23.0693	50.8535	52.1833	30.6179	1.29664e-28	1.35411	up
ENSG00000178096	BOLA1	256	205	263	1053	997	1196	7.94595	7.0947	7.58566	24.4214	27.6772	33.2057	4.83259e-11	2.44756	up
ENSG00000147050	KDM6A	4929	5538	6768	1001	750	474	23.9009	29.7239	30.6221	3.90379	3.12844	2.172	2.00161e-68	-2.83564	down
ENSG00000011260	UTP18	1339	1253	1482	659	493	448	19.0923	19.659	19.5959	6.9951	6.24508	5.79073	1.23374e-07	-1.16689	down
ENSG00000085832	EPS15	1293	1347	1595	636	470	209	6.65967	7.65433	7.62244	2.43631	2.16404	0.953169	2.01869e-14	-1.62392	down
ENSG00000139517	LNX2	5205	4951	5878	2256	1843	1113	30.2868	31.7627	31.729	9.76256	9.58406	5.75666	2.46069e-55	-1.49978	down
ENSG00000169696	ASPSCR1	269	275	324	679	551	451	3.85337	4.5543	4.48203	7.98842	7.25335	6.00049	2.05828e-07	1.1267	up
ENSG00000153879	CEBPG	2663	2313	3098	663	698	471	17.5249	16.7391	18.8843	3.22869	4.08583	2.7425	1.21663e-23	-1.96095	down
ENSG00000166794	PPIB	9243	7353	9157	21445	18650	31648	230.228	201.97	211.566	397.372	415.146	700.855	8.9822e-05	1.82578	up
ENSG00000117500	TMED5	1258	1108	1449	547	596	248	6.30664	5.49589	7.57551	2.16683	2.44898	1.1256	2.12691e-11	-1.35004	down
ENSG00000151729	SLC25A4	865	731	921	1676	1245	1824	5.89116	5.71025	9.14559	9.18499	12.349	10.5341	0.00246631	1.20451	up
ENSG00000107738	VSIR	4077	3891	4965	16357	15518	8791	23.4068	24.642	26.4451	69.875	79.6352	44.8787	7.07307e-45	1.78704	up
NewGene_1422	NewGene_1422	44	42	69	150	114	163	1.39803	1.48313	2.05132	3.60366	3.29145	4.68189	0.000218916	1.75118	up
ENSG00000112941	TENT4A	4289	3862	4576	2334	1786	970	21.1894	21.0085	20.9358	8.60562	7.86991	4.2526	1.19934e-23	-1.2261	down
ENSG00000022277	RTF2	4069	3462	3799	8002	5982	6367	55.9071	48.3558	46.6653	79.7197	67.9342	77.7547	0.000167026	1.06121	up
ENSG00000184227	ACOT1	128	158	115	371	355	541	2.00224	2.72248	1.67491	4.33706	4.98283	7.55694	8.27724e-05	1.9709	up
ENSG00000277075	HIST1H2AE	255	155	216	861	765	916	13.4607	9.00485	10.5827	33.8516	36.1581	43.0682	2.1121e-09	2.29824	up
ENSG00000081320	STK17B	380	306	389	43	33	53	1.92804	1.71096	1.85074	0.160063	0.146165	0.275142	9.10827e-11	-2.77909	down
ENSG00000166126	AMN	170	137	184	333	390	276	2.39273	2.12081	2.40123	3.49253	4.91034	3.45966	1.01399e-05	1.2252	up
ENSG00000018236	CNTN1	109	77	143	70	41	25	0.523925	0.444367	0.641179	0.25384	0.176969	0.103508	0.00097207	-1.17113	down
ENSG00000159239	AC005041.1	5	12	10	77	87	94	0.018426	0.049961	0.033719	0.218544	0.295082	0.316972	4.73249e-09	3.51636	up
ENSG00000096080	MRPS18A	1689	1470	1737	4244	4198	6376	43.6737	42.1397	41.8735	81.9157	97.8921	147.434	1.83962e-05	1.93661	up
ENSG00000122299	ZC3H7A	1825	1500	1795	981	947	430	14.3111	12.0942	12.5677	5.29742	6.22863	3.03394	1.54984e-09	-1.0186	down
ENSG00000102265	TIMP1	1777	1530	2085	3681	3596	2584	53.1875	50.6489	57.9151	82.5806	96.7979	69.4655	8.78213e-08	1.05543	up
ENSG00000263002	ZNF234	218	175	184	88	83	58	1.32443	1.29563	1.00845	0.464232	0.435066	0.300033	4.52047e-06	-1.18308	down
ENSG00000213281	NRAS	2887	2542	3363	939	981	551	17.4687	16.9627	18.8806	4.22739	5.30281	2.96436	1.47022e-26	-1.68514	down
ENSG00000196182	STK40	1237	1261	1583	624	555	380	8.81064	9.82473	10.5099	3.21998	3.48729	2.29196	3.75456e-13	-1.23365	down
ENSG00000100804	PSMB5	2254	2045	2225	4932	4472	7356	49.5458	48.0134	46.2791	82.8484	91.6253	150.274	0.000254376	1.70188	up
ENSG00000177200	CHD9	528	633	765	232	195	136	1.19922	1.4594	1.5226	0.367905	0.442144	0.247031	7.23271e-14	-1.62854	down
ENSG00000005469	CROT	276	193	191	467	412	304	2.9155	2.51713	1.73805	3.43507	3.69278	3.43173	0.000163721	1.00364	up
ENSG00000141504	SAT2	4095	3478	4112	9086	7972	6353	122.82	113.983	114.538	203.237	214.46	173.273	1.81348e-09	1.18667	up
ENSG00000198786	MT-ND5	41464	42350	49047	94547	100547	49799	616.152	694.052	676.102	1045.19	1335.29	657.933	9.49614e-10	1.00431	up
ENSG00000118181	RPS25	20083	15857	18126	36862	27735	73349	652.544	568.26	546.347	890.072	803.847	2116.23	0.00279214	1.77167	up
ENSG00000110756	HPS5	962	997	1154	453	350	81	5.77429	6.68797	6.59277	1.99714	1.78448	0.491116	4.95007e-06	-1.82716	down
ENSG00000145220	LYAR	347	306	394	124	85	37	5.94123	5.77541	6.27019	1.58258	1.29221	0.562716	3.57771e-16	-2.01714	down
NewGene_4320	NewGene_4320	965	1083	1312	806	576	212	3.07078	3.00128	3.01404	1.88248	1.61744	0.790851	0.000395312	-1.04421	down
ENSG00000100592	DAAM1	964	1111	1315	396	690	322	4.82426	5.77033	5.9374	1.86784	2.85608	1.32479	0.000945856	-1.09882	down
ENSG00000221983	UBA52	14413	12916	14912	44820	35432	65047	375.509	291.968	332.085	1007.5	888.749	1758.12	6.63074e-06	2.12973	up
ENSG00000134278	SPIRE1	1584	1560	1779	914	731	294	7.71229	8.40089	7.84096	3.30888	3.17631	1.23943	6.07182e-09	-1.28789	down
ENSG00000111371	SLC38A1	3382	3433	4142	1346	1274	774	11.4202	12.9699	12.8832	3.42453	3.89468	2.30845	4.59914e-27	-1.54844	down
ENSG00000188010	MORN2	242	229	223	441	361	611	9.24097	9.66608	7.97616	12.5428	12.2739	20.6898	0.0053263	1.3502	up
ENSG00000079246	XRCC5	2062	2315	2828	1274	1106	522	16.1917	20.0527	20.5989	7.44283	7.76064	3.31966	9.45994e-11	-1.22063	down
ENSG00000170734	POLH	289	198	298	211	74	45	2.19647	1.65592	2.09666	1.1924	0.498095	0.298233	0.00440804	-1.23287	down
ENSG00000135919	SERPINE2	1433	1244	1483	377	214	101	17.7757	17.0341	17.0849	3.47213	2.35641	0.937527	2.52689e-22	-2.54731	down
ENSG00000127445	PIN1	707	630	668	2157	1873	1939	19.0683	18.8327	16.8051	43.5024	45.3564	46.6925	1.47675e-09	1.80514	up
ENSG00000009950	MLXIPL	119	155	164	33	21	7	0.972349	1.77353	1.24236	0.19791	0.157602	0.050635	2.96626e-12	-2.7943	down
ENSG00000006282	SPATA20	1617	1608	2004	4292	3737	2288	14.0004	17.3738	18.2157	31.2486	32.7897	20.0416	6.37669e-19	1.11504	up
ENSG00000181690	PLAG1	951	907	1194	591	466	172	3.49363	3.67556	4.07172	1.61576	1.53109	0.559882	1.2397e-06	-1.26183	down
ENSG00000169641	LUZP1	6248	5438	6737	2100	1764	651	19.9852	19.2428	20.0143	4.99526	4.76814	1.75082	2.93775e-17	-1.97661	down
ENSG00000253368	TRNP1	358	197	232	683	574	557	4.98445	3.07568	3.07614	7.1679	7.22076	6.85487	4.72346e-05	1.42214	up
ENSG00000111700	SLCO1B3	4399	4816	6163	2776	3253	979	42.7032	50.4181	58.6595	20.8068	29.1471	8.24741	0.000460645	-1.06923	down
ENSG00000136141	LRCH1	690	745	915	236	252	102	3.94281	4.69241	4.85694	1.00037	1.27882	0.515528	5.90345e-17	-1.89496	down
ENSG00000104635	SLC39A14	2529	2332	2652	987	768	547	14.6821	14.937	14.2812	4.26106	3.97273	2.91521	1.37838e-31	-1.56679	down
ENSG00000153317	ASAP1	3450	3198	3777	2138	1855	889	15.6579	15.4951	15.6704	6.76547	7.04633	3.49566	2.15291e-12	-1.00166	down
ENSG00000156697	UTP14A	1256	1163	1301	841	441	295	13.5844	13.889	13.046	6.76306	4.25785	2.88293	5.31587e-07	-1.16527	down
ENSG00000124143	ARHGAP40	82	96	92	28	38	20	0.806748	1.01501	0.831337	0.200588	0.313456	0.163306	5.04632e-05	-1.50948	down
ENSG00000106080	FKBP14	570	561	740	231	149	107	3.1724	3.44155	3.80114	0.978299	0.722761	0.630471	1.81579e-20	-1.82086	down
ENSG00000185905	C16orf54	124	112	63	276	245	186	1.28191	1.28479	0.603854	2.13674	2.27391	1.71595	0.000276936	1.39121	up
ENSG00000151151	IPMK	1459	1298	1622	725	619	380	6.40333	6.28145	6.60328	2.36698	2.42808	1.48053	1.3204e-25	-1.21402	down
ENSG00000138623	SEMA7A	1308	1342	1657	75	41	26	10.4272	11.7968	12.4853	0.440559	0.2893	0.184371	6.1821e-95	-4.82862	down
ENSG00000143398	PIP5K1A	4558	4134	4948	1983	1379	666	34.082	33.1825	35.0896	10.5642	8.96228	4.28126	2.35644e-19	-1.69508	down
ENSG00000114120	SLC25A36	4891	4994	6309	2918	2663	1035	27.048	31.0776	33.4537	12.4653	12.8629	4.71692	3.83425e-08	-1.22192	down
ENSG00000184857	TMEM186	437	347	454	844	765	822	8.12561	7.11513	7.82806	11.672	12.7089	13.5805	0.000198634	1.22626	up
ENSG00000133250	ZNF414	152	129	192	347	255	255	2.39081	2.39578	2.44593	3.55256	3.25366	3.24269	0.000340048	1.06304	up
ENSG00000124116	WFDC3	190	178	170	461	450	645	5.09643	6.36951	4.22462	9.22961	13.9717	19.2057	5.53945e-05	1.84523	up
ENSG00000112208	BAG2	153	216	137	36	80	52	0.618323	0.960122	0.511706	0.108281	0.286097	0.185861	0.00875978	-1.37578	down
ENSG00000141424	SLC39A6	3725	3433	4384	1501	1614	628	28.4623	29.065	31.4572	8.52799	11.0842	4.24291	3.70439e-13	-1.53338	down
ENSG00000134253	TRIM45	38	28	34	119	76	59	0.289257	0.229232	0.236445	0.719319	0.515282	0.441963	8.33049e-06	1.47277	up
ENSG00000177479	ARIH2	1820	1648	1980	1130	811	489	12.4366	11.661	11.1674	4.93961	4.88081	3.01573	8.77054e-17	-1.05955	down
ENSG00000131051	RBM39	9338	9668	11357	4950	3784	1974	112.709	133.986	137.183	41.8486	39.3121	21.4377	3.4306e-21	-1.41632	down
ENSG00000196683	TOMM7	1641	1446	1719	5249	4075	11831	57.1946	55.5629	55.8005	135.808	127.203	366.625	3.08956e-05	2.5835	up
ENSG00000183828	NUDT14	237	261	310	693	707	843	7.58487	9.16263	9.13861	16.4067	20.154	23.8962	9.15402e-06	1.76058	up
NewGene_1020	NewGene_1020	80	60	68	211	193	51	0.568041	0.486612	0.521606	1.18179	1.2561	0.32084	0.00453187	1.1556	up
ENSG00000163794	UCN	36	43	49	191	128	63	1.20914	1.58553	1.52968	4.80989	3.85609	1.86881	3.24788e-07	1.64521	up
ENSG00000185024	BRF1	532	493	701	1458	1292	668	4.53389	4.54241	5.41404	8.86593	9.62599	5.78912	1.80601e-11	1.10022	up
ENSG00000155329	ZCCHC10	677	772	991	399	455	228	9.87823	11.7485	12.069	3.98689	5.44407	3.91833	8.01491e-06	-1.03682	down
ENSG00000204954	C12orf73	216	204	316	521	334	623	4.27346	4.56458	6.04287	7.93301	5.95115	10.542	0.00623092	1.33257	up
ENSG00000152795	HNRNPDL	14578	13286	15600	4231	3995	2025	157.159	162.914	149.401	32.4242	37.5621	19.1605	3.70477e-59	-1.97225	down
ENSG00000134871	COL4A2	3513	3167	3513	1372	976	1016	15.4559	15.1889	14.4751	4.26211	3.81961	3.75709	9.68181e-08	-1.39738	down
ENSG00000148824	MTG1	124	55	144	442	351	380	2.12856	1.54499	2.29679	5.75803	5.40946	5.82707	5.31718e-07	2.11815	up
ENSG00000159713	TPPP3	36	43	63	172	102	58	0.802403	0.74002	0.920165	1.98258	1.46046	0.798638	0.000281338	1.30431	up
ENSG00000163870	TPRA1	3251	3252	4071	7754	7618	7510	43.1409	43.1592	46.8036	66.453	99.888	93.4522	8.63441e-06	1.35985	up
ENSG00000085365	SCAMP1	2522	2368	3099	1270	1337	646	15.2213	16.0776	17.4448	5.74973	7.17605	3.56096	4.38369e-12	-1.17367	down
ENSG00000107798	LIPA	16811	14468	17488	8320	5303	3659	162.722	154.657	157.191	59.99	45.9668	31.7168	4.13929e-20	-1.38711	down
ENSG00000184508	HDDC3	346	315	387	1559	1205	1307	8.07942	7.04065	8.25932	26.4994	22.9403	22.1997	9.12424e-14	2.18618	up
ENSG00000122490	PQLC1	510	511	594	1194	1238	959	6.04516	6.11669	6.21433	9.64071	12.0479	9.37442	1.84942e-07	1.26943	up
ENSG00000072803	FBXW11	2553	2297	2850	1235	994	384	15.4733	17.2414	17.1521	5.53661	5.26747	2.01857	5.0433e-11	-1.50491	down
ENSG00000137038	DMAC1	388	299	456	1208	891	2204	3.78271	3.22275	4.13309	8.77776	7.77635	19.1494	5.21991e-05	2.32614	up
ENSG00000136942	RPL35	22754	20499	22747	67803	52715	151263	1342.08	1333.82	1244.84	2958.34	2756.96	7886.78	5.5242e-05	2.48235	up
ENSG00000101361	NOP56	2006	1596	1785	893	497	542	26.1785	22.4414	21.7171	8.49986	5.72474	5.93844	2.27949e-06	-1.30803	down
ENSG00000184281	TSSC4	608	640	532	1593	1363	1628	10.2902	12.0771	8.12901	19.801	20.6161	23.357	1.1289e-05	1.61394	up
ENSG00000141741	MIEN1	1871	1514	1900	5189	3825	5671	53.846	47.7478	51.1782	111.126	98.8073	142.322	6.99922e-06	1.7664	up
ENSG00000106367	AP1S1	4053	3244	3637	11554	9761	8080	84.9503	78.708	72.3553	179.251	183.508	150.981	2.9638e-14	1.61116	up
ENSG00000052802	MSMO1	6337	6114	7237	912	887	400	76.4223	80.7597	80.8422	8.12851	9.52374	4.24249	3.36663e-84	-3.06325	down
ENSG00000147862	NFIB	574	542	535	195	183	142	1.90676	1.96983	1.66314	0.615206	0.54448	0.413131	1.10964e-10	-1.49727	down
ENSG00000176597	B3GNT5	6770	6439	7661	1945	1799	701	44.465	46.4042	46.573	9.51287	10.5078	4.06538	3.83715e-26	-2.16123	down
ENSG00000146858	ZC3HAV1L	154	138	168	117	59	29	2.35399	2.32146	2.38225	1.33206	0.800761	0.392457	0.00128864	-1.12407	down
ENSG00000221869	CEBPD	1183	1164	1388	6011	5667	11586	14.6188	15.8591	15.9132	55.2833	62.6059	127.34	1.54225e-08	3.03617	up
ENSG00000108599	AKAP10	2074	2033	2328	990	838	361	13.8191	14.8294	14.4861	4.86692	4.96962	2.12025	1.48059e-15	-1.48203	down
ENSG00000176182	MYPOP	76	94	127	232	220	186	1.0762	1.47589	1.66644	2.45594	2.79083	2.34408	7.26965e-05	1.30791	up
NewGene_4387	NewGene_4387	300	276	408	64	89	41	3.06169	2.79297	3.72865	0.880234	1.09009	0.338082	5.42404e-14	-2.19382	down
ENSG00000166387	PPFIBP2	182	160	172	569	484	172	1.64935	1.49676	1.20707	3.90307	3.93373	1.15367	3.8378e-06	1.29968	up
ENSG00000170468	RIOX1	314	205	270	595	452	376	3.47161	2.50347	2.76646	4.90654	4.47639	3.70557	3.45077e-05	1.0231	up
ENSG00000137106	GRHPR	984	740	958	2827	2559	3136	20.2902	16.6936	18.3777	43.9058	47.7799	58.3828	1.00681e-07	1.95064	up
ENSG00000100379	KCTD17	98	87	107	261	265	198	1.50704	1.45783	1.50633	3.26877	3.74028	2.69945	1.39984e-08	1.49584	up
ENSG00000175634	RPS6KB2	835	631	854	1673	1853	1149	13.0608	10.7973	12.3096	19.1596	25.5727	15.937	1.14257e-08	1.18392	up
ENSG00000175274	TP53I11	63	43	38	166	167	81	0.453934	0.421272	0.255327	0.922012	1.14567	0.523245	9.71126e-07	1.63144	up
ENSG00000043514	TRIT1	710	638	799	377	245	224	9.99381	9.20018	3.80067	4.3437	2.74232	1.69882	7.00542e-08	-1.18284	down
ENSG00000144455	SUMF1	817	680	760	1773	1369	1115	10.231	9.54792	8.94319	16.4731	15.2309	12.2423	3.61591e-08	1.08124	up
ENSG00000142751	GPN2	728	629	845	1446	1187	1283	4.26654	4.21542	4.50922	6.30668	6.10208	6.6097	0.000495197	1.0714	up
ENSG00000136982	DSCC1	129	135	164	74	65	14	1.50046	1.72418	1.76429	0.638795	0.670374	0.142908	0.000634648	-1.46321	down
ENSG00000136155	SCEL	97	122	134	548	340	223	0.83385	1.51334	1.08647	3.84691	2.88959	1.72704	1.10766e-12	1.74762	up
ENSG00000165916	PSMC3	2155	1657	2054	4345	3492	4458	38.4681	31.9539	33.4479	57.7283	54.9451	68.6489	0.000196275	1.33973	up
ENSG00000140688	C16orf58	2237	2083	2597	5599	4797	3389	21.5621	22.1385	23.448	40.4972	41.4596	29.0448	6.3421e-15	1.15362	up
ENSG00000101773	RBBP8	616	618	781	287	335	114	5.76572	6.18336	6.22202	1.75786	2.64959	0.860698	3.81618e-07	-1.36762	down
ENSG00000106003	LFNG	41	22	53	92	103	60	0.461421	0.265617	0.546708	0.928622	1.24921	0.594282	0.00108888	1.31157	up
ENSG00000070614	NDST1	14910	13844	16230	7732	6431	2013	50.8021	52.1106	51.9004	19.4326	19.4125	6.27205	7.83711e-07	-1.44991	down
ENSG00000114779	ABHD14B	1368	1325	1515	3186	2889	2532	21.3012	23.1089	22.6785	39.6204	42.3459	36.0986	3.60517e-07	1.2381	up
ENSG00000186628	FSD2	198	175	179	96	68	27	0.830599	0.80787	0.695451	0.298252	0.253545	0.098122	8.71729e-07	-1.47413	down
ENSG00000108039	XPNPEP1	4979	4591	5646	2486	1646	1046	53.1858	54.4506	55.6362	19.6372	15.6565	9.8559	4.08052e-24	-1.45315	down
ENSG00000152475	ZNF837	21	10	18	83	45	48	0.271541	0.136094	0.219058	0.803527	0.523878	0.553976	3.47574e-05	2.01297	up
ENSG00000108591	DRG2	986	969	1006	2358	2231	1588	13.924	14.4736	12.8182	23.8897	27.5241	19.3496	7.19027e-11	1.22713	up
ENSG00000184545	DUSP8	93	109	125	22	18	41	0.555507	0.72007	0.694925	0.097384	0.096346	0.217952	0.00858519	-1.65476	down
ENSG00000009307	CSDE1	10918	10707	13096	6710	6030	2527	72.5272	78.605	80.9872	33.3412	35.8094	14.9315	6.01556e-09	-1.10866	down
ENSG00000173442	EHBP1L1	4648	4105	4946	2891	2606	873	24.1906	23.5055	24.0341	11.2422	12.1263	4.07546	5.76746e-05	-1.05855	down
ENSG00000169682	SPNS1	1062	999	1269	2800	2754	1856	13.6961	13.7313	14.6883	27.5676	31.8875	21.5554	7.83451e-14	1.32372	up
ENSG00000167920	TMEM99	885	766	779	3882	3136	4976	11.4837	10.9656	9.38051	37.5021	36.4003	57.4574	1.43871e-09	2.6163	up
ENSG00000170477	KRT4	572	532	627	3428	2472	1187	5.96143	6.1271	6.07633	26.6544	23.0857	11.0248	2.11901e-29	2.1007	up
NewGene_5035	NewGene_5035	209	221	231	47	48	12	1.13418	1.05478	1.03537	0.150035	0.183038	0.046174	8.38181e-14	-2.56929	down
ENSG00000141552	ANAPC11	573	529	804	1779	1610	3574	20.6697	22.8536	27.3679	47.9577	52.8117	128.481	6.22071e-05	2.28873	up
ENSG00000256061	DNAAF4	43	58	34	224	173	154	0.69441	1.18135	0.494042	2.69314	2.22943	2.20326	7.70582e-09	2.18698	up
ENSG00000121743	GJA3	46	56	94	37	29	13	0.236899	0.315442	0.445939	0.141178	0.13081	0.058774	0.00699149	-1.21241	down
ENSG00000116521	SCAMP3	1056	962	1179	2501	1832	1630	19.4197	19.595	20.0773	34.1649	30.2042	26.5638	3.4467e-07	1.07829	up
ENSG00000197008	ZNF138	109	111	183	294	215	210	1.82584	2.25584	2.82639	3.49008	2.91272	2.43865	0.00169807	1.03989	up
ENSG00000176170	SPHK1	1566	1717	1924	269	434	267	21.7026	26.1968	24.0252	2.94173	5.56629	3.46466	3.59546e-12	-2.21894	down
ENSG00000143322	ABL2	1815	1674	2004	375	386	197	4.09322	4.30368	4.2099	0.617273	0.763612	0.387011	1.41369e-56	-2.39471	down
ENSG00000214026	MRPL23	929	850	927	2009	1924	3029	33.5653	33.7726	31.7246	54.5747	62.9772	97.8156	0.000241132	1.70181	up
ENSG00000177283	FZD8	35	43	63	213	155	62	0.227927	0.313907	0.385724	1.05402	0.923707	0.364661	7.55722e-06	1.66533	up
ENSG00000217930	PAM16	391	355	423	767	617	1429	16.2767	16.1562	16.3561	24.0771	23.478	54.5992	0.00348325	1.66787	up
ENSG00000179583	CIITA	312	202	296	800	520	254	0.521457	0.408947	0.459132	1.24619	1.1102	0.61013	0.000112462	1.02471	up
ENSG00000135439	AGAP2	402	411	478	1192	1017	941	2.03491	3.27419	2.28578	4.50221	4.79574	6.1425	9.15129e-09	1.49382	up
NewGene_3658	NewGene_3658	38	65	61	195	198	290	0.345158	0.6221	0.684442	1.28562	1.57957	2.34197	9.05018e-06	2.37546	up
ENSG00000133935	ERG28	1249	859	1110	2094	1711	2746	12.7692	9.67751	10.5268	15.9234	15.631	24.9638	0.00276653	1.35266	up
ENSG00000214029	ZNF891	138	199	207	117	48	26	0.23907	0.380786	0.332986	0.15114	0.073552	0.039815	0.000578618	-1.49685	down
ENSG00000008256	CYTH3	8305	7448	9061	5225	4121	1712	49.63	49.0918	50.238	23.2286	22.0097	9.09756	1.13303e-07	-1.10738	down
ENSG00000168411	RFWD3	1750	1647	2032	754	453	403	9.58885	9.86636	10.2391	3.04538	2.19432	1.94613	9.74874e-15	-1.60784	down
ENSG00000184076	UQCR10	771	692	726	2243	1641	3088	26.6105	24.6038	21.5744	53.2923	50.1179	88.2459	2.61799e-05	2.0078	up
ENSG00000176046	NUPR1	163	101	145	442	360	351	0.874196	0.7217	0.722921	3.05268	4.76631	1.60294	5.60884e-08	1.71244	up
ENSG00000148343	MIGA2	474	510	655	1263	1040	722	3.11182	3.64786	4.03775	6.44104	6.42759	4.55852	1.16091e-08	1.03348	up
ENSG00000185753	CXorf38	1545	1303	1642	926	687	305	9.16971	8.88214	9.13443	4.03435	4.6368	1.65576	1.48965e-08	-1.16163	down
ENSG00000088986	DYNLL1	2902	2346	2480	7639	6262	12293	106.674	93.7919	83.5081	208.329	207.761	409.025	2.86078e-05	2.12575	up
ENSG00000149300	C11orf52	542	491	504	2381	2128	2037	12.7695	12.7575	11.0305	41.7839	44.8708	42.7308	7.49839e-17	2.30835	up
ENSG00000170634	ACYP2	138	70	86	319	297	242	3.78454	1.88379	2.07737	6.38864	7.00618	6.03993	8.95296e-07	1.74165	up
ENSG00000145246	ATP10D	519	408	548	197	180	122	2.19023	1.94653	2.17359	0.632846	0.647637	0.461032	6.45651e-14	-1.41015	down
ENSG00000196872	KIAA1211L	585	392	521	1810	1743	812	4.53798	3.469	3.83222	9.69628	11.6371	5.38554	1.95364e-16	1.64945	up
ENSG00000141682	PMAIP1	1060	985	1352	421	367	387	14.6714	15.0563	17.344	4.50884	4.52761	4.75528	3.38521e-05	-1.28998	down
ENSG00000132185	FCRLA	635	480	636	20	24	2	7.38058	6.0816	7.11697	0.21181	0.238195	0.014663	2.17508e-37	-5.19523	down
ENSG00000163093	BBS5	43	22	23	79	79	42	0.362563	0.187376	0.16422	0.452728	0.611346	0.288564	0.00227034	1.31009	up
ENSG00000197279	ZNF165	517	510	569	259	133	183	6.59692	7.18049	6.73652	2.45382	1.51815	2.07706	0.00024385	-1.27231	down
ENSG00000164181	ELOVL7	2083	2203	2749	1052	828	310	14.0799	16.504	17.3805	5.28003	4.81907	1.77886	1.76196e-10	-1.63667	down
ENSG00000002330	BAD	844	944	941	2478	2357	3871	23.3112	28.0995	24.4483	50.4699	57.4473	97.9249	2.52839e-05	2.0158	up
ENSG00000148943	LIN7C	1253	1298	1511	849	635	296	7.19151	8.22166	8.04629	3.62684	3.25535	1.51016	1.14548e-08	-1.12034	down
ENSG00000169679	BUB1	541	502	565	151	69	50	4.14777	4.24096	3.93972	0.856759	0.464232	0.331025	2.04659e-19	-2.50081	down
ENSG00000131400	NAPSA	25	37	58	138	103	63	0.419347	0.692521	0.921509	1.77932	1.58878	0.965429	0.000141729	1.46225	up
ENSG00000005302	MSL3	1184	940	1118	538	524	207	11.5877	10.6007	10.4216	4.22084	4.82643	1.98779	3.45949e-09	-1.27096	down
ENSG00000167740	CYB5D2	973	766	833	2419	2106	1816	14.7118	12.8275	11.0222	28.1828	27.5056	24.124	7.49506e-10	1.49707	up
ENSG00000112667	DNPH1	431	345	424	922	955	1588	15.7325	14.3478	14.9452	26.6744	31.5849	54.0774	0.000160627	1.89577	up
ENSG00000137154	RPS6	53495	52000	58042	133166	103674	110019	1048.61	1119.13	1051.26	1948.68	1801.53	1901.88	3.25524e-06	1.30711	up
ENSG00000174500	GCSAM	110	163	174	47	30	28	0.891892	2.34808	2.23672	0.35245	0.346872	0.193853	1.02246e-07	-1.94694	down
ENSG00000187954	CYHR1	1217	1178	1449	3747	3613	3648	19.6097	21.1977	21.7692	48.0031	54.8574	57.1086	8.9103e-09	1.76542	up
ENSG00000137210	TMEM14B	1317	1361	1334	4229	3832	7130	38.2168	44.5464	36.1016	93.1202	102.201	188.571	6.52959e-06	2.28359	up
ENSG00000168259	DNAJC7	3140	3102	3223	1659	1374	640	44.4493	50.0162	43.9487	17.7243	16.7749	8.381	3.65711e-14	-1.28864	down
ENSG00000178093	TSSK6	84	88	80	229	213	103	1.50287	1.80005	1.37987	3.0814	3.50797	1.68478	9.45689e-07	1.2107	up
ENSG00000122008	POLK	496	529	618	297	311	136	2.47195	2.76009	2.62324	1.00553	1.3788	0.55059	8.48684e-07	-1.03856	down
ENSG00000110367	DDX6	3558	3007	3333	1855	1513	666	15.7761	14.6896	13.7271	6.06152	5.96797	2.58863	1.25665e-10	-1.2254	down
ENSG00000067836	ROGDI	1060	952	1187	2378	2235	1905	17.5283	18.9413	19.7752	29.2819	32.1787	30.2276	3.31298e-07	1.23559	up
ENSG00000087586	AURKA	1042	886	1006	380	288	156	12.9833	12.911	12.337	3.63108	3.36507	1.65776	2.01186e-29	-1.73426	down
ENSG00000185507	IRF7	1269	1148	1540	3240	3025	2623	18.2634	18.1277	21.0277	36.6199	40.3856	35.4007	3.02985e-08	1.38215	up
NewGene_6540	NewGene_6540	13500	11908	13889	3263	3151	1888	87.2169	99.6185	75.7814	30.1885	33.6154	35.9537	1.13716e-60	-2.10035	down
ENSG00000243943	ZNF512	1181	1091	1467	424	191	45	8.93299	9.14274	10.3366	2.4457	1.2387	0.289847	5.15092e-07	-2.56442	down
ENSG00000167112	TRUB2	698	589	642	1793	1439	1417	3.2817	3.05346	2.80164	6.27813	6.05474	5.92843	4.09029e-08	1.47871	up
ENSG00000116251	RPL22	12288	10054	11646	20001	16181	23873	167.735	148.629	145.609	210.02	201.658	287.668	0.00631783	1.12393	up
ENSG00000104872	PIH1D1	1010	880	912	2089	1810	1915	23.7635	23.1018	20.196	36.1916	38.0377	40.2333	3.41725e-05	1.28785	up
ENSG00000121578	B4GALT4	4960	4343	5392	1122	939	375	45.0606	46.0486	47.6182	9.02761	9.01229	3.48697	5.34405e-35	-2.52827	down
ENSG00000183856	IQGAP3	1163	1014	1066	519	361	121	5.22534	5.02505	4.44347	1.73431	1.4507	0.481035	8.2362e-08	-1.68169	down
ENSG00000075413	MARK3	6232	5564	6668	3064	2587	1187	63.0193	55.816	56.115	19.9774	20.9586	8.96623	1.44072e-17	-1.35042	down
ENSG00000196262	PPIA	54790	46179	54258	95146	70474	129228	1062.65	989.668	968.126	1352.27	1228.66	2217.83	0.00721956	1.26367	up
ENSG00000175265	GOLGA8A	680	528	664	275	160	34	4.12996	3.55154	3.83356	1.22132	0.842329	0.173901	2.11416e-05	-2.03843	down
NewGene_6884	NewGene_6884	174743	143250	170565	80775	55748	14000	597.989	539.813	540.125	206.881	173.691	43.2792	1.36674e-05	-1.71884	down
ENSG00000143390	RFX5	4566	3497	4271	2423	1591	974	36.7647	30.3745	31.0983	15.1197	11.5464	7.41484	9.15692e-13	-1.21134	down
ENSG00000136383	ALPK3	1705	1548	1952	664	546	176	4.20342	4.21058	4.46575	1.21678	1.20327	0.385229	4.30975e-11	-1.8732	down
ENSG00000100523	DDHD1	247	260	337	102	102	19	0.528069	0.855766	0.921045	0.165046	0.190887	0.034397	1.41334e-05	-1.90512	down
ENSG00000173614	NMNAT1	222	208	179	609	377	337	1.94468	2.10846	1.68878	3.69143	2.73652	2.68824	2.53835e-06	1.25824	up
ENSG00000165025	SYK	1172	812	1137	2844	2429	986	6.33986	4.81778	5.77276	11.4184	11.7233	4.79872	3.48045e-06	1.07614	up
ENSG00000187098	MITF	39	45	47	22	17	2	0.21538	0.271544	0.239887	0.091487	0.07998	0.009382	0.00724859	-1.67969	down
ENSG00000196850	PPTC7	3557	3635	3843	850	744	480	19.1694	21.603	19.2116	3.40555	3.57897	2.29668	7.15684e-61	-2.2761	down
ENSG00000131469	RPL27	21280	16731	18547	47702	38563	118061	1121.94	971.83	904.178	1873.49	1814.59	5534.34	0.000344244	2.31277	up
ENSG00000177854	TMEM187	361	346	390	646	506	725	5.17073	5.45647	5.18352	6.89756	6.4762	9.22413	0.00962357	1.0614	up
ENSG00000131746	TNS4	5425	5061	5956	1464	1106	995	36.8299	38.7558	37.9956	7.24936	6.6046	5.85359	5.33404e-22	-2.02211	down
ENSG00000172428	COPS9	168	121	160	348	333	1348	10.7671	8.59524	9.53149	16.605	19.0669	77.136	0.00047163	2.71421	up
ENSG00000159433	STARD9	132	106	125	70	41	15	0.226933	0.200733	0.220305	0.088913	0.062256	0.022545	9.24173e-05	-1.49044	down
ENSG00000179456	ZBTB18	522	587	840	512	325	117	3.75437	4.64209	5.50946	2.74142	2.07941	0.724266	0.00444511	-1.0082	down
ENSG00000176485	PLA2G16	2287	1950	2357	8199	7133	6373	29.7062	27.2737	28.2184	83.4728	85.7974	76.4922	2.62824e-16	1.92565	up
ENSG00000175324	LSM1	407	344	390	851	611	1042	9.64324	8.99491	8.55754	15.193	12.9814	22.5494	0.00135324	1.44737	up
ENSG00000083799	CYLD	1739	1402	1785	625	562	260	8.30944	10.1095	10.3984	1.4869	2.97662	0.727761	5.14572e-25	-1.66904	down
ENSG00000184979	USP18	93	91	146	241	147	201	1.17115	1.26176	1.71209	2.26409	1.6546	2.25412	0.00892784	1.08076	up
ENSG00000176153	GPX2	1983	1672	1952	3877	3397	3747	55.2967	50.1224	48.8409	80.0969	85.1014	92.313	0.000132344	1.22566	up
ENSG00000136457	CHAD	68	54	66	27	7	0	1.01238	0.892384	0.928612	0.298659	0.087678	0	0.00472462	-2.5875	down
ENSG00000172728	FUT10	160	133	173	89	57	52	1.11934	1.03158	1.12515	0.461059	0.355329	0.32191	7.21344e-05	-1.08494	down
ENSG00000136463	TACO1	532	356	453	1286	1086	1217	9.73391	7.18996	7.69587	17.5224	17.7862	19.8257	9.12444e-07	1.67182	up
ENSG00000125629	INSIG2	4583	5068	5974	2216	2329	1533	47.706	58.1877	57.6737	17.1677	22.5954	15.7516	7.51009e-09	-1.19143	down
ENSG00000147536	GINS4	249	206	238	169	86	67	1.79398	1.66136	1.95201	0.875338	0.898848	0.475734	0.000233089	-1.00809	down
ENSG00000099194	SCD	276229	256851	307882	76123	71347	23142	1387.13	1422.49	1434.22	284.376	320.192	103.321	9.30569e-18	-2.25615	down
ENSG00000178952	TUFM	5277	4715	5355	10497	10083	9277	68.6041	67.6056	64.6206	101.521	117.156	107.419	1.31131e-05	1.18499	up
ENSG00000198816	ZNF358	1302	1440	1518	2816	2583	2100	17.9369	21.8804	19.3978	28.8582	31.8101	25.7199	1.59703e-05	1.00396	up
ENSG00000166068	SPRED1	2210	1920	2366	391	408	204	7.64536	7.32845	7.59578	1.00438	1.25933	0.626579	2.58606e-62	-2.57034	down
ENSG00000108771	DHX58	132	145	232	502	453	226	1.58639	1.72959	2.29276	4.00622	4.48479	2.26262	3.57498e-07	1.3302	up
ENSG00000173486	FKBP2	1067	848	1072	2201	1788	1973	35.4444	31.4689	34.0544	55.543	54.1191	61.7541	6.44363e-05	1.23916	up
ENSG00000106330	MOSPD3	568	481	590	1641	1638	712	13.5379	12.6675	13.0245	29.0546	35.2969	14.6862	5.02394e-14	1.38118	up
ENSG00000111224	PARP11	302	267	353	147	171	67	1.88263	1.88697	2.02378	0.66753	0.926179	0.358809	4.43773e-06	-1.1513	down
ENSG00000149743	TRPT1	1077	1004	1207	1802	1737	2621	30.1443	32.2388	31.742	37.8025	46.6142	76.5483	0.00634062	1.23953	up
NewGene_8513	NewGene_8513	36	59	58	19	16	2	0.725807	1.31951	1.08967	0.276067	0.287514	0.03326	0.00129494	-2.04612	down
ENSG00000112033	PPARD	1608	1559	1912	913	858	404	11.6662	12.5856	12.8549	4.88033	5.50754	2.57779	1.06747e-12	-1.12068	down
NewGene_8580	NewGene_8580	341	298	455	717	691	600	4.81043	4.63515	5.95717	7.53535	8.73197	7.53824	0.000111805	1.09853	up
NewGene_5708	NewGene_5708	35	55	76	298	324	108	0.571877	0.989744	1.13844	3.61893	4.72835	1.55994	2.12115e-08	2.21141	up
ENSG00000178295	GEN1	287	255	287	164	154	51	0.791119	0.772631	0.726578	0.531498	0.66334	0.122347	9.31705e-05	-1.10657	down
ENSG00000066926	FECH	257	148	185	751	474	202	2.0195	1.21545	1.21181	4.09138	3.05295	1.25308	0.000108404	1.3114	up
ENSG00000225950	NTF4	946	891	1046	3225	2620	1239	29.6605	31.0882	30.6986	75.6105	73.6685	33.1965	1.38298e-17	1.37805	up
ENSG00000159921	GNE	69	74	68	13	10	2	0.347132	0.40936	0.318928	0.045519	0.044225	0.006808	2.40182e-09	-3.02134	down
ENSG00000085415	SEH1L	1657	1463	1975	693	567	398	13.0547	13.0133	14.7937	4.27391	4.11226	2.91765	1.20851e-22	-1.46907	down
NewGene_2021	NewGene_2021	6003	8131	7917	99055	56815	222364	56.1546	83.897	68.7077	689.429	475.049	1849.67	8.08054e-12	4.55359	up
ENSG00000116586	LAMTOR2	645	549	675	1732	1470	2786	26.555	24.8273	25.7462	52.9636	54.1027	101.805	4.72346e-05	2.04689	up
ENSG00000138758	2025-09-11	1077	1129	1320	641	596	156	5.2157	6.13008	6.10288	2.4484	2.61489	0.68281	0.000131081	-1.31868	down
ENSG00000066230	SLC9A3	2476	2002	2577	8591	7173	3541	13.1132	11.6159	12.7405	33.6145	33.8122	16.4979	2.48432e-27	1.54714	up
ENSG00000073921	PICALM	23402	22674	27621	10618	9885	3622	192.84	201.743	205.848	63.1504	72.2583	25.57	1.29185e-11	-1.54957	down
ENSG00000174485	DENND4A	333	436	542	266	231	58	1.034	1.55718	1.98553	0.791848	0.641186	0.155488	0.00239257	-1.22488	down
ENSG00000198276	UCKL1	1069	999	1180	2089	1816	1738	16.5892	17.2604	17.2292	23.3889	24.0416	22.8395	0.000156358	1.01563	up
ENSG00000127022	CANX	22272	20872	25410	10144	9138	4423	141.06	145.725	149.203	47.8116	51.8127	24.8903	1.94693e-26	-1.43283	down
ENSG00000169592	INO80E	445	457	492	1454	1287	1163	7.43822	8.69732	8.15597	18.88	19.3804	17.0039	4.83259e-11	1.6906	up
NewGene_4801	NewGene_4801	194	184	249	100	73	73	1.13971	1.14786	1.33002	0.350821	0.308333	0.725577	8.05659e-05	-1.16279	down
ENSG00000151247	EIF4E	1092	1111	1275	478	515	203	2.5943	3.28432	2.94488	0.951095	1.07358	0.421012	2.04375e-11	-1.44891	down
ENSG00000147874	HAUS6	915	1035	1244	544	413	170	3.94906	5.0789	5.15545	1.68141	1.5654	0.620716	4.9194e-09	-1.44665	down
ENSG00000121957	GPSM2	479	482	525	229	208	70	1.75968	2.71752	1.98212	0.879187	0.731612	0.223704	2.74679e-08	-1.49692	down
ENSG00000125656	CLPP	789	875	1005	2088	1977	2148	19.6534	22.7618	22.6444	37.3183	42.7583	47.8568	1.3822e-05	1.47573	up
ENSG00000168944	CEP120	141	244	294	135	130	53	0.772564	1.47369	1.4944	0.550573	0.635781	0.254609	0.00746341	-1.0097	down
NewGene_5242	NewGene_5242	110	50	56	185	143	242	2.26764	1.14315	1.06635	2.84511	2.65013	4.45918	0.00258629	1.72207	up
ENSG00000154309	DISP1	8	24	11	75	49	53	0.040712	0.148916	0.052977	0.31341	0.243403	0.262591	0.000366146	2.19696	up
NewGene_2016	NewGene_2016	307	226	242	1376	1097	469	2.54113	2.39491	2.07405	9.28793	9.77666	3.47613	2.32668e-16	1.98635	up
ENSG00000008294	SPAG9	3730	3954	4522	1852	1651	630	14.5062	16.2073	14.3946	4.48655	5.82482	1.82253	3.59889e-11	-1.50213	down
ENSG00000175832	ETV4	1072	882	1139	56	73	87	12.3287	11.5852	12.1405	0.547209	0.724191	0.980391	2.82461e-17	-3.53671	down
ENSG00000150394	CDH8	455	356	391	212	168	93	2.87487	2.58466	2.35933	1.02482	0.99663	0.553151	2.19707e-10	-1.24028	down
ENSG00000167755	KLK6	557	536	633	235	220	191	9.24674	9.89939	10.0391	3.0928	3.73646	2.77547	1.959e-06	-1.21818	down
ENSG00000130706	ADRM1	2931	2928	3045	5728	5221	5529	54.1161	60.0113	52.3451	80.0526	86.8925	91.4426	0.000350508	1.13058	up
ENSG00000165868	HSPA12A	382	370	567	128	82	49	1.94064	1.93435	2.41989	0.438761	0.332575	0.196289	6.95432e-19	-2.24445	down
ENSG00000162139	NEU3	532	508	574	329	232	137	2.20731	2.34945	2.12791	1.22589	0.999261	1.39546	1.94365e-11	-1.10904	down
ENSG00000149929	HIRIP3	314	221	210	632	597	519	2.91869	2.29523	1.59211	5.27654	5.52101	6.46241	5.79989e-06	1.43375	up
ENSG00000137440	FGFBP1	8240	8115	9577	47	24	74	163.251	177.305	176.006	0.6908	0.413167	1.29993	7.36917e-40	-7.11693	down
ENSG00000080561	MID2	695	658	885	430	323	201	6.94498	7.12076	8.06942	3.24867	3.27557	2.01807	2.66043e-12	-1.10975	down
NewGene_2822	NewGene_2822	30	24	32	84	70	88	0.627536	0.443751	0.451828	1.15733	1.36434	1.94023	0.000194253	1.75274	up
ENSG00000141026	MED9	598	524	615	1312	1083	759	7.22506	7.10529	6.92294	11.8179	11.6872	8.15122	8.60756e-12	1.00829	up
ENSG00000153896	ZNF599	81	74	93	180	222	86	1.0074	0.887345	1.0066	1.60427	2.59002	1.59991	0.000272644	1.08509	up
ENSG00000180008	SOCS4	923	957	1166	266	240	160	3.67629	4.1955	4.48138	0.785588	0.850884	0.564729	2.0662e-32	-2.04663	down
ENSG00000164073	MFSD8	750	574	714	321	311	174	5.40616	4.23598	4.30248	1.84439	1.67871	1.02889	1.74947e-12	-1.20578	down
ENSG00000186468	RPS23	22606	20214	23080	38108	33666	53121	184.552	214.623	173.408	229.092	304.347	389.575	0.00516526	1.25231	up
ENSG00000168701	TMEM208	509	437	539	1238	1252	2224	17.1208	15.9218	16.8469	31.1985	37.4987	67.069	7.18762e-05	2.04388	up
ENSG00000196440	ARMCX4	167	138	167	112	57	46	0.852225	0.77522	0.789339	0.374098	0.228454	0.192473	0.000419783	-1.02936	down
ENSG00000113552	GNPDA1	3909	2928	3491	9512	7300	5424	45.4661	37.5641	34.0961	77.2353	69.0505	56.0249	1.88949e-13	1.25774	up
ENSG00000115129	TP53I3	110	174	147	595	605	808	1.80334	3.28569	2.16598	7.85215	9.70305	12.1801	7.60895e-08	2.51575	up
ENSG00000100284	TOM1	419	434	648	1210	1165	695	4.71082	5.38629	6.75353	10.188	11.7897	6.97986	2.06964e-08	1.18329	up
ENSG00000198763	MT-ND2	25943	26693	30839	64797	59053	39077	670.377	760.723	739.235	1245.64	1363.76	897.787	5.1977e-14	1.1172	up
ENSG00000142089	IFITM3	19329	16654	19139	84890	75597	45765	646.616	615.138	594.236	2109.92	2256.69	1358.99	3.77835e-81	2.03713	up
ENSG00000123095	BHLHE41	1048	992	1318	798	491	208	7.35087	7.67169	8.57947	4.16497	3.07503	1.2937	6.50275e-05	-1.13015	down
ENSG00000115616	SLC9A2	84	126	177	0	4	0	0.414496	0.687526	0.816626	0	0.016962	0	1.63609e-12	-6.47109	down
ENSG00000065518	NDUFB4	2079	1632	1937	3344	2704	4479	73.0926	60.6113	60.0424	98.6887	93.8063	156.122	0.00699235	1.22742	up
ENSG00000072506	HSD17B10	565	545	623	1642	1307	2663	15.9886	16.844	16.1988	34.5566	32.9499	67.8529	6.5328e-05	2.06536	up
NewGene_7839	NewGene_7839	234	147	212	582	542	472	1.79899	1.27459	1.55809	4.03018	3.63858	3.67482	2.32314e-08	1.64367	up
NewGene_2432	NewGene_2432	147	129	154	321	249	332	3.40215	3.17836	3.33625	5.32564	4.86505	6.7658	0.000722244	1.33747	up
ENSG00000128641	MYO1B	9226	8816	11134	4386	3507	1679	50.2495	53.1235	56.4963	17.4864	16.9607	8.01087	1.43004e-21	-1.52449	down
ENSG00000153714	LURAP1L	99	56	66	196	198	170	1.50949	0.940512	0.935572	2.23196	2.70703	2.31559	2.72439e-05	1.56577	up
ENSG00000002822	MAD1L1	278	178	228	528	553	518	2.80141	2.02443	1.98572	3.82166	4.8611	4.58272	1.84559e-05	1.46845	up
ENSG00000186832	KRT16	425	394	422	124	128	89	7.22731	7.39196	6.54256	1.50729	1.86751	1.28592	2.35018e-14	-1.70295	down
NewGene_7915	NewGene_7915	38	19	41	119	61	43	0.683958	0.377289	0.686854	1.60811	0.985618	0.687087	0.00301099	1.28714	up
ENSG00000258388	PPT2-EGFL8	256	239	303	663	453	358	2.3117	2.09093	2.35218	4.06526	3.44905	2.52611	1.13703e-07	1.02914	up
ENSG00000110852	CLEC2B	713	702	772	2426	3260	1109	11.614	12.7097	11.7917	29.971	48.0988	15.6269	3.76392e-10	1.72581	up
ENSG00000105254	TBCB	1224	1100	1300	2085	1954	2997	28.4016	28.7823	27.3051	30.6866	37.1378	55.2535	0.00437318	1.29011	up
ENSG00000177600	RPLP2	14867	12954	15079	39690	32257	69550	513.23	493.367	483.706	1019.01	995.839	2134.65	7.34439e-05	2.10929	up
ENSG00000028203	VEZT	1294	1348	1796	562	363	247	10.8779	11.386	13.2525	3.32118	2.7536	1.47788	4.42071e-21	-1.80761	down
ENSG00000179091	CYC1	2697	2621	3137	6541	5905	11151	58.552	62.7473	63.1903	105.651	114.586	215.266	0.000271402	1.85489	up
ENSG00000198746	GPATCH3	213	173	214	580	494	312	2.73474	2.43986	2.66201	5.50526	5.79117	3.57478	3.00242e-17	1.34268	up
ENSG00000141384	TAF4B	572	490	638	351	292	102	2.9272	2.76537	3.02797	1.33359	1.33499	0.460015	2.29948e-05	-1.13713	down
NewGene_6292	NewGene_6292	58	62	82	334	262	98	0.67332	0.788588	0.949147	3.39627	2.91433	1.11277	8.17044e-09	1.83308	up
ENSG00000187626	ZKSCAN4	200	138	188	527	350	292	2.26362	1.72141	1.96859	4.4446	3.53928	2.93406	3.64294e-08	1.30492	up
NewGene_8557	NewGene_8557	196	137	132	48	20	55	1.08627	0.835758	0.678603	0.195367	0.094925	0.268523	0.00695821	-1.61807	down
ENSG00000152465	NMT2	824	591	818	410	359	159	7.61945	6.0365	7.04682	2.87698	3.04503	1.30281	1.204e-08	-1.1739	down
ENSG00000137814	HAUS2	1503	1332	1632	691	788	263	12.0743	11.6675	12.4361	4.17345	5.85362	2.74986	7.84975e-07	-1.28223	down
ENSG00000231500	RPS18	65322	55956	62891	168151	133987	407885	2870.33	2711.51	2563.54	5497.01	5262.09	15937.5	0.000169358	2.40358	up
ENSG00000183486	MX2	89	97	86	340	285	120	0.781706	0.944308	0.706151	2.23276	2.25222	0.93902	2.41211e-08	1.5169	up
ENSG00000085449	WDFY1	3986	3889	4755	2431	2220	822	23.0244	24.7771	25.4836	10.4455	11.46	4.21855	7.31325e-07	-1.14469	down
ENSG00000169955	ZNF747	376	310	315	941	832	526	2.77224	2.41996	1.99565	5.23236	5.56421	3.47459	4.41562e-14	1.33446	up
ENSG00000140319	SRP14	1714	1589	1805	6311	3938	6503	43.0151	44.0899	42.1023	117.767	88.0546	144.668	8.13936e-07	1.99774	up
NewGene_3305	NewGene_3305	50	48	51	188	161	111	0.605159	0.861015	0.565251	1.97704	2.17257	1.19876	3.27492e-12	1.76939	up
ENSG00000135763	URB2	509	380	447	256	146	158	2.64866	2.3226	2.01921	0.975887	0.678032	0.672857	0.000211624	-1.08348	down
ENSG00000164024	METAP1	3634	3553	4307	2103	1953	999	35.2633	38.1858	38.7545	15.1554	16.9488	8.56524	5.75639e-16	-1.0726	down
ENSG00000178685	PARP10	1272	1316	1472	6507	6424	3563	10.1411	11.4437	10.7225	37.3825	44.4604	24.491	3.04809e-51	2.15259	up
ENSG00000106268	NUDT1	183	164	251	543	475	953	6.64915	6.5192	8.87079	15.7522	16.5392	33.7501	0.000114925	2.11224	up
ENSG00000263513	FAM72C	290	167	222	168	78	37	3.40403	2.21912	2.46607	1.49119	0.815265	0.380075	0.00261868	-1.24048	down
ENSG00000089775	ZBTB25	3520	3383	4302	1526	1083	664	12.2455	12.5357	13.0412	4.63572	4.31901	4.03461	2.63039e-34	-1.66772	down
ENSG00000132963	POMP	1402	1131	1500	2393	2066	2653	28.3584	25.2264	28.1567	36.0257	37.3651	47.7443	0.0033673	1.10497	up
ENSG00000169087	HSPBAP1	458	364	397	172	120	163	6.30779	5.53209	5.06714	1.76004	1.47382	1.98906	0.00200848	-1.1747	down
ENSG00000198242	RPL23A	32793	30403	35686	81027	63161	59428	573.955	592.146	579.422	1043.3	979.704	921.44	1.17805e-07	1.24166	up
ENSG00000140022	STON2	459	535	565	147	153	94	3.44006	4.13076	3.91204	0.721177	0.916653	0.787066	1.20347e-16	-1.84008	down
ENSG00000128602	SMO	1127	847	1121	3260	3137	1512	8.38542	6.79531	7.69724	17.7326	20.3391	9.87482	3.37434e-19	1.46486	up
ENSG00000111325	OGFOD2	334	298	318	1068	989	532	5.65954	5.83657	4.74265	12.9815	14.6728	7.27312	2.92397e-25	1.56267	up
ENSG00000096746	HNRNPH3	3477	3321	3923	2106	2233	620	42.9927	44.5211	44.2218	18.539	23.8012	6.53746	0.000629724	-1.07162	down
ENSG00000171953	ATPAF2	318	228	325	1055	879	867	5.41499	4.24402	5.1556	13.4294	13.4184	13.1534	3.43082e-11	1.91066	up
ENSG00000166401	SERPINB8	685	561	781	269	180	197	6.89761	5.38793	6.70417	2.67585	1.50218	1.58759	3.96143e-07	-1.44496	down
ENSG00000177409	SAMD9L	237	239	306	1034	538	240	0.894247	0.994082	1.0698	2.90085	1.81797	0.803274	0.000274237	1.2284	up
ENSG00000092978	GPATCH2	620	709	718	415	289	165	5.10951	6.45638	5.50722	2.24958	2.02119	0.993303	5.90149e-09	-1.14976	down
ENSG00000019549	SNAI2	5695	5196	6238	2239	1825	1655	75.7625	75.9729	76.6667	20.2765	21.3729	19.6692	1.24444e-09	-1.38417	down
ENSG00000060982	BCAT1	923	882	1228	530	582	224	2.63021	2.75159	3.17128	1.10257	1.44844	0.552871	5.49497e-06	-1.08542	down
ENSG00000197982	C1orf122	335	324	423	845	790	1718	6.87825	7.14422	7.83302	12.9976	14.7816	32.9323	0.000360665	2.04401	up
ENSG00000120662	MTRF1	424	372	458	222	215	116	6.2941	5.65766	6.13155	2.27204	2.63847	1.35248	4.34951e-10	-1.05479	down
ENSG00000119042	SATB2	149	102	162	77	57	31	0.64545	0.490253	0.671037	0.256706	0.227102	0.119213	2.30866e-05	-1.21257	down
ENSG00000183479	TREX2	88	22	46	209	127	74	1.11481	0.294967	0.602144	1.91552	1.44206	0.840977	0.00509112	1.4858	up
ENSG00000119979	FAM45A	2515	2553	3082	1380	1208	412	25.6302	29.3695	29.7611	14.1873	11.495	3.63482	1.28777e-07	-1.39612	down
ENSG00000129657	SEC14L1	2518	2532	2806	1171	743	309	14.6169	16.4176	16.1043	5.29796	4.41896	2.5612	2.11136e-11	-1.7934	down
ENSG00000119285	HEATR1	841	974	910	522	350	186	2.67736	3.42108	2.6903	1.23783	0.997198	0.527134	5.62847e-09	-1.29908	down
ENSG00000137310	TCF19	97	83	115	229	206	122	0.788265	0.741827	0.86798	1.39086	1.50474	0.885853	7.63277e-07	1.05105	up
NewGene_5529	NewGene_5529	6	8	19	101	105	120	0.252801	0.367528	0.752661	3.22502	4.01143	4.54793	1.89862e-09	3.60188	up
ENSG00000163660	CCNL1	6834	6806	8494	2657	2235	1425	82.4078	89.047	94.8267	23.5651	23.5123	15.5	8.36545e-41	-1.67226	down
ENSG00000166439	RNF169	5369	5057	5983	1936	1747	774	18.4784	19.1921	19.1028	4.95353	5.36816	2.36808	5.439e-28	-1.79453	down
ENSG00000153814	JAZF1	332	258	387	119	91	60	2.85263	2.44951	3.17476	0.780061	0.697356	0.448837	6.37874e-16	-1.72215	down
ENSG00000265203	RBP3	44	39	43	147	97	101	0.27464	0.267171	0.245528	0.684292	0.543305	0.563	3.00213e-06	1.63425	up
ENSG00000065057	NTHL1	122	141	180	505	436	781	3.08847	3.88606	4.1694	9.46901	9.82074	17.6533	6.39657e-06	2.31471	up
ENSG00000183840	GPR39	65	16	47	218	122	103	0.619136	0.165386	0.419441	1.56769	1.05053	0.877229	0.000158435	1.94096	up
ENSG00000064607	SUGP2	3006	2790	3255	1249	876	345	14.4746	14.3646	14.6027	4.65312	3.85473	1.69019	3.01494e-13	-1.8373	down
ENSG00000139372	TDG	1957	1667	1993	642	570	436	16.4517	15.302	15.551	4.04338	4.21284	3.29211	5.74449e-18	-1.59582	down
ENSG00000241852	C8orf58	1791	1773	2202	4815	4391	3223	26.0646	28.0588	29.3338	50.5812	56.1061	39.6647	3.1154e-12	1.28285	up
ENSG00000059769	DNAJC25	707	758	963	493	386	192	7.62767	9.21549	9.86919	4.02652	3.84054	1.96508	1.98696e-08	-1.09017	down
NewGene_5416	NewGene_5416	237	319	367	31	100	58	2.01309	2.3306	2.72085	0.188518	0.724782	0.71656	0.000183815	-2.03714	down
ENSG00000172893	DHCR7	9000	8337	10207	2552	2453	1390	92.4059	93.6296	96.435	19.3514	22.4504	12.4797	3.25512e-60	-1.97273	down
ENSG00000163888	CAMK2N2	142	115	149	403	403	203	2.80427	2.50154	2.71654	5.91285	7.10828	3.56548	2.88911e-13	1.43573	up
ENSG00000162650	ATXN7L2	79	71	96	170	138	127	0.732728	0.697687	0.789842	1.12414	1.09697	1.00159	0.000847845	1.01669	up
ENSG00000235173	HGH1	228	221	219	464	383	458	2.42418	2.58554	2.15318	3.67189	3.64126	4.32657	0.000834463	1.21454	up
ENSG00000197568	HHLA3	107	66	97	571	485	316	3.59258	2.44413	3.14913	14.5053	14.9292	9.33387	3.70281e-30	2.49088	up
ENSG00000171056	SOX7	2456	2709	3252	1035	741	509	20.56	25.0104	25.2541	6.44313	5.54305	3.78591	2.25342e-26	-1.75659	down
ENSG00000204941	PSG5	85	90	116	350	263	196	1.29656	1.49173	1.85979	3.98445	3.71794	2.82391	7.43445e-13	1.62108	up
NewGene_831	NewGene_831	8646	6835	8520	21344	21117	37254	233.721	203.759	213.65	429.251	510.196	895.426	2.62954e-05	2.10631	up
ENSG00000169021	UQCRFS1	2483	2320	2996	4636	3412	5122	19.2372	19.8199	21.5287	26.7193	23.622	35.2797	0.0093734	1.05118	up
ENSG00000148218	ALAD	538	375	528	1314	1034	538	4.56866	3.50324	4.28008	8.29071	7.83975	4.05254	1.49699e-09	1.10185	up
ENSG00000117308	GALE	3351	2602	3236	6955	6264	4902	62.7911	53.5256	54.0881	98.9841	105.45	81.4262	1.22531e-08	1.16629	up
ENSG00000145592	RPL37	24675	22074	25545	44478	29986	95923	98.9525	93.7203	92.5282	146.254	129.696	377.489	0.00831164	1.68155	up
ENSG00000165434	PGM2L1	1375	1233	1675	614	613	317	4.3467	4.29902	4.9129	1.44385	1.73069	0.889293	2.9439e-17	-1.3436	down
ENSG00000170571	EMB	2458	2313	3003	1507	1504	504	15.4595	16.0414	17.5785	7.04807	8.49654	2.81391	3.2482e-05	-1.08296	down
ENSG00000189091	SF3B3	6603	6095	7162	3673	2777	1681	18.5092	19.203	18.7669	7.72835	7.04235	4.32336	1.36328e-31	-1.17733	down
ENSG00000140450	ARRDC4	571	549	651	195	271	58	3.77127	4.00088	3.98757	0.956271	1.59666	0.338128	1.34478e-05	-1.71049	down
ENSG00000084207	GSTP1	8557	7099	8546	23193	20916	40017	301.636	284.693	287.616	597.655	678.876	1242.77	1.98925e-05	2.17529	up
ENSG00000066382	MPPED2	730	623	610	3533	2706	1321	8.29011	7.31918	6.38326	30.2881	26.8827	12.6814	3.59953e-25	2.01653	up
ENSG00000112339	HBS1L	642	499	690	358	346	118	2.71973	2.23976	2.73619	1.30972	1.31092	0.593775	4.78374e-05	-1.08643	down
ENSG00000176108	CHMP6	165	109	217	383	560	369	2.89148	2.17423	3.52734	4.66017	8.27929	5.46054	6.39768e-06	1.65019	up
ENSG00000168765	GSTM4	310	309	294	894	712	687	5.55936	5.99683	5.028	12.3089	12.0725	11.797	3.08218e-08	1.52557	up
ENSG00000181577	C6orf223	84	71	71	13	7	4	0.665287	0.595544	0.568118	0.070481	0.044083	0.026429	3.25163e-11	-3.14495	down
ENSG00000116863	ADPRHL2	816	650	680	1394	1191	1146	13.1575	11.5628	10.1721	16.7311	17.1808	16.4347	0.000403775	1.0108	up
ENSG00000221988	PPT2	272	237	206	686	685	526	3.85721	3.55798	2.5778	7.37209	9.02273	7.00351	7.19918e-09	1.58967	up
ENSG00000110876	SELPLG	19	35	39	88	95	46	0.224943	0.460445	0.425306	0.780946	1.01092	0.485588	0.000693429	1.41882	up
ENSG00000159871	LYPD5	1258	1083	1233	3118	2492	1594	15.4497	14.987	14.2215	28.5565	26.9968	17.1003	2.69883e-23	1.13829	up
ENSG00000112851	ERBIN	2824	3482	4135	1551	1422	832	11.2444	15.8969	15.9225	4.75567	5.31398	2.30146	6.10237e-12	-1.32528	down
ENSG00000057608	GDI2	7864	7382	9259	3696	3102	1405	90.1306	91.4025	95.9493	31.5959	31.6523	14.3512	4.04518e-19	-1.49758	down
ENSG00000157193	LRP8	467	789	988	190	142	81	4.54043	4.62196	3.56717	0.496511	0.459988	0.251147	7.57129e-13	-2.33982	down
ENSG00000250722	SELENOP	109	202	171	945	1163	492	1.30514	2.9483	1.89963	8.57898	12.4689	5.37939	9.31868e-14	2.5303	up
ENSG00000074603	DPP8	1124	1164	1509	739	602	248	4.06603	4.56894	5.03632	1.95137	1.92699	0.681657	1.83274e-07	-1.18908	down
ENSG00000127554	GFER	750	618	842	2303	1954	1933	8.87223	7.97371	9.11349	20.1704	20.3839	20.4764	5.74753e-10	1.7142	up
NewGene_3074	NewGene_3074	44	45	90	207	174	390	1.40583	1.64722	2.85543	5.36283	5.19151	11.794	7.11546e-05	2.52572	up
ENSG00000169895	SYAP1	1615	1482	1791	905	816	455	7.09447	7.17967	7.29562	2.95699	3.20382	1.77363	2.39448e-19	-1.04506	down
ENSG00000184887	BTBD6	1298	1066	1140	3258	2870	2446	16.0111	14.5084	13.0694	29.868	31.5468	26.7613	3.48563e-10	1.48498	up
ENSG00000104866	PPP1R37	529	526	541	1305	1224	750	4.49868	4.93677	4.27207	8.26187	9.30824	5.67363	4.71844e-14	1.17566	up
ENSG00000130856	ZNF236	589	484	552	344	231	158	1.9825	1.74788	1.67902	0.965195	0.762961	0.459678	7.70573e-09	-1.03443	down
ENSG00000096433	ITPR3	10316	10263	11973	6391	5304	2255	30.7084	33.0033	33.0722	12.9701	12.9294	5.4683	2.82999e-09	-1.156	down
NewGene_8080	NewGene_8080	783	631	989	479	302	149	5.39555	5.95959	8.01251	2.75872	2.34468	1.04503	2.54394e-07	-1.30013	down
ENSG00000214046	SMIM7	1840	1744	2173	3477	2656	3941	35.3678	37.2632	35.481	57.4337	44.3375	70.3445	0.00646275	1.10416	up
ENSG00000097046	CDC7	64	101	70	33	36	22	0.537168	0.902321	0.52625	0.193561	0.259259	0.157816	0.00398584	-1.2399	down
ENSG00000107130	NCS1	1763	1564	1812	842	730	512	9.51084	9.30492	9.06345	3.37907	3.51859	2.4549	1.69467e-14	-1.14938	down
ENSG00000257093	KIAA1147	1527	1126	1630	892	766	243	5.63393	4.57903	5.57692	2.44779	2.52525	0.79491	0.000175253	-1.12848	down
ENSG00000134294	SLC38A2	12085	11821	14701	3027	2964	1116	70.0919	73.7446	78.0137	12.4436	14.7018	5.46456	6.74145e-28	-2.36839	down
ENSG00000184924	PTRHD1	722	557	652	2576	2614	5077	17.5828	14.9554	14.7175	46.6937	56.916	109.992	1.98801e-07	2.80665	up
ENSG00000117305	HMGCL	1725	1641	1881	4219	3403	3604	30.0668	31.0993	30.105	52.8007	51.76	56.4989	4.22575e-06	1.32534	up
ENSG00000197256	KANK2	2139	1904	2385	1205	958	407	11.4181	12.6406	11.6327	4.76261	4.48321	1.88424	3.9265e-10	-1.25574	down
ENSG00000161513	FDXR	455	473	653	1889	1867	1333	6.44755	7.46138	8.54354	20.2746	24.1888	16.8548	6.14327e-17	1.8711	up
ENSG00000140332	TLE3	2775	2578	3132	1864	1443	655	15.7557	15.8175	19.2351	7.10774	6.30913	2.80145	2.41246e-08	-1.02805	down
ENSG00000151914	DST	2210	2150	2530	519	471	232	6.50948	6.62946	6.7917	0.884088	0.944251	0.529962	1.60196e-65	-2.3897	down
ENSG00000173409	ARV1	187	179	137	466	414	271	3.78096	4.04374	2.65737	7.13511	7.60606	4.85312	1.8031e-07	1.32563	up
ENSG00000115419	GLS	2243	2063	2784	727	810	370	14.2164	14.1909	15.949	3.3228	4.46397	1.95537	1.15156e-20	-1.77216	down
ENSG00000124788	ATXN1	1604	1444	1776	1018	789	224	4.07972	4.04622	4.18735	1.92207	1.79065	0.522953	0.000277385	-1.23746	down
ENSG00000108528	SLC25A11	1532	1291	1453	3219	3136	2787	21.7359	20.4812	19.1272	33.9899	39.9178	35.1666	9.21787e-07	1.31535	up
ENSG00000135925	WNT10A	1095	1081	1379	2307	2150	2479	11.576	12.599	13.5686	18.2789	20.5333	23.7735	0.000476732	1.23651	up
ENSG00000144935	TRPC1	430	367	541	231	200	113	2.69513	2.56811	3.14547	1.06432	1.11212	0.622192	2.2609e-10	-1.17096	down
ENSG00000188647	PTAR1	1714	1878	2530	1189	1087	431	5.39776	6.48484	7.69741	2.69406	2.98971	1.35972	5.168e-06	-1.101	down
ENSG00000167272	POP5	294	186	241	652	453	1043	9.81146	6.81486	7.38577	16.1999	13.4689	31.0142	0.000477481	1.95669	up
ENSG00000142541	RPL13A	134776	121624	145101	320988	282068	605938	3101.61	3083.65	3094.69	5489.81	5796.97	12416.8	0.00025826	1.98913	up
ENSG00000198947	DMD	763	688	877	456	374	98	4.6537	4.52002	5.3167	2.06153	1.9341	0.170309	0.000243638	-1.31364	down
ENSG00000241343	RPL36A	11817	8918	10008	21945	15607	43426	450.972	515.301	381.185	626.199	576.633	1639.09	0.00252134	1.8198	up
ENSG00000213145	CRIP1	519	497	513	2498	2038	2722	12.3816	12.0716	12.1588	49.9071	40.8918	61.1417	1.63596e-11	2.52289	up
ENSG00000130826	DKC1	2758	2538	2888	1158	871	571	26.8134	27.5866	26.4096	8.84528	7.98682	5.26237	1.26642e-40	-1.53255	down
ENSG00000163714	U2SURP	1384	1553	1889	1095	557	399	8.76069	10.6152	11.154	4.92624	3.80179	2.02093	6.04534e-06	-1.15326	down
ENSG00000161011	SQSTM1	57304	51086	60362	123438	108887	109582	524.996	516.403	511.69	852.517	911.999	942.661	9.90251e-06	1.2517	up
ENSG00000110697	PITPNM1	3525	3928	4383	2415	1938	958	22.8285	28.1473	26.1209	11.4925	11.1179	5.42298	5.18449e-10	-1.07267	down
ENSG00000116151	MORN1	61	92	75	183	155	103	0.823729	1.52131	1.04489	2.1491	2.17985	1.35819	0.00044421	1.07767	up
ENSG00000112242	E2F3	1726	1659	1925	419	390	114	9.96885	10.6901	10.5692	1.76694	1.97353	0.574576	2.38582e-17	-2.4873	down
ENSG00000064601	CTSA	6845	6153	7086	18558	16352	8256	92.9804	94.1551	92.9998	179.117	197.711	102.543	3.33764e-23	1.20471	up
ENSG00000181817	LSM10	117	121	117	289	244	507	3.70062	4.20308	3.42934	6.78768	6.88457	14.2586	0.000668819	1.92382	up
ENSG00000158717	RNF166	244	229	292	578	504	631	3.47019	3.58579	3.84089	6.12206	6.42618	7.98219	0.000154735	1.44088	up
ENSG00000030582	GRN	13798	12245	15035	33760	30908	15364	169.912	159.94	166.543	296.82	325.691	161.604	1.44528e-17	1.06823	up
ENSG00000250571	GLI4	392	431	533	1376	1311	973	8.68591	10.2902	10.6625	22.0452	24.9137	17.8158	3.74985e-13	1.61402	up
ENSG00000139318	DUSP6	9707	7856	9314	606	385	280	62.6265	54.1125	56.6134	2.7681	2.1576	1.57337	2.14328e-153	-4.28484	down
ENSG00000122026	RPL21	11648	11134	11963	30690	29822	40975	389.167	414.017	371.584	774.642	889.641	1224.68	7.05343e-06	1.85681	up
ENSG00000173674	EIF1AX	2791	2879	3451	1522	1679	676	16.9711	19.3107	19.4711	6.88502	9.12453	3.65457	1.06065e-07	-1.13812	down
ENSG00000104450	SPAG1	655	515	770	271	203	116	4.59048	4.00182	5.19115	1.47448	1.2633	0.717245	2.19355e-18	-1.60352	down
ENSG00000135404	CD63	9746	8318	10097	18464	17015	17068	243.348	230.621	238.238	351.672	387.048	432.68	0.000103298	1.13986	up
ENSG00000113658	SMAD5	1761	1658	1990	864	743	288	6.78176	7.02576	7.14017	2.48969	2.60817	1.17449	3.15741e-11	-1.45036	down
ENSG00000115808	STRN	1503	1814	2285	946	732	389	4.95433	6.59304	6.98745	2.31834	2.15559	1.14007	9.20412e-11	-1.34276	down
ENSG00000189046	ALKBH2	648	584	642	1499	1167	1529	15.8437	15.7034	14.7105	27.4639	26.2538	33.2167	9.24173e-05	1.42907	up
ENSG00000149927	DOC2A	181	133	156	449	274	172	3.55472	2.37622	2.11205	5.94791	4.21994	1.97679	2.47734e-05	1.01827	up
ENSG00000059758	CDK17	2142	1849	2391	857	713	250	15.1444	14.1751	15.4906	4.3351	4.37504	1.5455	5.56026e-12	-1.76188	down
ENSG00000161249	DMKN	1791	1471	1776	3451	2990	5513	54.0353	50.1513	48.7008	87.5136	86.588	173.346	0.00121325	1.61038	up
ENSG00000079215	SLC1A3	1627	1159	1548	528	456	299	10.6331	8.40198	9.33944	2.59374	2.68169	1.80634	2.02469e-21	-1.6096	down
ENSG00000119707	RBM25	1920	2202	2654	1428	1177	447	9.2737	11.1082	11.7709	4.85528	4.59198	1.89912	2.02588e-05	-1.09875	down
NewGene_4545	NewGene_4545	321	375	381	107	114	20	2.10773	2.02412	1.32882	0.252158	0.350333	0.160904	1.36533e-06	-2.15638	down
NewGene_1952	NewGene_1952	906	670	957	536	436	198	3.83926	2.91574	3.54849	1.69318	1.77128	0.820916	4.321e-07	-1.02674	down
ENSG00000266338	NBPF15	1251	1065	1422	667	469	189	7.15604	6.7449	7.55132	2.83649	2.39415	0.956686	9.14844e-09	-1.44815	down
ENSG00000124571	XPO5	2085	1910	2157	1048	939	470	10.4735	10.6624	10.0415	3.91311	4.21233	2.09398	3.90656e-20	-1.22093	down
ENSG00000198888	MT-ND1	14932	14176	16825	36231	30933	37409	420.555	440.314	439.572	759.141	778.618	936.773	2.33975e-05	1.45437	up
ENSG00000115317	HTRA2	679	535	666	1270	1344	1456	7.81059	6.87337	7.21891	10.8083	13.7021	14.7344	0.00012153	1.39032	up
ENSG00000157224	CLDN12	11260	10252	13035	2832	2852	1141	86.5144	87.3764	93.4362	16.0118	19.4225	7.69895	5.74471e-31	-2.253	down
ENSG00000164167	LSM6	244	187	267	741	613	618	3.7441	2.89198	3.8316	8.27842	8.71303	7.03985	5.56204e-09	1.72627	up
ENSG00000101825	MXRA5	1224	1019	1235	4305	3646	1404	3.3639	3.08945	3.14749	8.80475	8.95916	3.43068	5.71908e-11	1.48481	up
ENSG00000136720	HS6ST1	1508	1346	1589	5098	4101	2150	10.32	10.1583	10.0904	25.9705	25.0976	13.0854	5.38951e-32	1.44915	up
ENSG00000160226	CFAP410	109	128	138	296	248	261	1.38063	1.76656	1.76214	3.08309	3.05567	3.27943	0.000101723	1.32544	up
ENSG00000128590	DNAJB9	926	861	1166	517	498	222	9.17989	9.41696	10.7244	3.80905	4.40555	1.94881	7.42215e-10	-1.15234	down
ENSG00000156869	FRRS1	257	169	218	75	63	17	2.94313	2.17362	2.35372	0.647943	0.653474	0.175669	6.79369e-08	-2.01144	down
ENSG00000114698	PLSCR4	74	27	41	111	129	70	0.65788	0.240948	0.304102	0.685378	0.943065	0.501217	0.00515869	1.28384	up
ENSG00000241127	YAE1	80	61	107	252	223	81	2.34908	1.97429	2.96773	5.58885	5.95167	2.14881	0.000154483	1.23921	up
ENSG00000168807	SNTB2	2458	2213	2744	1488	1267	274	6.76056	6.71271	7.00107	3.04422	3.11278	0.668541	0.00139103	-1.29943	down
ENSG00000119139	TJP2	10905	10082	12107	7684	5687	2011	63.0402	63.3724	64.5214	32.6732	29.5681	10.3293	0.000108784	-1.07789	down
ENSG00000197579	TOPORS	401	428	597	232	177	128	2.63165	3.09631	3.69651	1.13222	1.03817	0.744493	1.23942e-08	-1.26346	down
ENSG00000110092	CCND1	17120	14708	17477	2369	1935	1415	107.164	101.582	101.515	11.0375	10.8107	7.86361	3.72807e-95	-2.95227	down
ENSG00000147684	NDUFB9	2299	2010	2065	5095	3928	8432	85.4753	84.3524	72.5582	144.146	133.049	285.426	0.000556377	1.82701	up
ENSG00000117691	NENF	833	831	974	2421	2172	4095	23.6153	26.0009	25.6183	51.0942	55.0737	103.292	4.04972e-05	2.09119	up
ENSG00000198839	ZNF277	415	484	458	1027	1158	461	6.04554	8.13924	6.2791	11.5879	15.8564	6.43519	2.46142e-05	1.05049	up
ENSG00000094914	AAAS	1333	1157	1393	2456	2229	2033	20.1964	19.2997	19.3444	27.5467	30.0137	27.896	0.000102414	1.00721	up
ENSG00000198171	DDRGK1	713	595	689	1433	1264	1276	15.155	13.9728	13.6211	22.271	23.5153	23.5275	3.44007e-05	1.22377	up
ENSG00000110074	FOXRED1	487	381	450	1203	1021	787	6.6678	5.92106	5.73305	12.4551	12.569	9.60604	7.56803e-12	1.36269	up
ENSG00000186501	TMEM222	850	865	1073	2296	2057	1741	14.9492	16.7593	17.3137	29.5914	31.9074	25.9781	1.80132e-08	1.32788	up
ENSG00000256053	APOPT1	1337	1066	1325	2928	2536	4047	25.6123	20.3465	17.9756	39.17	40.7592	71.7696	0.000175165	1.68407	up
ENSG00000113971	NPHP3	301	356	219	177	81	72	2.11081	3.17018	1.64897	1.05711	0.994366	1.37399	0.000562093	-1.33293	down
ENSG00000134440	NARS	2875	2794	3264	1131	951	635	25.0957	26.9111	26.3892	7.30887	7.40803	4.9105	1.16026e-35	-1.57672	down
ENSG00000166166	TRMT61A	375	382	444	967	1117	778	3.12681	3.50563	3.43133	5.99502	8.32221	5.78721	5.47845e-09	1.4456	up
ENSG00000184530	C6orf58	33	31	41	89	142	88	0.733442	0.76566	0.848837	1.47252	2.84597	1.74242	1.29631e-05	1.81097	up
ENSG00000118257	NRP2	1900	1596	2224	444	365	147	8.51273	7.846	9.40086	1.44513	1.54507	0.559125	8.59636e-32	-2.50824	down
ENSG00000198355	PIM3	3246	3151	3881	7513	6205	11654	36.8877	39.4924	40.9147	63.5202	63.0273	117.764	0.000743074	1.66497	up
ENSG00000141542	RAB40B	190	187	259	650	572	285	1.35572	1.46649	2.11042	3.47046	3.59912	1.76582	1.47634e-12	1.35192	up
ENSG00000278619	MRM1	304	219	294	605	404	446	4.39506	3.48872	3.95379	6.5233	5.22877	5.73714	0.000672627	1.04295	up
ENSG00000171848	RRM2	706	596	662	180	168	96	5.68891	5.36907	5.02987	1.03828	1.18294	0.727299	1.04435e-32	-2.01958	down
ENSG00000146109	ABT1	1099	1086	1349	3513	3016	3933	10.0305	10.9354	11.4248	23.8619	24.6027	31.9268	8.12455e-07	1.85188	up
ENSG00000196878	LAMB3	159268	157473	188188	52873	44120	30400	1061.83	1152.23	1159.78	258.264	260.13	177.453	8.93881e-44	-1.83797	down
ENSG00000140471	LINS1	330	329	313	173	128	106	2.15143	3.28962	1.98039	0.84288	0.717108	0.770709	2.3932e-06	-1.10961	down
ENSG00000100311	PDGFB	3058	2938	3506	1017	926	819	23.5384	25.079	25.1323	5.92916	6.51239	5.60632	9.85282e-11	-1.57452	down
ENSG00000108506	INTS2	382	346	378	209	141	61	1.74033	1.69404	1.62424	0.671761	0.543121	0.234451	8.42695e-08	-1.37368	down
ENSG00000277791	PSMB3	2331	1883	2168	4955	4140	8298	81.2284	72.3192	70.1059	128.716	128.966	258.605	0.000440206	1.82169	up
NewGene_1701	NewGene_1701	367	133	378	81	61	30	3.88163	1.76733	3.86638	0.650094	0.574069	0.265059	2.76869e-07	-2.23748	down
ENSG00000136100	VPS36	1556	1298	1615	936	743	373	9.33552	8.70418	9.11095	4.15691	3.83482	2.01493	6.12935e-12	-1.03009	down
ENSG00000165804	ZNF219	715	639	1001	1941	1980	1115	7.32021	6.82913	9.36836	14.0528	17.1104	8.7272	3.12707e-10	1.24767	up
ENSG00000123836	PFKFB2	3879	3689	4882	646	504	165	15.7469	16.4627	18.3855	2.00216	1.78898	0.618754	1.28555e-29	-3.2096	down
ENSG00000167711	SERPINF2	704	650	823	2469	2277	1596	8.28985	8.44782	8.99818	21.6462	24.1894	16.7266	5.69157e-24	1.71035	up
ENSG00000196950	SLC39A10	402	489	510	168	162	56	2.03116	2.76223	2.39432	0.619277	0.713355	0.244922	1.71039e-10	-1.79697	down
ENSG00000260027	HOXB7	366	257	318	802	786	359	7.17655	5.55378	5.77586	11.7034	13.7907	6.25148	4.31298e-08	1.15286	up
ENSG00000115008	IL1A	5324	5509	6985	641	499	809	67.4837	77.0147	82.1367	6.03983	5.64805	9.11449	1.8928e-11	-2.87449	down
NewGene_4416	NewGene_4416	121	114	101	36	31	18	1.16642	1.21532	0.900018	0.254353	0.265223	0.155006	8.66505e-09	-1.87119	down
ENSG00000121900	TMEM54	694	517	772	1538	1344	1361	18.7627	15.3926	19.4343	31.0587	32.5347	32.9241	9.96149e-06	1.33851	up
ENSG00000162032	SPSB3	1134	1023	1307	3589	3504	3075	17.2681	17.0276	18.4737	40.4595	47.7066	41.4769	7.40474e-12	1.77522	up
ENSG00000196510	ANAPC7	1060	890	1135	535	276	232	9.79434	9.22198	9.91816	3.77868	2.50698	1.86119	4.55867e-10	-1.45064	down
ENSG00000104055	TGM5	344	306	388	218	122	40	3.34132	3.28133	3.49358	1.67016	1.05254	0.341923	0.000173938	-1.45005	down
ENSG00000198729	PPP1R14C	522	346	411	335	197	79	6.52971	4.76781	4.76204	3.11275	2.19349	0.875421	0.0026333	-1.04287	down
ENSG00000149932	TMEM219	2578	2143	2504	6040	5230	6081	61.5594	55.2694	53.6509	110.835	114.586	131.884	5.37569e-06	1.52459	up
ENSG00000213337	ANKRD39	183	200	194	459	439	372	1.54049	3.11233	1.9819	5.09413	4.42616	6.35555	1.81052e-06	1.33422	up
ENSG00000198502	HLA-DRB5	338	291	279	1854	1295	1240	7.21902	6.83509	5.52193	29.4704	24.7136	23.5491	1.23473e-21	2.45069	up
NewGene_1573	NewGene_1573	242	168	190	112	89	27	1.72502	1.27475	1.41371	0.670895	0.551117	0.165549	0.000183174	-1.3591	down
ENSG00000054148	PHPT1	1570	1536	1777	4168	3622	4630	46.8157	50.5722	48.913	91.9412	96.3499	123.706	1.0485e-05	1.62749	up
ENSG00000106105	GARS	2777	2649	3105	817	898	506	29.8851	32.1432	31.1379	6.33408	8.48621	4.59237	6.4273e-26	-1.79398	down
ENSG00000170473	PYM1	440	348	445	1079	900	1009	11.2009	9.40456	10.15	19.1056	19.0094	20.3219	2.77216e-06	1.52592	up
ENSG00000110075	PPP6R3	2132	2221	2897	965	690	578	12.4604	14.1166	15.2971	3.91638	3.73342	2.87161	9.76017e-14	-1.53499	down
ENSG00000078237	TIGAR	252	203	229	92	73	20	2.42659	2.16012	1.98575	0.659739	0.625892	0.130276	2.03181e-07	-1.85472	down
ENSG00000100385	IL2RB	36	40	15	75	81	64	0.234014	0.287453	0.090608	0.361637	0.469189	0.371932	0.00880284	1.44342	up
ENSG00000104331	IMPAD1	8366	8044	9540	4056	3714	1777	32.6702	34.7149	34.3773	11.4959	12.855	6.14835	1.39643e-21	-1.34383	down
ENSG00000102781	KATNAL1	361	267	395	212	187	60	1.28511	1.04652	1.35163	0.561667	0.603975	0.189147	0.000363257	-1.09875	down
NewGene_7114	NewGene_7114	79	71	101	10	7	22	1.22217	1.21548	1.45554	0.114816	0.083315	0.30391	0.00112482	-2.30248	down
ENSG00000283663	AC008687.8	96	57	170	312	205	181	1.47829	0.965161	2.42886	3.57476	2.81179	2.47401	0.00167355	1.30416	up
ENSG00000205356	TECPR1	239	272	230	751	654	339	0.977751	1.25403	0.873549	2.3265	2.4861	1.23249	2.45513e-10	1.32774	up
ENSG00000179833	SERTAD2	3644	3099	3962	1826	1778	1020	17.6808	16.5812	17.8302	6.59126	7.70898	4.39896	6.95968e-16	-1.0715	down
ENSG00000164597	COG5	886	879	1128	392	437	145	5.21361	5.7367	6.26275	1.74953	2.3619	0.819832	2.66305e-08	-1.49396	down
ENSG00000128881	TTBK2	1452	1417	1538	631	577	243	3.8966	4.06246	3.74654	1.15827	1.28495	0.535537	7.70987e-16	-1.52342	down
ENSG00000130045	NXNL2	106	92	86	334	188	110	3.59173	3.4683	2.71176	8.4673	5.5922	3.31719	4.99746e-05	1.21379	up
ENSG00000239264	TXNDC5	3159	2504	3340	1655	1322	774	28.6937	25.0775	28.1404	11.1876	10.7311	6.24428	2.90059e-21	-1.1443	down
ENSG00000168077	SCARA3	236	186	154	671	628	306	1.85944	1.84359	1.09325	3.89612	4.39539	2.18714	1.59065e-09	1.57252	up
ENSG00000130695	CEP85	624	602	621	191	196	115	4.41274	5.47452	3.94923	1.16552	1.47718	0.694204	1.57628e-20	-1.7433	down
ENSG00000143384	MCL1	40701	33762	41579	23069	19912	9045	279.749	255.25	264.26	117.593	121.926	55.0674	4.87013e-11	-1.07315	down
ENSG00000139163	ETNK1	2334	2340	3009	1369	1320	684	8.92743	9.84494	10.8656	4.01558	4.55291	2.28555	5.86629e-12	-1.0659	down
NewGene_4929	NewGene_4929	210	185	250	499	446	383	2.57606	1.27866	3.32796	4.24957	6.32136	7.48596	1.32814e-06	1.24376	up
ENSG00000112414	ADGRG6	2604	2907	3956	1371	978	487	10.345	12.6198	14.6162	3.96879	3.34538	1.65821	7.89908e-14	-1.66142	down
ENSG00000090447	TFAP4	445	425	474	1072	925	861	5.40515	5.70093	5.34083	9.6861	10.04	9.36751	7.8692e-07	1.2967	up
ENSG00000125775	SDCBP2	371	335	364	904	913	418	6.60497	6.521	5.9883	11.9848	14.4851	6.57391	2.5874e-10	1.16533	up
ENSG00000148341	SH3GLB2	2388	2262	2675	6112	5106	4206	22.0443	26.0977	24.2395	41.7075	42.4045	34.4888	2.48499e-10	1.2571	up
ENSG00000132698	RAB25	4564	4496	5072	8711	7213	9512	110.71	120.262	114.13	157.198	156.356	205.129	0.00260245	1.12723	up
ENSG00000170855	TRIAP1	801	633	774	1542	1223	1881	18.2341	15.8954	16.348	26.1197	24.88	38.0935	0.00118691	1.38331	up
ENSG00000173535	TNFRSF10C	36	27	17	70	64	48	0.563487	0.465259	0.237471	0.813776	0.890075	0.667194	0.00377442	1.34	up
ENSG00000011347	SYT7	5130	4177	5203	1693	1613	619	28.7243	25.8448	27.1267	6.99166	8.10851	3.08015	1.13368e-17	-1.81227	down
ENSG00000149573	MPZL2	38603	34480	42291	14902	14327	6497	406.328	400.427	411.638	122.501	137.755	63.1351	4.11399e-25	-1.59353	down
ENSG00000101577	LPIN2	396	380	439	219	201	90	1.70833	1.81183	1.84854	0.703489	0.776095	0.342078	1.64119e-09	-1.15559	down
ENSG00000114030	KPNA1	1644	1804	2171	1085	843	439	6.53109	7.92991	7.95495	3.22042	2.99709	1.53692	2.20547e-11	-1.1554	down
ENSG00000177189	RPS6KA3	2519	2565	3060	1545	1374	474	8.41446	9.47952	9.5318	3.87739	4.0912	1.39717	2.93941e-06	-1.21479	down
ENSG00000163882	POLR2H	2702	2145	2547	4944	4178	7349	50.2281	48.9008	51.7451	79.1448	69.4457	143.779	0.00166388	1.5048	up
ENSG00000031698	SARS	5103	4768	5478	2638	1624	1488	74.0597	76.3728	73.7767	28.4974	21.0041	19.2216	2.28306e-09	-1.26203	down
ENSG00000213563	C8orf82	821	864	1016	2833	2595	2645	12.0643	13.8719	13.7045	28.7041	32.232	31.8547	2.11825e-09	1.81925	up
ENSG00000113108	APBB3	401	421	493	1152	965	564	5.45042	6.3421	6.278	11.793	12.5934	7.43355	3.45619e-16	1.14661	up
ENSG00000198142	SOWAHC	5573	5053	5826	1692	1149	815	32.2172	32.2167	31.2466	7.27691	5.93606	4.18898	1.9636e-50	-2.04838	down
ENSG00000203778	FAM229B	32	7	39	308	235	538	0.328664	0.080264	0.381694	2.4236	2.21519	5.06196	5.16177e-09	4.2263	up
ENSG00000197021	CXorf40B	916	865	1128	1786	1425	1739	17.3248	18.3948	18.7884	24.1998	23.3853	28.9169	0.00302243	1.02865	up
ENSG00000100802	C14orf93	628	527	654	1578	1508	905	6.24417	5.5221	5.16509	13.7433	15.7725	7.5039	2.28825e-19	1.28485	up
ENSG00000134574	DDB2	2671	2339	2754	8089	6666	4610	39.5515	39.075	37.6628	90.0583	88.2313	64.9878	1.26641e-30	1.46571	up
ENSG00000165695	AK8	0	12	17	59	63	64	0	0.171367	0.194218	0.56601	0.728264	0.736578	0.00274533	2.9445	up
ENSG00000090238	YPEL3	2397	2102	2739	7944	6689	4608	63.1351	48.7447	62.9767	156.827	160.243	113.317	3.74174e-31	1.56413	up
ENSG00000165006	UBAP1	4334	3600	4371	2271	1748	1173	44.3566	44.4409	39.9877	16.7698	18.5711	10.2649	8.10604e-21	-1.11257	down
ENSG00000198064	NPIPB13	307	337	361	143	98	77	3.3831	4.88448	3.34498	0.911528	0.747463	0.726525	4.56936e-12	-1.5294	down
ENSG00000102786	INTS6	1405	1055	1613	793	614	360	9.90273	9.00264	9.976	8.35555	7.69671	2.06027	7.14032e-11	-1.08431	down
ENSG00000149357	LAMTOR1	2553	2163	2540	6747	5865	5627	56.9586	53.3484	52.6449	112.411	119.877	114.188	4.4127e-09	1.5501	up
ENSG00000124356	STAMBP	1285	1168	1289	655	437	261	5.71765	5.44788	5.16127	2.08025	1.62501	0.964186	2.85407e-17	-1.3763	down
ENSG00000109189	USP46	631	582	783	360	341	200	2.21873	2.20897	3.59233	0.905577	1.0288	0.600432	1.01324e-09	-1.00844	down
ENSG00000219626	FAM228B	92	49	66	241	124	264	1.96945	1.14033	1.48486	4.05658	2.54546	5.21832	0.000501431	1.91472	up
ENSG00000102048	ASB9	220	128	146	318	345	323	3.15222	2.27476	1.95152	3.73975	4.61573	4.65198	0.00141827	1.24058	up
NewGene_6291	NewGene_6291	140	164	168	48	29	49	1.41216	1.82879	1.5714	0.357657	0.256189	0.437368	0.000310631	-1.65777	down
ENSG00000103254	FAM173A	95	143	185	349	283	431	2.39366	3.9578	4.37729	6.97272	6.69834	10.4391	0.00084969	1.63861	up
ENSG00000162076	FLYWCH2	483	444	512	1331	1242	1860	12.6124	12.8268	12.3637	25.8514	29.0331	43.4782	1.03893e-05	1.94875	up
ENSG00000110200	ANAPC15	732	558	727	1964	1738	1364	22.7469	18.6431	20.5502	45.6726	48.0022	37.8694	2.94514e-13	1.51383	up
ENSG00000015475	BID	2028	1737	2024	3309	2793	4757	26.1169	23.5036	24.1631	32.1375	32.1147	59.6095	0.00789347	1.24824	up
ENSG00000136098	NEK3	107	61	95	47	33	17	0.877314	0.550905	0.81952	0.387848	0.251151	0.123915	0.000322196	-1.33865	down
ENSG00000111897	SERINC1	2774	2827	3501	1780	1556	786	23.8021	26.7592	27.8698	11.3625	11.9355	5.99577	1.9537e-12	-1.03927	down
ENSG00000116830	TTF2	294	291	288	123	65	20	0.835523	0.912104	0.759355	0.261798	0.16375	0.048477	5.69205e-07	-2.08424	down
ENSG00000181450	ZNF678	152	193	321	85	90	28	0.613733	0.945108	1.23199	0.504885	0.392737	0.07758	5.64729e-05	-1.63302	down
ENSG00000141380	SS18	4959	4311	5071	3117	2639	989	40.6817	39.6686	38.5114	19.0244	19.3631	7.12795	9.44439e-06	-1.03574	down
ENSG00000150281	CTF1	337	286	337	776	663	497	5.43747	5.09875	5.04993	9.34148	9.58412	7.14646	4.23767e-10	1.17642	up
ENSG00000178035	IMPDH2	11156	9772	11390	24819	19079	21749	184.304	178.511	174.387	305.539	281.509	320.983	3.56205e-05	1.26028	up
ENSG00000165233	CARD19	1451	1520	1730	4006	3781	4610	30.0342	34.257	31.0608	66.3578	75.1576	117.32	6.03649e-06	1.68053	up
ENSG00000165898	ISCA2	883	737	677	2339	2157	4171	9.20261	8.38016	6.47464	18.4431	20.2407	38.3243	1.68755e-05	2.28836	up
ENSG00000100162	CENPM	33	48	51	111	63	136	0.905084	1.41227	1.25793	2.40643	1.55735	3.48625	0.00917258	1.54636	up
NewGene_4304	NewGene_4304	23	9	24	53	63	59	0.550854	0.24017	0.532796	0.959762	1.36694	1.2622	0.000674953	1.91205	up
ENSG00000153922	CHD1	669	734	894	380	472	114	2.39747	2.69051	4.50317	1.19987	1.40256	0.334891	0.00109052	-1.20372	down
ENSG00000185585	OLFML2A	1787	1314	1632	4353	3757	1312	7.50642	6.09172	6.35887	13.5701	14.4971	5.1618	0.000113362	1.04093	up
ENSG00000160298	C21orf58	28	26	41	92	68	28	0.324019	0.250898	0.33086	0.754571	0.628333	0.223921	0.00839385	1.0566	up
ENSG00000174775	HRAS	1634	1637	1783	3336	2955	2905	42.412	46.3253	42.1719	65.2169	69.6117	67.542	0.000122809	1.08764	up
ENSG00000143543	JTB	1791	1518	1888	5011	4392	6134	39.0804	36.2133	38.0361	81.0731	85.2573	119.066	2.4593e-06	1.88505	up
ENSG00000137942	FNBP1L	731	871	1072	463	516	147	3.94469	4.93734	5.22929	1.87341	2.39466	0.657131	0.0003244	-1.19432	down
ENSG00000138193	PLCE1	56	95	117	20	31	10	0.124748	0.233948	0.241249	0.031853	0.061828	0.018901	6.22886e-05	-2.02401	down
ENSG00000124104	SNX21	196	138	103	489	522	273	3.32756	2.50016	1.62222	6.13642	8.64851	4.18344	3.33627e-07	1.67466	up
ENSG00000143333	RGS16	120	144	122	747	534	195	1.3303	1.76112	1.24537	6.16283	5.28608	1.9142	2.93028e-09	1.95122	up
ENSG00000064115	TM7SF3	512	366	468	1048	647	867	5.13795	4.07252	4.36531	7.82341	5.80923	7.6532	0.00106155	1.168	up
ENSG00000139496	NUP58	8635	8832	10430	1107	1030	488	50.6916	56.7741	56.3661	4.83042	5.42288	2.49233	4.35163e-106	-3.30938	down
ENSG00000167671	UBXN6	3416	3461	3953	8468	8823	7950	47.4365	52.9923	50.9562	87.9135	110.016	99.922	3.91442e-07	1.45245	up
ENSG00000184162	NR2C2AP	570	349	344	1197	949	1027	12.0092	8.42874	7.7579	19.2888	18.2985	21.5804	2.02619e-05	1.55528	up
ENSG00000135521	LTV1	201	157	143	90	56	31	2.91841	2.51293	1.93304	0.973298	0.72744	0.394633	8.38459e-06	-1.42776	down
ENSG00000013561	RNF14	1362	1171	1569	902	836	202	11.0692	10.6796	11.575	5.61931	5.95439	1.13935	0.00402299	-1.06308	down
ENSG00000160446	ZDHHC12	1214	1095	1241	4463	4403	4825	29.7901	29.4997	27.9863	81.6008	96.8341	103.944	5.33613e-11	2.21272	up
ENSG00000130305	NSUN5	1168	1060	1346	2334	2059	1877	17.2523	17.5012	19.015	26.5396	28.4799	25.7669	5.47162e-05	1.0249	up
ENSG00000148291	SURF2	365	349	412	763	795	604	11.6661	12.2897	12.2005	18.1301	22.7148	17.1548	2.60546e-06	1.13688	up
ENSG00000099624	ATP5F1D	916	1055	1229	2653	2746	3516	27.9419	34.4704	35.129	57.2457	72.8775	94.3201	1.67389e-05	1.78405	up
ENSG00000123575	FAM199X	4401	4436	5156	2322	2342	755	15.8912	17.662	17.27	6.23639	7.55554	2.42234	1.0138e-06	-1.31587	down
ENSG00000169567	HINT1	4940	4243	5317	12211	9660	22639	135.158	127.291	136.851	243.205	231.894	539.292	0.000278516	2.02289	up
ENSG00000005436	GCFC2	105	99	112	258	309	169	1.20425	0.658616	0.627526	1.52786	2.22283	2.18181	5.1062e-08	1.37045	up
ENSG00000115306	SPTBN1	5692	5532	6456	3190	2574	891	15.5998	16.626	16.4242	7.45041	7.18907	2.49884	2.7895e-07	-1.37468	down
ENSG00000164284	GRPEL2	995	1121	1337	354	346	399	6.58838	8.12998	8.15909	1.72589	2.08665	2.375	0.000206414	-1.38018	down
ENSG00000149476	TKFC	1515	1405	1716	4204	3332	2091	10.0847	11.8558	10.6451	21.0299	19.6612	12.1763	1.65945e-31	1.17923	up
ENSG00000171236	LRG1	3710	3069	3695	16443	14399	12925	32.9025	30.0114	30.3993	108.489	114.124	101.913	1.12537e-21	2.27197	up
ENSG00000188659	SAXO2	27	21	11	88	46	54	1.39144	1.12901	0.309102	3.38118	2.17523	2.71998	0.000903146	1.82458	up
ENSG00000158882	TOMM40L	66	61	59	178	135	137	0.647385	0.660665	0.522637	1.34742	1.20992	1.16808	1.42824e-05	1.46908	up
ENSG00000205809	KLRC2	100	87	91	310	251	144	2.35031	2.08703	1.84132	5.06828	4.94662	3.02781	9.42466e-13	1.45289	up
ENSG00000196684	HSH2D	289	189	301	538	464	368	4.3006	3.3035	3.84286	5.89091	7.11032	5.06116	7.26965e-05	1.00273	up
ENSG00000171903	CYP4F11	188	147	221	70	44	31	1.70362	1.40878	1.79567	0.47058	0.330192	0.230487	1.82182e-11	-1.81766	down
ENSG00000129968	ABHD17A	930	1251	1438	3349	3292	3418	15.6453	22.0616	22.4871	41.5523	47.2524	47.0482	9.96153e-07	1.72699	up
ENSG00000186812	ZNF397	1065	851	948	454	324	157	6.20465	5.64745	5.56646	2.03742	2.06354	1.08577	6.65844e-14	-1.54332	down
ENSG00000153347	FAM81B	6	6	17	56	71	43	0.090675	0.09924	0.260241	0.83123	1.08746	0.750977	1.63198e-06	2.74959	up
ENSG00000205339	IPO7	5973	6587	8164	2369	2124	985	25.9765	31.5942	32.9599	7.66403	8.25408	3.80704	1.73307e-23	-1.8269	down
ENSG00000134758	RNF138	2159	2131	2598	1108	931	492	16.5029	17.8823	18.4084	6.23568	6.32135	3.29355	1.13706e-24	-1.33842	down
ENSG00000135736	CCDC102A	220	248	359	699	478	465	2.4046	2.97839	3.63965	5.68102	4.66667	4.51763	6.48651e-05	1.18063	up
ENSG00000173660	UQCRH	2640	2314	2669	6404	5002	10993	115.127	111.576	108.053	208.555	194.92	425.535	0.000285399	1.94037	up
ENSG00000158856	DMTN	405	395	473	1529	1543	984	4.10412	4.26406	4.53176	12.4631	17.2056	9.94145	2.41719e-25	1.83168	up
ENSG00000146576	C7orf26	201	182	266	476	421	406	2.58959	2.50088	3.12342	4.66762	4.80813	4.56232	5.23687e-05	1.23351	up
ENSG00000141480	ARRB2	1010	818	978	3049	2221	1715	16.7196	15.3345	14.7191	32.3726	28.8396	24.7449	1.57705e-18	1.46563	up
ENSG00000161999	JMJD8	949	730	972	1878	1840	1758	12.5444	10.882	12.1413	18.7323	22.0194	21.0823	1.69083e-05	1.288	up
ENSG00000172046	USP19	980	736	914	2077	1708	1080	5.59971	4.65805	4.96884	8.85095	8.7562	5.67621	7.52211e-13	1.02002	up
ENSG00000160293	VAV2	4215	3769	4483	1835	1684	967	24.1705	23.8223	23.8482	7.82493	8.6228	4.9302	2.23107e-35	-1.34583	down
ENSG00000128595	CALU	2997	2504	3085	804	709	316	25.2685	23.6752	23.8773	5.20673	5.29798	2.20523	2.09179e-38	-2.14258	down
ENSG00000173391	OLR1	4535	3987	4915	1491	1308	991	50.7919	48.5174	51.5644	12.3057	12.9497	9.63691	1.97902e-21	-1.65234	down
ENSG00000243649	CFB	6451	4970	6044	16389	11295	8546	61.0123	51.6003	53.0201	115.791	95.3859	71.5415	7.30903e-13	1.19186	up
ENSG00000169660	HEXD	407	441	435	1162	1133	900	6.21117	7.44583	5.94636	13.0992	15.3316	10.5583	9.45857e-10	1.50509	up
ENSG00000090581	GNPTG	1512	1403	1611	4551	4041	2337	21.5442	21.7569	21.326	47.9587	50.1144	29.2485	1.35325e-41	1.39636	up
ENSG00000163960	UBXN7	3513	3265	3917	1879	1756	607	8.94881	9.17417	9.25744	3.56124	4.02211	1.37385	2.5528e-07	-1.27917	down
ENSG00000070718	AP3M2	1242	1144	1364	462	380	162	9.63133	9.58193	9.65015	2.5368	2.57183	1.05616	9.8e-22	-1.82647	down
ENSG00000185085	INTS5	759	646	845	1771	1492	912	6.2158	5.83288	6.41886	10.7964	10.9224	6.64313	3.21017e-18	1.02312	up
ENSG00000183718	TRIM52	1022	997	1216	718	476	194	7.93879	8.53967	8.76188	4.14914	3.30198	1.33576	9.68419e-06	-1.18354	down
ENSG00000130520	LSM4	1619	1620	1826	2697	2580	4668	28.1275	26.1464	24.5623	29.5683	33.2414	62.0201	0.00894014	1.3434	up
ENSG00000162601	MYSM1	758	913	1131	370	277	117	3.02397	3.67659	3.76251	0.952328	0.853383	0.357575	2.94979e-12	-1.81409	down
ENSG00000148143	ZNF462	564	498	545	360	265	103	2.37774	1.66425	1.39981	0.735541	0.788652	0.248983	2.76928e-05	-1.09708	down
ENSG00000143575	HAX1	2584	2049	2386	6918	5938	7784	60.002	51.86	51.458	115.914	123.659	163.427	1.01811e-06	1.84181	up
ENSG00000140545	MFGE8	656	482	651	367	253	142	9.6812	7.95948	9.06092	3.81865	3.29547	1.80056	6.25156e-09	-1.13501	down
ENSG00000021355	SERPINB1	67527	60899	71669	40571	27207	21107	694.246	690.501	683.523	310.298	249.977	192.927	5.37085e-11	-1.0329	down
ENSG00000177427	MIEF2	943	1020	1192	2088	2172	1541	8.15028	9.44656	9.05388	13.9734	16.1485	11.0944	1.83852e-06	1.06196	up
ENSG00000128989	ARPP19	9392	8651	10411	4065	3863	2440	48.2551	49.2557	49.5627	15.4679	17.997	15.9623	5.40125e-22	-1.30547	down
ENSG00000183876	ARSI	11868	11249	13666	5048	4789	2136	101.09	105.676	107.985	31.9876	36.4532	16.1744	4.4012e-21	-1.52604	down
NewGene_117	NewGene_117	206	127	166	60	50	6	1.69463	1.15057	1.26615	0.36128	0.364735	0.038046	0.000192506	-2.12692	down
ENSG00000126106	TMEM53	347	320	395	756	720	964	4.79145	5.02203	5.45134	8.62267	10.0085	12.263	0.000289074	1.50559	up
ENSG00000125944	HNRNPR	4291	4072	5025	2628	2593	1060	38.2529	38.3962	42.9522	18.5798	22.2609	9.27306	2.3835e-07	-1.00585	down
ENSG00000153207	AHCTF1	1089	1177	1393	692	675	201	3.29456	3.92832	3.91048	1.55663	1.82481	0.540698	0.000114416	-1.18066	down
ENSG00000148444	COMMD3	834	769	917	1997	1209	1598	17.5637	18.3104	18.8915	30.7284	22.8237	29.8209	0.000531085	1.16116	up
ENSG00000137812	KNL1	121	118	173	47	21	24	0.338109	0.36416	0.449638	0.096588	0.050325	0.059668	6.40165e-08	-2.02177	down
ENSG00000109790	KLHL5	4240	3875	4844	1774	1352	639	36.4918	38.428	41.2899	11.8179	11.1157	4.46509	1.34502e-23	-1.70716	down
ENSG00000165476	REEP3	4988	4953	6043	2486	2558	1265	25.8032	28.3221	29.0047	9.57469	11.8258	5.81378	8.52201e-15	-1.22102	down
ENSG00000138131	LOXL4	92	92	146	23	7	12	0.672778	0.74084	0.991873	0.123159	0.043916	0.077069	7.40405e-09	-2.82569	down
ENSG00000114902	SPCS1	1139	1096	1172	2789	1988	2518	22.6632	16.8938	18.15	16.2094	12.0665	30.9141	6.92605e-05	1.34245	up
ENSG00000214827	MTCP1	60	52	134	46	33	14	0.70215	0.673927	1.56337	0.565366	0.501309	0.152288	0.00994978	-1.30748	down
ENSG00000104518	GSDMD	1162	934	1188	3403	3339	2631	21.9174	18.9295	16.7742	32.1162	42.3389	38.0746	2.87415e-14	1.71366	up
ENSG00000162909	CAPN2	32000	29595	35811	18246	14579	5679	241.686	246.061	250.376	103.605	98.1843	38.0501	1.54153e-08	-1.28869	down
ENSG00000106477	CEP41	175	124	224	541	427	278	0.769364	0.668502	0.913889	1.92227	1.66196	1.32496	6.25032e-10	1.39646	up
ENSG00000198894	CIPC	457	419	503	221	158	119	2.74557	2.76718	2.88931	0.984176	0.842329	0.630462	5.54792e-14	-1.33444	down
ENSG00000130684	ZNF337	1084	941	1229	467	268	220	8.11728	7.92171	8.49037	2.85607	1.95044	1.46075	1.12463e-15	-1.64232	down
ENSG00000148158	SNX30	2133	2069	2407	1192	1176	384	7.53237	8.06013	7.88662	3.1325	3.712	1.20396	5.17987e-06	-1.21074	down
ENSG00000081014	AP4E1	535	616	744	405	253	97	2.30491	2.82056	3.15853	1.19944	0.909374	0.343428	5.30168e-05	-1.3047	down
ENSG00000124171	PARD6B	1692	1888	2319	1223	908	411	9.86943	12.1935	12.7173	5.53136	4.73396	2.18901	2.60198e-07	-1.14971	down
ENSG00000084754	HADHA	9135	7206	9033	4328	2924	1757	95.3025	76.9659	78.1686	30.4479	23.4518	13.9424	4.51205e-20	-1.39746	down
ENSG00000213380	COG8	1032	806	939	2284	1563	1346	10.4303	8.93751	9.26071	15.6788	14.9397	12.5788	3.8319e-07	1.06344	up
ENSG00000151502	VPS26B	1976	1547	1918	5082	4408	2190	15.0837	13.051	13.2699	27.9561	29.3744	14.1974	1.66458e-16	1.20198	up
ENSG00000111252	SH2B3	659	530	615	345	212	74	3.28023	2.92333	2.87533	1.27736	0.943004	0.326017	8.65629e-06	-1.50471	down
ENSG00000049089	COL9A2	433	465	500	2651	2536	1571	4.07074	4.8208	4.35932	18.5499	21.3173	13.1405	4.79062e-51	2.41683	up
ENSG00000111775	COX6A1	3634	3170	3436	9125	7861	20059	171.022	164.566	150.038	319.538	330.708	839.485	0.000132896	2.28408	up
ENSG00000163406	SLC15A2	149	180	246	121	89	38	0.705156	0.938059	1.08228	0.427201	0.375799	0.158895	0.000366552	-1.14139	down
ENSG00000129625	REEP5	2672	2223	2899	4632	3751	6208	21.8081	19.9331	21.9096	28.3272	27.9852	47.2534	0.00617286	1.23751	up
ENSG00000100632	ERH	1126	780	942	2077	1299	1815	27.5959	20.7459	21.0545	37.0101	27.8073	38.6593	0.00270726	1.11606	up
ENSG00000161016	RPL8	87768	82180	95859	210885	196527	335254	2395.29	2480.1	2453.71	4350.04	4779.05	7967.76	0.000122735	1.83794	up
ENSG00000163682	RPL9	44833	36515	42553	103659	87384	211933	1386.69	1254.09	1165.48	2579.07	2380.79	4911.31	0.000243623	2.12008	up
ENSG00000183668	PSG9	26	29	22	122	88	64	0.336931	0.427117	0.267225	1.38988	1.04527	0.753016	1.86543e-08	1.95339	up
ENSG00000179029	TMEM107	483	407	418	1200	958	1311	12.4394	11.3984	9.44157	23.4866	24.9223	38.1304	1.71019e-05	1.68485	up
ENSG00000042832	TG	888	752	966	572	479	109	2.8672	2.85935	2.91826	1.36869	1.38748	0.30847	0.00346238	-1.16782	down
ENSG00000138376	BARD1	446	431	530	73	97	24	2.18293	2.32614	2.77056	0.265043	0.423808	0.102017	1.8646e-16	-2.78687	down
ENSG00000169189	NSMCE1	1189	1088	1306	2995	2094	3162	29.7874	29.6818	30.0317	55.682	47.1259	70.9832	0.000157705	1.48843	up
ENSG00000170006	TMEM154	1037	974	1209	277	269	67	2.6809	2.75814	2.92299	0.51684	0.603227	0.147932	3.21818e-12	-2.36432	down
ENSG00000091127	PUS7	601	450	547	182	195	155	4.74583	4.13847	4.07036	1.05896	1.34173	1.06372	4.37981e-07	-1.38432	down
ENSG00000006652	IFRD1	2387	2290	2648	1040	934	451	26.8394	24.5996	27.194	8.9766	9.57733	4.65437	3.47431e-26	-1.49604	down
ENSG00000214860	EVPLL	20	4	10	56	45	64	0.249084	0.054336	0.107344	0.532859	0.513278	0.725394	0.000347951	2.57813	up
NewGene_8220	NewGene_8220	513	406	430	18	12	58	2.83244	2.3664	2.08302	0.067756	0.054202	0.266143	6.05615e-06	-3.44864	down
ENSG00000125458	NT5C	1452	1286	1583	3113	2803	3719	43.5314	42.1463	43.9803	68.1128	73.5733	97.1201	0.000197806	1.4539	up
ENSG00000095209	TMEM38B	358	481	489	144	178	94	2.90155	4.07314	3.50273	0.815721	1.21492	0.567633	5.13565e-08	-1.5332	down
ENSG00000119125	GDA	167	756	1064	229	200	66	2.1631	4.1988	5.1069	1.20619	1.16879	0.296307	0.00224699	-1.95832	down
ENSG00000206503	HLA-A	23344	20705	24732	64394	55594	53916	336.466	329.149	330.701	690.494	721.577	696.179	2.9948e-09	1.56064	up
ENSG00000141279	NPEPPS	22824	19362	23013	14978	12471	3872	150.907	141.601	143.104	71.144	71.2555	21.963	0.000575879	-1.03223	down
ENSG00000178585	CTNNBIP1	630	562	640	1518	1209	845	5.75973	5.5965	5.57523	10.2151	9.70106	6.80717	5.79154e-15	1.10458	up
ENSG00000151835	SACS	485	474	527	155	163	73	2.19158	0.92446	2.38755	0.197767	0.360779	0.110604	8.95123e-20	-1.81709	down
ENSG00000101574	METTL4	309	267	309	159	99	68	2.97944	3.31596	2.5709	1.05585	0.85591	0.525308	3.66417e-10	-1.33366	down
ENSG00000167526	RPL13	59820	59522	68390	166121	143248	301485	467.102	426.485	391.983	803.848	821.203	1833.44	9.07982e-05	2.09188	up
ENSG00000005882	PDK2	364	319	348	1709	1424	713	2.84205	2.74604	2.52142	9.94748	9.96002	4.9597	2.4708e-37	1.99132	up
ENSG00000103342	GSPT1	4422	4049	5235	2809	2156	1107	18.1025	20.316	22.9315	8.66991	8.24177	4.88113	2.03797e-13	-1.08408	down
ENSG00000155096	AZIN1	17735	15244	19253	7300	5970	3154	111.67	103.217	111.933	33.5593	32.5909	16.9242	3.78546e-43	-1.56678	down
ENSG00000117360	PRPF3	1697	1790	2200	883	738	445	18.7702	21.8433	22.5817	7.26956	7.29163	4.37403	1.65469e-20	-1.33564	down
ENSG00000099330	OCEL1	526	468	585	1355	1215	627	12.8185	12.079	12.8336	24.1901	27.4614	13.1796	6.4114e-17	1.12898	up
ENSG00000242612	DECR2	259	227	233	551	513	665	6.16302	4.44355	4.31525	7.56241	8.35059	9.87027	0.000148884	1.55316	up
ENSG00000106028	SSBP1	1222	745	959	1791	1378	2204	48.8398	31.3177	35.553	51.2682	48.2849	78.0114	0.00888312	1.19392	up
ENSG00000027847	B4GALT7	245	240	315	659	513	481	4.07856	4.36066	5.01058	7.71638	7.48961	6.79579	1.9789e-06	1.24593	up
ENSG00000102981	PARD6A	30	63	44	166	142	270	0.631735	1.46747	0.921621	2.62775	2.68771	5.10899	0.000103884	2.41325	up
ENSG00000100395	L3MBTL2	275	247	273	591	588	315	2.24286	2.23753	2.06696	3.58505	4.28683	2.28239	1.28436e-09	1.03557	up
ENSG00000010219	DYRK4	364	298	339	757	623	993	4.35031	3.77087	3.26791	6.07513	6.72332	10.63	0.000529792	1.56505	up
ENSG00000149575	SCN2B	84	57	41	14	15	4	0.386347	0.289008	0.172265	0.04786	0.060607	0.016272	2.97733e-05	-2.40099	down
ENSG00000172590	MRPL52	353	294	359	706	495	1197	9.62535	8.68965	9.31689	13.1771	11.5926	30.0348	0.00369473	1.64428	up
ENSG00000077684	JADE1	281	307	387	157	168	87	1.64062	1.97636	2.36921	0.787306	0.837357	0.360314	1.38814e-06	-1.11058	down
ENSG00000076662	ICAM3	121	68	77	360	348	602	1.67823	0.993385	0.945315	3.83465	4.19673	7.11626	1.34006e-06	2.66213	up
ENSG00000114648	KLHL18	513	470	515	281	157	76	3.03894	3.05857	2.77627	1.21714	0.814426	0.389109	8.60554e-08	-1.50299	down
ENSG00000007202	KIAA0100	4570	3811	5116	2200	1772	623	17.8483	16.3115	18.5026	6.32042	6.08503	2.17329	1.01823e-08	-1.51095	down
ENSG00000130193	THEM6	1660	1463	1846	4685	4145	4561	19.7825	19.2297	20.403	41.5428	44.1523	48.3272	1.1267e-07	1.68496	up
ENSG00000165572	KBTBD6	706	618	816	197	197	49	3.66845	3.53971	3.93233	0.75983	0.911842	0.223648	4.86475e-11	-2.2345	down
ENSG00000181019	NQO1	4421	3471	4038	9050	7295	10774	54.419	39.7811	39.6827	71.7807	82.0973	104.388	0.000284237	1.48729	up
ENSG00000127774	EMC6	1159	1117	1231	3302	2677	5210	46.714	49.2844	45.7371	95.4102	92.88	183.193	4.96281e-05	2.03535	up
ENSG00000172927	MYEOV	9093	9103	10701	652	490	449	111.572	124.152	121.729	5.92643	5.40097	4.94699	1.87073e-78	-3.99965	down
ENSG00000105341	DMAC2	922	790	939	1965	1744	1698	15.8028	14.4156	14.7345	24.1168	25.9712	25.3557	6.99141e-06	1.25428	up
ENSG00000112218	GPR63	69	82	72	32	18	4	0.310672	0.408385	0.298405	0.106999	0.072505	0.015767	0.000115868	-2.05195	down
ENSG00000132846	ZBED3	31	53	53	142	107	54	0.132014	0.250193	0.211361	0.457789	0.415103	0.206196	0.000864694	1.22379	up
ENSG00000186767	SPIN4	1887	2377	2853	605	544	137	12.3387	17.1437	17.3039	2.94275	3.17865	0.795048	2.66058e-11	-2.45486	down
ENSG00000124789	NUP153	1812	1822	2198	1112	991	530	8.86082	9.82702	9.63786	3.69175	4.29439	2.10239	8.42082e-15	-1.03288	down
ENSG00000257950	P2RX5-TAX1BP3	158	59	76	257	700	431	0.717073	0.295579	0.320558	0.868995	2.85104	1.74518	1.65096e-05	2.51153	up
ENSG00000064490	RFXANK	847	837	1039	2515	2191	2170	20.3536	21.991	23.244	47.5625	47.3033	45.5326	3.01387e-08	1.56477	up
ENSG00000196511	TPK1	50	68	70	27	26	10	0.467346	0.72518	0.714146	0.194036	0.224231	0.081075	0.000393698	-1.48915	down
ENSG00000116221	MRPL37	1952	1547	1918	3957	3538	3712	35.0888	30.8629	31.9202	52.963	57.165	58.8943	2.59514e-05	1.29446	up
ENSG00000133112	TPT1	183754	162136	190950	325956	277468	508604	1484.47	1411.03	1329.74	1989.6	1859.26	3597.25	0.00408551	1.40967	up
ENSG00000165490	DDIAS	124	147	157	47	30	14	0.943969	1.30807	1.17557	0.293298	0.202792	0.11292	8.93677e-11	-2.16048	down
ENSG00000105223	PLD3	1541	1417	1628	4047	4027	2490	20.8527	20.6273	22.559	40.7818	51.6363	31.5071	2.76268e-19	1.3556	up
ENSG00000141497	ZMYND15	219	171	236	571	383	403	2.43481	2.08536	2.42247	4.73942	3.8237	4.07092	4.63211e-06	1.31742	up
ENSG00000141510	TP53	3411	3450	3950	9667	7720	5428	35.3213	39.4216	38.8588	73.7297	71.5591	51.9161	8.75405e-19	1.22148	up
ENSG00000171943	SRGAP2C	1067	1054	1294	585	471	175	4.05703	4.35584	4.52352	1.65348	1.61208	0.578296	1.23318e-08	-1.42091	down
NewGene_8324	NewGene_8324	40	29	16	118	94	108	0.845955	0.726906	0.307069	2.01556	2.0185	2.23955	4.8537e-05	2.13082	up
ENSG00000149792	MRPL49	2602	2247	2561	4797	4416	3973	34.7037	33.3071	31.7344	47.8085	52.6163	47.093	4.67704e-05	1.04549	up
ENSG00000127585	FBXL16	176	201	173	788	739	542	1.68807	1.68101	1.52111	5.12857	5.87616	4.10172	7.4699e-18	2.07403	up
ENSG00000006757	PNPLA4	749	612	706	1976	1673	2632	6.6974	5.38255	5.54635	11.8603	12.5294	26.2269	1.232e-05	1.92646	up
ENSG00000221883	ARIH2OS	31	32	21	133	65	147	0.519114	0.584794	0.315448	2.06711	0.97642	2.18322	0.000127123	2.32483	up
ENSG00000189362	NEMP2	451	377	403	197	160	153	2.11326	2.02448	1.64657	0.66277	0.640469	0.626817	9.90812e-05	-1.07735	down
ENSG00000204386	NEU1	2922	2534	3045	8130	7078	5335	38.4719	37.0565	37.1995	79.7463	83.3191	62.4535	3.92984e-17	1.44547	up
ENSG00000270168	AC004233.2	113	53	94	6	8	18	1.46288	0.751279	1.1268	0.056732	0.082547	0.207277	0.000390878	-2.62569	down
ENSG00000108298	RPL19	59216	51515	58842	149092	109766	155715	2115.06	2027.67	1963.17	4011.28	3551.49	5036.3	2.95524e-05	1.56804	up
ENSG00000099810	MTAP	2743	2502	3195	1627	1524	699	12.0726	12.0762	12.5183	5.00773	5.79171	2.66608	8.98944e-11	-1.03312	down
ENSG00000173867	AC013489.1	129	44	55	195	141	180	1.05571	0.395055	0.417004	1.18999	1.03487	1.31647	0.00957818	1.43197	up
ENSG00000146054	TRIM7	727	732	702	1704	1424	1708	9.21724	9.95034	8.45	16.6139	16.7224	25.549	5.81963e-05	1.41443	up
ENSG00000197457	STMN3	43	47	48	177	161	112	0.491719	0.613409	0.518524	1.56557	1.71536	1.1886	1.10107e-11	1.85629	up
ENSG00000196465	MYL6B	1049	870	1049	2761	2524	3387	24.4367	22.599	23.0853	48.8557	52.4155	71.7366	3.244e-06	1.84793	up
ENSG00000170248	PDCD6IP	4458	4614	5357	1754	1589	747	19.8875	22.7061	22.1822	5.70821	6.20165	2.89536	6.12135e-28	-1.72458	down
ENSG00000122882	ECD	939	890	1001	265	232	215	8.64035	9.26735	9.13374	1.9293	2.00263	1.67368	2.12552e-12	-1.78891	down
ENSG00000147996	CBWD5	669	595	878	312	253	318	9.12146	9.61227	11.7668	2.97435	2.78269	4.39189	0.00687667	-1.00763	down
ENSG00000137713	PPP2R1B	426	385	502	240	225	97	2.21863	2.04557	2.24129	0.857682	0.996492	0.412952	2.18825e-08	-1.12633	down
ENSG00000167862	MRPL58	515	451	605	1127	854	1622	15.6575	15.15	17.1088	25.695	23.4941	43.7662	0.00165512	1.55098	up
ENSG00000148843	PDCD11	1927	1694	2333	1002	676	523	8.23822	7.83533	9.07339	3.12154	2.51326	1.93518	1.08084e-13	-1.2929	down
ENSG00000158109	TPRG1L	1502	1149	1261	3488	2620	2015	16.75	14.1305	13.0433	28.9418	26.1144	19.9763	2.57275e-10	1.20528	up
ENSG00000163814	CDCP1	15187	14413	16930	6494	4616	2537	68.6055	72.0953	71.4024	21.7205	18.5974	10.1184	1.91509e-32	-1.68389	down
ENSG00000188191	PRKAR1B	253	185	285	524	417	496	2.79111	2.54331	2.91686	4.56753	4.05718	4.70515	0.000496977	1.25089	up
ENSG00000102580	DNAJC3	1028	1156	1489	551	470	228	4.95021	6.13748	6.64776	1.97071	2.02233	0.974749	3.06072e-13	-1.45899	down
ENSG00000205544	TMEM256	857	952	927	2183	1920	5494	47.3677	58.0272	47.5403	89.7573	94.8312	270.418	0.000452295	2.25992	up
ENSG00000116213	WRAP73	348	281	301	599	526	746	5.25886	4.42885	3.99765	6.9127	6.74754	10.1111	0.00235792	1.30929	up
ENSG00000153558	FBXL2	926	836	966	501	356	138	7.53508	6.95631	6.49557	2.71186	2.24797	0.904819	5.35697e-08	-1.41502	down
ENSG00000050405	LIMA1	12553	12851	15197	2493	2258	855	93.0728	104.715	105.273	13.5581	14.7594	6.26569	3.44398e-37	-2.79423	down
ENSG00000265763	ZNF488	1217	1016	1290	3538	2773	1273	9.37327	8.62309	9.21292	20.2671	19.0817	8.7132	7.3367e-11	1.18111	up
ENSG00000136371	MTHFS	811	620	699	1422	1131	2215	26.6762	22.4165	21.0964	36.0011	32.5511	66.4574	0.0029939	1.52415	up
ENSG00000107937	GTPBP4	2716	2427	2957	933	719	341	14.4061	14.1972	14.5498	3.67905	3.40803	1.60523	4.14134e-32	-1.94362	down
ENSG00000158715	SLC45A3	434	370	400	216	179	53	3.4904	3.28815	2.98461	1.29313	1.28471	0.378623	1.83632e-05	-1.39738	down
ENSG00000077463	SIRT6	308	315	394	904	858	845	5.15113	6.11451	6.05078	11.353	12.9531	13.2421	2.66026e-07	1.59666	up
ENSG00000113595	TRIM23	120	159	184	356	320	178	0.766106	1.12106	1.09404	1.70286	1.83598	1.0125	3.13852e-05	1.00235	up
ENSG00000150977	RILPL2	337	287	373	827	673	701	1.47579	1.38629	1.51549	2.69621	2.63368	2.73231	3.71112e-06	1.37131	up
ENSG00000139323	POC1B	1237	1071	1320	772	775	176	11.3613	10.6325	11.1247	5.42391	6.26688	1.38468	0.0053916	-1.05794	down
ENSG00000135829	DHX9	1786	1623	2095	814	642	388	11.3418	11.3651	12.3413	3.84453	3.64078	2.1897	8.80034e-35	-1.45699	down
ENSG00000244405	ETV5	368	264	369	35	18	17	2.413	1.90583	2.2397	0.168072	0.103179	0.096008	4.70832e-35	-3.70928	down
ENSG00000067221	STOML1	270	183	221	549	464	428	1.29468	1.14855	1.08166	3.42355	3.02422	2.77909	7.64675e-06	1.3023	up
ENSG00000119900	OGFRL1	3445	3327	3902	1912	2087	852	11.0692	11.7916	11.6583	4.56208	5.98118	2.43457	2.46398e-07	-1.04162	down
ENSG00000102189	EEA1	580	679	961	319	351	199	1.57895	2.03926	2.42872	0.646233	0.855176	0.482336	3.30001e-06	-1.19724	down
ENSG00000136891	TEX10	2579	2302	2678	1094	854	608	22.637	22.2605	21.9212	7.13809	6.69947	4.76012	1.1396e-26	-1.42294	down
ENSG00000188833	ENTPD8	120	132	149	328	338	119	1.49985	1.86732	1.76016	3.47766	3.76551	1.27946	0.000317504	1.03986	up
ENSG00000102218	RP2	1853	1805	2084	859	865	415	13.114	14.0892	13.684	4.52391	5.47049	2.61242	5.01565e-17	-1.31329	down
ENSG00000152147	GEMIN6	357	249	330	668	624	766	5.6406	3.63367	3.07825	7.68352	9.56044	10.7495	0.000288219	1.42343	up
ENSG00000204287	HLA-DRA	312	200	215	2443	1501	1955	6.55515	4.62854	4.18057	38.2178	28.2028	36.5549	2.57439e-19	3.2484	up
ENSG00000184330	S100A7A	31	32	35	560	408	179	0.18878	0.216988	0.198626	2.61993	2.29654	0.998397	7.35789e-35	3.60602	up
ENSG00000125912	NCLN	1157	1211	1185	2497	1997	1841	9.23974	10.5867	8.06094	13.6856	13.0036	12.5908	4.34604e-05	1.0246	up
ENSG00000187630	DHRS4L2	387	297	377	1282	1136	918	8.7505	7.7963	8.00912	19.9909	21.5745	19.4434	9.87389e-17	1.84207	up
ENSG00000198799	LRIG2	719	484	616	400	277	148	1.67487	1.24383	1.33151	0.693364	0.574815	0.305234	2.93238e-06	-1.05428	down
ENSG00000243749	TMEM35B	474	427	416	997	931	1404	13.8325	13.7403	11.2584	21.6407	24.2876	36.4482	0.000264515	1.6595	up
NewGene_7462	NewGene_7462	15	19	29	61	57	89	0.58601	0.850012	1.09233	1.84528	2.06816	3.25689	0.000808778	2.04734	up
ENSG00000204172	AGAP9	514	541	632	207	176	91	5.78725	6.72127	6.60954	1.73097	1.76983	0.911476	1.83176e-22	-1.72509	down
ENSG00000188878	FBF1	114	92	85	257	202	166	0.689343	0.639937	0.486423	1.08145	1.36117	0.873393	7.23028e-06	1.26292	up
ENSG00000142207	URB1	905	905	1010	462	353	182	2.24797	2.47916	2.32781	0.854021	0.783709	0.401075	2.27691e-18	-1.41033	down
ENSG00000144741	SLC25A26	564	435	536	1193	1075	1577	9.6433	9.78974	9.72291	15.2666	19.5606	30.3146	0.00015254	1.64373	up
ENSG00000180574	EIF2S3B	339	331	449	238	215	68	5.68298	6.13011	6.99406	2.97342	3.21855	1.00472	0.000611531	-1.04937	down
ENSG00000244187	TMEM141	1719	1630	1710	5600	5361	7886	60.2471	62.988	55.5834	146.053	167.956	245.798	3.27292e-07	2.21956	up
ENSG00000119711	ALDH6A1	450	294	370	1186	772	482	2.23335	1.61657	1.77068	4.34533	3.42629	2.18156	2.63683e-08	1.2295	up
ENSG00000138050	THUMPD2	421	504	510	229	247	156	5.83034	7.4754	6.79196	2.27162	3.14401	1.81159	1.71337e-05	-1.02859	down
ENSG00000177383	MAGEF1	1037	862	1085	3080	2459	1809	17.0524	15.636	16.5608	37.7027	36.1618	26.471	1.56781e-21	1.45628	up
ENSG00000174721	FGFBP3	10	12	21	155	113	45	0.101287	0.135897	0.205778	1.21415	1.05957	0.419786	1.09265e-10	2.924	up
ENSG00000076356	PLXNA2	2880	2249	2720	1375	1078	578	6.77549	5.83405	5.9356	2.40542	2.26485	1.20738	1.21471e-18	-1.27372	down
ENSG00000144134	RABL2A	312	279	314	780	585	384	4.88752	4.68731	5.19891	7.98543	7.80107	4.85938	3.28604e-13	1.07221	up
ENSG00000109390	NDUFC1	308	229	296	840	666	1045	9.04629	7.95517	6.87625	20.145	19.9253	31.2741	1.1198e-05	1.93058	up
ENSG00000127952	STYXL1	1664	1334	1535	3274	2013	3250	34.4201	31.4594	28.4677	51.7782	39.9963	63.0912	0.00339213	1.19075	up
NewGene_8586	NewGene_8586	427	488	610	310	140	122	5.39103	6.60501	7.6007	2.96127	1.63827	1.32643	1.40111e-05	-1.31665	down
ENSG00000197958	RPL12	71304	57683	67805	155317	131074	212937	3033.06	2706.04	2676.78	4914.99	4986.02	8054.99	0.000178437	1.67457	up
ENSG00000170892	TSEN34	1498	1650	1911	3630	3432	4006	24.8298	28.0783	31.1108	40.7723	53.6156	65.6474	0.000107361	1.4023	up
ENSG00000163235	TGFA	10719	8682	10628	1361	1149	854	67.3223	59.9827	61.8117	6.36119	6.41596	4.85063	9.22823e-78	-2.99404	down
ENSG00000182899	RPL35A	15664	13879	16140	41005	30982	90063	579.35	566.612	554.56	1181.38	1167.51	2825.02	0.000235477	2.26785	up
ENSG00000169967	MAP3K2	2007	2076	2672	885	957	300	5.25062	6.09758	6.17161	1.76017	2.34943	0.651361	1.9333e-08	-1.59405	down
ENSG00000008382	MPND	159	232	220	651	696	539	3.21607	5.0452	3.67294	8.52532	10.8241	8.64649	4.95217e-09	1.81919	up
ENSG00000133477	FAM83F	277	259	319	888	784	449	0.477886	0.49401	0.51148	1.14249	1.21155	0.689356	1.94554e-25	1.43515	up
ENSG00000184677	ZBTB40	800	708	820	443	423	110	2.46171	2.33651	2.31388	0.985255	1.12955	0.29064	0.00033095	-1.22857	down
ENSG00000154781	CCDC174	840	703	871	575	471	127	7.68949	7.10008	7.39613	3.91054	3.85114	1.02687	0.00363101	-1.02721	down
ENSG00000113119	TMCO6	365	387	541	1208	941	598	5.99607	6.99952	7.7422	13.8356	12.4998	7.87496	5.51273e-11	1.21688	up
ENSG00000075292	ZNF638	892	861	1169	519	268	121	3.705	3.87632	4.44095	1.55591	0.975367	0.479675	2.66594e-07	-1.66345	down
ENSG00000143947	RPS27A	17078	15980	18679	31970	29507	38792	461.785	469.289	452.612	658.32	689.708	1026.88	0.00135895	1.25143	up
ENSG00000132680	KHDC4	3323	2879	3540	1884	1222	592	23.4437	21.7949	22.2936	10.6514	8.57489	4.65446	3.51443e-10	-1.34093	down
ENSG00000122359	ANXA11	11773	11221	13487	29778	27215	13155	83.721	59.4464	61.1012	168.532	115.359	110.28	3.40555e-14	1.04336	up
ENSG00000076641	PAG1	1500	1148	1467	305	214	104	3.75839	3.17169	3.40987	0.567141	0.478891	0.229654	1.98421e-40	-2.64459	down
ENSG00000156463	SH3RF2	229	234	256	112	86	65	1.8962	2.12905	1.86712	0.627607	0.365345	0.442085	2.33184e-09	-1.31353	down
ENSG00000112972	HMGCS1	5690	4631	6042	751	621	304	43.9697	39.4567	43.303	4.30756	4.27653	2.07007	8.43345e-108	-3.19016	down
ENSG00000198522	GPN1	1991	1670	2229	1127	539	624	24.6018	23.5104	26.5556	11.5392	6.11388	7.54726	4.98187e-05	-1.19795	down
ENSG00000007402	CACNA2D2	19	28	31	66	52	40	0.095923	0.152241	0.142459	0.244675	0.234772	0.178869	0.0041209	1.16649	up
ENSG00000160014	CALM3	5050	4262	4859	12242	10810	6333	59.3977	55.2805	53.0177	107.414	113.812	66.234	2.53053e-26	1.17828	up
NewGene_2669	NewGene_2669	81	67	87	256	261	171	0.650029	0.485707	0.861584	1.5754	2.53117	4.04463	1.64131e-12	1.71383	up
ENSG00000169246	NPIPB3	696	665	855	385	219	102	14.7111	15.6205	17.4273	5.76015	3.94478	1.81678	9.53382e-09	-1.60944	down
ENSG00000166557	TMED3	3150	2642	3278	8463	8151	8752	56.9028	52.4736	54.4509	114.701	132.167	141.721	8.31042e-08	1.74542	up
ENSG00000169020	ATP5ME	78	95	94	245	163	715	5.69222	7.72274	6.42614	13.422	10.7453	46.8691	0.000790671	2.56788	up
ENSG00000079459	FDFT1	18652	17081	20108	3027	1801	2192	266.352	251.492	274.001	28.9917	22.3284	26.0794	1.17655e-21	-2.78259	down
ENSG00000254858	MPV17L2	104	108	108	221	208	342	1.97581	2.27191	1.90398	3.14344	3.54357	5.80649	0.0018041	1.60551	up
ENSG00000178567	EPM2AIP1	624	601	639	311	225	74	2.07304	2.20425	1.98322	0.769391	0.665121	0.217892	3.19205e-07	-1.59056	down
ENSG00000120217	CD274	148	187	208	39	44	46	1.09922	1.5208	1.41986	0.211306	0.28713	0.297781	8.74941e-06	-1.83424	down
ENSG00000188747	NOXA1	1120	1142	1431	2726	2464	2004	17.9604	20.2055	21.2993	32.7402	35.3277	28.5851	2.73762e-07	1.1556	up
ENSG00000012232	EXTL3	1609	1400	1716	701	724	416	6.67816	6.40265	6.61108	2.16578	2.68434	1.53304	5.81361e-15	-1.2154	down
ENSG00000125772	GPCPD1	1974	2128	2735	625	520	305	9.84845	11.5462	12.519	2.28985	2.28219	1.32622	5.21268e-39	-2.11507	down
ENSG00000196586	MYO6	1660	1831	2393	1112	1035	451	6.67229	8.48923	8.64777	3.69569	4.42268	1.24189	3.43221e-07	-1.08824	down
ENSG00000058335	RASGRF1	971	752	725	376	345	177	4.18232	3.63266	2.90101	1.19395	1.31778	0.671639	5.18449e-10	-1.34194	down
ENSG00000242114	MTFP1	940	829	1073	1612	1709	2693	22.1609	22.2674	25.0673	28.3941	38.2757	59.1564	0.00305725	1.44112	up
ENSG00000087086	FTL	15323	13902	15597	65139	62236	77365	469.894	470.196	443.702	1486.11	1705.73	2109.44	2.14292e-11	2.4796	up
ENSG00000103995	CEP152	196	176	223	120	45	49	1.02211	0.954615	1.02091	0.439071	0.192589	0.207861	0.000157573	-1.36734	down
NewGene_2018	NewGene_2018	640	716	1011	17957	8624	20404	32.5722	40.1603	47.7256	679.94	392.267	923.365	7.23808e-21	4.6407	up
ENSG00000128951	DUT	2161	1824	2354	4915	3815	4608	34.7887	32.1731	31.8503	61.7639	61.8521	80.0387	5.63893e-05	1.32906	up
ENSG00000112739	PRPF4B	1913	1912	2132	1011	785	273	8.2436	9.26961	8.74838	3.46425	3.24982	1.11684	5.32314e-08	-1.49449	down
ENSG00000116497	S100PBP	1325	1210	1417	601	409	335	8.6964	8.3565	8.47992	2.87271	2.26752	1.85377	2.32061e-15	-1.40903	down
ENSG00000112200	ZNF451	578	628	842	351	338	220	2.89615	3.57756	3.93117	1.27869	1.47734	0.981697	2.56103e-06	-1.01326	down
ENSG00000118217	ATF6	1559	1253	1638	835	540	277	5.59808	4.96183	5.45521	2.22954	1.7315	0.88284	4.98879e-11	-1.3598	down
ENSG00000137133	HINT2	136	118	120	411	394	482	5.79001	5.5404	4.74238	13.1087	15.0741	18.3604	3.36358e-07	2.0607	up
ENSG00000136935	GOLGA1	1211	1063	1175	669	369	295	6.79235	6.6665	6.11371	2.81303	1.84643	1.46195	3.99025e-09	-1.26179	down
ENSG00000204291	COL15A1	59	51	40	0	11	0	0.284255	0.271204	0.180821	0	0.047696	0	0.00370429	-3.71306	down
ENSG00000071054	MAP4K4	2854	2620	3223	1855	1547	630	11.0028	11.2168	12.8108	5.2025	5.33171	1.97008	4.87028e-07	-1.04416	down
ENSG00000135778	NTPCR	1344	1147	1426	2812	2355	2102	6.09738	5.74169	6.32103	9.31146	9.16504	8.27361	2.77701e-06	1.09329	up
ENSG00000255071	SAA2-SAA4	328	266	334	883	631	889	11.8814	10.5927	11.2129	23.7816	20.4327	28.6321	1.76035e-05	1.64627	up
ENSG00000123395	ATG101	1312	1188	1373	2152	2070	2790	24.5862	24.7334	23.8185	30.5969	34.7014	46.6401	0.0049129	1.16359	up
NewGene_109	NewGene_109	92	66	124	237	149	316	2.33454	1.82432	2.90329	4.58922	3.65677	8.1836	0.00258854	1.67331	up
NewGene_4813	NewGene_4813	161	156	132	657	647	377	2.53912	2.73215	1.89438	7.8523	9.36258	5.84434	1.59753e-20	2.03376	up
ENSG00000139514	SLC7A1	7997	7091	8584	3374	2638	1943	29.3254	28.6574	29.1812	9.19793	8.63784	6.32939	3.36342e-24	-1.42164	down
ENSG00000143514	TP53BP2	2621	2857	3071	1546	1320	689	15.1662	18.2292	16.4195	6.65237	6.82008	3.47746	4.49414e-15	-1.16641	down
ENSG00000177156	TALDO1	2824	2253	2993	5811	5252	6582	59.8854	54.0437	58.5855	93.6004	102.824	117.539	0.000138951	1.41732	up
ENSG00000130635	COL5A1	3760	2985	3405	206	168	68	11.9471	10.4605	10.0386	0.485825	0.474708	0.191364	6.25595e-102	-4.44837	down
ENSG00000106351	AGFG2	857	828	1035	4640	3640	2288	4.93944	5.13232	5.44651	19.5666	18.4795	11.4568	1.85905e-73	2.08271	up
ENSG00000172725	CORO1B	4571	4476	5073	10825	11376	8263	57.1745	68.4769	63.4451	82.7968	138.232	103.946	1.63028e-09	1.29865	up
ENSG00000153531	ADPRHL1	212	192	246	589	482	303	3.19144	3.39918	3.34909	6.66456	6.78702	4.13948	1.98949e-15	1.20974	up
ENSG00000116691	MIIP	389	330	452	723	581	696	6.64592	6.21563	7.17493	9.20112	8.87635	10.5819	0.00318215	1.03145	up
ENSG00000113657	DPYSL3	254	125	206	63	66	40	1.28042	0.670067	0.936375	0.229893	0.28977	0.174375	2.91588e-06	-1.62995	down
ENSG00000128513	POT1	255	238	301	805	803	349	1.87182	1.72402	2.41649	3.9525	5.5366	2.0612	1.4525e-12	1.40045	up
ENSG00000110651	CD81	4546	4249	5374	11961	9473	7786	81.9666	84.1773	90.9289	162.264	150.971	127.477	1.14676e-10	1.22166	up
ENSG00000111653	ING4	983	875	1006	3715	2839	1987	19.7669	18.9625	19.1185	50.9767	48.1949	35.6067	6.00782e-40	1.71329	up
ENSG00000174574	AKIRIN1	2806	2576	3106	945	731	456	27.5628	27.9039	28.2999	6.90206	6.41584	3.97512	8.44891e-70	-1.87316	down
ENSG00000128050	PAICS	3506	3152	3959	1632	1389	589	14.568	24.9274	15.2616	9.00022	5.15543	2.17385	2.47026e-15	-1.48162	down
ENSG00000161791	FMNL3	87	105	119	59	37	31	0.185342	0.24679	0.235133	0.092176	0.074822	0.058404	0.000354245	-1.16245	down
ENSG00000143590	EFNA3	622	597	790	1226	1272	1002	9.398	9.94585	11.0621	13.7808	17.1709	13.4574	6.96586e-05	1.00918	up
ENSG00000164587	RPS14	37011	32681	37467	117320	107003	230811	1688.97	1637.37	1573.49	3998.72	4397.58	9504.14	5.739e-06	2.48983	up
ENSG00000087884	AAMDC	135	121	126	578	432	744	6.13663	6.44031	5.45253	19.7815	18.2053	31.8895	7.61949e-08	2.51693	up
ENSG00000173531	MST1	332	298	339	998	857	326	3.65415	3.43041	3.25016	7.88339	8.21014	2.9829	3.6114e-07	1.22767	up
ENSG00000188549	CCDC9B	2681	2195	2696	266	1042	555	15.7876	14.3679	14.7611	1.75892	5.40116	2.84797	0.00123396	-1.76061	down
ENSG00000198561	CTNND1	28438	26744	31657	19761	14993	6361	136.677	138.798	137.256	67.7151	63.3091	26.385	1.22633e-06	-1.02405	down
NewGene_7358	NewGene_7358	22	4	20	103	93	206	0.640683	0.133916	0.60986	2.26057	2.47997	5.58725	6.01107e-06	3.56671	up
ENSG00000064195	DLX3	153	64	83	321	278	108	1.58922	0.721817	0.863523	2.48359	2.58199	0.983741	0.00161737	1.30489	up
ENSG00000066855	MTFR1	1963	1649	2006	699	598	298	20.1192	18.5463	19.0226	5.3385	5.45402	2.69861	1.53783e-35	-1.71508	down
ENSG00000169756	LIMS1	2356	2319	2668	1330	1259	320	14.312	15.6094	15.1805	6.23652	6.82313	1.7855	0.000143624	-1.31853	down
ENSG00000151726	ACSL1	4431	3728	4656	805	759	285	32.163	29.6074	31.2102	4.55306	4.85304	1.94177	2.1374e-37	-2.72124	down
ENSG00000232112	TMA7	605	515	594	1666	1329	2894	29.0238	27.2528	26.4146	59.4763	56.991	123.484	5.88058e-05	2.16671	up
ENSG00000128923	MINDY2	3683	3633	4750	1346	1386	353	12.0798	12.0383	13.6012	2.92185	3.61545	0.958128	1.14873e-08	-1.93537	down
ENSG00000254999	BRK1	2371	1920	2044	4067	2959	5074	51.7594	46.2316	41.3983	66.0707	57.7323	98.5122	0.00567067	1.24973	up
ENSG00000125691	RPL23	40301	31786	35502	96623	74392	153777	433.661	445.953	491.68	805.58	746.738	1655.89	0.000132487	1.9631	up
ENSG00000128578	STRIP2	792	725	971	114	60	32	4.79582	4.79245	5.38901	0.546765	0.342412	0.146276	2.64474e-40	-3.52709	down
ENSG00000184792	OSBP2	1053	1129	1337	274	212	111	8.70202	10.8067	9.87913	1.41363	1.36028	1.04339	2.3128e-45	-2.46223	down
ENSG00000005075	POLR2J	2139	1916	2205	5794	4529	7928	62.0125	61.4978	59.4169	124.995	117.667	204.279	4.14046e-05	1.87844	up
ENSG00000117505	DR1	2389	2251	2932	1416	1254	727	6.33658	6.58637	7.21621	2.79461	2.97259	1.71503	2.21631e-16	-1.02714	down
ENSG00000170871	KIAA0232	555	549	604	260	156	102	1.90358	2.07903	1.92053	0.66299	0.476983	0.309753	1.09204e-15	-1.6289	down
ENSG00000068366	ACSL4	6084	6810	7904	1288	1385	487	32.5764	40.1692	39.2195	4.83409	6.62308	2.18183	1.40585e-26	-2.64631	down
ENSG00000090013	BLVRB	1180	1177	1415	3533	3500	5474	33.2743	40.2526	40.4198	81.0821	96.4801	150.441	7.58364e-06	2.07506	up
ENSG00000154358	OBSCN	169	150	165	82	65	13	0.212323	0.170223	0.155986	0.085752	0.106576	0.011875	0.000390231	-1.59752	down
ENSG00000100577	GSTZ1	895	721	913	2489	2314	2692	22.1898	17.6644	19.279	44.1032	45.507	52.8841	1.5775e-07	1.84153	up
ENSG00000230453	ANKRD18B	81	71	112	66	40	14	0.584918	0.560464	0.742351	0.344079	0.247779	0.082909	0.00995883	-1.09479	down
ENSG00000146757	ZNF92	309	310	394	187	201	76	2.58956	2.8616	3.31337	1.20236	1.50641	0.574292	4.38718e-05	-1.03287	down
ENSG00000162896	PIGR	1964	1605	1750	13853	10005	3619	12.357	11.1377	10.2152	64.8495	56.263	20.2433	1.11179e-17	2.3927	up
ENSG00000198815	FOXJ3	2644	2389	2921	1595	1331	555	13.8318	13.6307	14.0309	6.69946	6.69128	2.76509	1.3837e-08	-1.1236	down
ENSG00000178149	DALRD3	1378	1210	1334	2910	2524	2217	20.5541	22.0821	18.5363	33.9959	36.4301	30.6962	9.32845e-07	1.16254	up
ENSG00000119326	CTNNAL1	885	880	1171	476	447	257	9.52718	10.4144	11.656	3.79881	4.28787	2.46735	1.40286e-12	-1.17962	down
ENSG00000204673	AKT1S1	934	885	1023	2674	2590	1351	9.18333	9.22396	8.4467	18.4091	20.4424	11.3301	2.37141e-23	1.33797	up
ENSG00000134248	LAMTOR5	1317	1046	1289	3333	2829	6198	49.9277	43.8536	44.3945	101.553	103.179	228.087	8.3576e-05	2.15854	up
ENSG00000115641	FHL2	8795	8165	10067	2908	2420	2245	152.775	158.382	159.9	34.3192	34.8718	32.3609	1.11035e-11	-1.62774	down
ENSG00000012048	BRCA1	141	232	181	80	59	57	0.527279	1.04134	0.697703	0.326019	0.306237	0.314901	0.000467256	-1.33713	down
ENSG00000101363	MANBAL	2101	1787	2144	5022	4318	4046	38.7238	33.2553	35.1892	64.6442	67.2725	64.1835	7.83195e-08	1.36443	up
ENSG00000120333	MRPS14	499	409	501	1049	840	1244	7.67985	6.41979	6.85744	11.9058	11.2581	15.9698	0.000477278	1.45533	up
ENSG00000105976	MET	5733	6419	7865	4179	3308	1420	23.5484	29.1511	30.05	12.619	12.0386	5.11936	7.38059e-07	-1.10472	down
ENSG00000179344	HLA-DQB1	2838	2464	2903	6715	6106	7308	47.4669	45.4526	44.8038	84.0901	92.1233	108.069	8.85386e-06	1.56916	up
ENSG00000214274	ANG	727	746	728	1838	1356	2079	16.0188	18.1445	14.8662	30.1147	26.6943	40.7173	0.000192157	1.54829	up
ENSG00000109762	SNX25	908	801	908	323	340	138	7.64257	7.52011	7.12881	1.98076	2.5083	0.993999	3.07461e-15	-1.61329	down
ENSG00000187051	RPS19BP1	556	535	713	1943	1627	3003	16.119	17.0985	19.1886	41.9631	42.2258	79.5138	6.25323e-06	2.22768	up
ENSG00000196083	IL1RAP	16728	16875	20199	4945	4040	1627	117.787	134.473	134.76	23.4304	22.7372	8.96679	8.9745e-27	-2.28424	down
ENSG00000176225	RTTN	409	389	413	117	121	95	1.3599	1.42621	1.27379	0.288597	0.357271	0.27839	4.9864e-11	-1.68051	down
NewGene_6416	NewGene_6416	108	113	130	52	65	22	1.83883	2.10678	2.05474	0.646831	0.986167	0.332077	0.000256939	-1.23863	down
ENSG00000168734	PKIG	427	328	441	1293	1241	1339	9.52996	7.84894	8.80422	21.2029	24.7661	25.8805	7.02949e-09	1.95941	up
ENSG00000173848	NET1	27915	27238	33478	2347	1842	984	230.481	247.713	257.017	14.544	13.6645	7.25202	5.27489e-220	-4.00086	down
ENSG00000138161	CUZD1	59	67	62	25	31	15	0.541845	0.685285	0.530728	0.169462	0.249413	0.123095	0.00120501	-1.28057	down
ENSG00000130165	ELOF1	1522	1162	1243	3093	2680	2814	41.3737	34.0537	30.623	61.5227	64.0049	66.3375	1.44364e-05	1.36423	up
ENSG00000104524	PYCR3	200	226	228	439	443	333	2.05145	2.68178	2.29619	3.36422	4.54958	3.01526	2.80759e-05	1.07454	up
ENSG00000125122	LRRC29	76	85	76	324	274	202	1.40979	1.70241	1.32079	4.5273	4.76937	3.57073	1.21762e-14	1.90431	up
ENSG00000101160	CTSZ	3707	3041	3708	7707	6597	4544	66.7635	60.3916	61.9466	103.256	106.172	72.7548	1.1023e-12	1.00364	up
ENSG00000162078	ZG16B	488	428	584	1452	1411	1569	12.6632	11.113	13.8091	30.0497	35.4615	41.7748	1.49649e-07	1.83605	up
ENSG00000111364	DDX55	1085	964	1060	588	354	242	11.5896	11.7763	10.9178	4.68623	3.54575	2.35953	5.36089e-12	-1.2956	down
ENSG00000130962	PRRG1	1846	1743	2034	837	715	381	11.5377	11.7682	11.7881	4.18593	3.98827	2.28163	2.29118e-33	-1.43195	down
ENSG00000069329	VPS35	3855	4216	4874	2462	2154	1214	17.4009	29.978	19.1655	7.26542	7.67738	4.30314	3.19933e-13	-1.0331	down
ENSG00000163811	WDR43	2068	1932	2266	605	554	289	15.8151	16.2335	16.0173	3.42868	3.76698	1.95532	2.25541e-57	-1.99934	down
ENSG00000152503	TRIM36	222	220	272	91	120	36	1.4159	1.54267	1.74834	0.428834	0.719797	0.199707	1.12559e-05	-1.44387	down
ENSG00000179776	CDH5	843	663	853	3003	2704	822	7.76579	5.40771	5.67782	15.1934	16.4093	5.00529	5.7961e-07	1.50522	up
ENSG00000171984	SHLD1	42	32	40	119	119	356	1.10039	0.882638	1.02206	2.12313	2.67076	7.4597	0.000101558	2.86253	up
ENSG00000172809	RPL38	3575	3416	3593	9439	6070	17481	97.5903	98.6863	91.2895	192.778	147.012	426.104	0.000549453	2.05109	up
ENSG00000055950	MRPL43	1609	1449	1579	4319	3820	3979	42.5703	42.7478	38.9639	83.8288	92.1635	96.7845	6.30588e-08	1.62275	up
ENSG00000205309	NT5M	47	27	25	143	140	159	0.765246	0.485076	0.382471	1.76832	2.12515	2.41264	7.8463e-07	2.41972	up
ENSG00000115841	RMDN2	19	4	15	54	62	45	0.360707	0.043502	0.258763	0.505434	0.951578	0.492091	0.000155994	2.30271	up
ENSG00000146278	PNRC1	5825	5427	6507	13218	11039	9826	77.9334	112.719	80.5352	131.449	128.91	114.011	5.3417e-07	1.13992	up
ENSG00000203896	LIME1	68	78	103	218	221	109	2.41311	3.03839	3.43586	5.72093	7.25647	3.28491	1.79231e-06	1.25922	up
ENSG00000109929	SC5D	1804	1586	1898	681	809	381	20.3615	19.8202	19.8848	5.67559	7.92297	3.70918	2.33467e-12	-1.36938	down
ENSG00000134602	STK26	8850	9201	11420	2356	2465	1079	72.7053	83.5327	87.95	14.4225	18.8331	7.85291	2.9553e-32	-2.21699	down
ENSG00000168078	PBK	188	164	157	80	111	27	2.38006	2.29146	1.84505	0.752225	1.2566	0.301188	0.00423548	-1.16415	down
ENSG00000187566	NHLRC1	11	28	23	98	95	69	0.126886	0.36204	0.252003	0.871584	1.00966	0.733459	2.24895e-06	2.23817	up
ENSG00000177700	POLR2L	167	186	213	624	491	859	5.03328	6.17156	5.93742	14.0024	13.2442	23.0456	9.03667e-06	2.13469	up
ENSG00000178741	COX5A	2345	2210	2415	5424	4152	3812	51.8485	54.0846	48.4923	88.4874	80.6686	74.6786	7.11471e-07	1.1299	up
ENSG00000169372	CRADD	291	267	338	545	459	906	6.93082	6.68726	7.60948	9.26713	10.002	18.9306	0.00588294	1.46634	up
ENSG00000124299	PEPD	536	413	607	1454	1369	933	7.59839	6.40167	7.95856	15.2667	17.2312	11.703	2.20546e-14	1.44231	up
ENSG00000134668	SPOCD1	542	404	542	244	180	64	4.13748	3.68347	3.88569	1.43881	1.67802	0.385192	8.08348e-08	-1.56281	down
ENSG00000113407	TARS	6859	7495	8705	2445	2173	1306	45.4877	61.415	50.7113	11.3486	12.3066	7.27389	6.2074e-38	-1.82989	down
ENSG00000236609	ZNF853	24	12	28	96	62	40	0.164051	0.091672	0.178177	0.496046	0.38262	0.243474	3.54276e-05	1.74806	up
ENSG00000274211	SOCS7	924	719	1017	606	515	159	3.1681	2.71661	3.22837	1.5426	1.57237	0.48324	0.00103388	-1.01591	down
ENSG00000181638	ZFP41	108	102	124	261	311	150	0.733445	0.678015	0.740062	1.16455	1.87113	0.834313	4.93503e-07	1.24568	up
ENSG00000143222	UFC1	1571	1293	1478	3077	2361	2378	37.956	34.4532	33.1266	55.3184	50.9949	51.0913	7.69654e-05	1.05796	up
ENSG00000181481	RNF135	1112	935	1125	3472	2766	2499	12.0428	10.854	10.9786	26.9198	27.9837	22.4831	2.74275e-13	1.65684	up
ENSG00000138604	GLCE	1039	994	1339	545	523	171	5.6263	5.95349	6.66434	2.24106	2.50897	0.810161	4.77121e-07	-1.3855	down
ENSG00000170456	DENND5B	167	175	152	103	105	30	1.67057	1.12446	0.941297	0.330791	0.563522	0.075148	0.00552827	-1.01	down
ENSG00000134954	ETS1	6155	5375	6815	3573	3046	1251	38.408	37.3385	39.6014	16.2621	15.9878	6.02145	8.2269e-09	-1.15161	down
ENSG00000128805	ARHGAP22	109	73	104	241	132	143	1.24091	0.825676	1.13478	2.16978	1.3838	1.55282	0.00238347	1.02353	up
ENSG00000174804	FZD4	207	218	293	92	62	19	0.754281	0.876431	0.990737	0.248915	0.200532	0.058734	3.75037e-08	-2.02153	down
ENSG00000107223	EDF1	6349	5204	5899	14953	13908	23753	247.855	222.869	210.94	434.582	485.159	841.483	5.09804e-05	1.947	up
ENSG00000103522	IL21R	87	40	70	0	2	0	0.479924	0.244598	0.358522	0	0.009925	0	4.72616e-08	-6.47887	down
ENSG00000103150	MLYCD	292	212	232	546	438	489	0.601983	0.480649	0.444194	0.838678	0.807484	0.897343	0.000320966	1.23588	up
ENSG00000009335	UBE3C	3032	2667	3275	1901	1466	564	15.6295	15.1423	15.6401	7.28375	6.7435	2.57901	2.15296e-06	-1.14418	down
ENSG00000146802	TMEM168	221	159	326	115	99	70	0.794788	0.630094	1.09994	0.307145	0.316021	0.222691	0.000238822	-1.14146	down
ENSG00000185340	GAS2L1	351	307	423	965	857	468	3.27655	3.17635	3.85135	7.16805	7.63396	4.06711	3.77692e-16	1.20502	up
NewGene_2854	NewGene_2854	2298	2108	2409	450	490	180	10.7212	9.35057	10.4299	1.71361	1.77355	1.50656	4.09125e-30	-2.52196	down
NewGene_18	NewGene_18	64	59	69	36	31	17	0.909074	0.896613	1.06093	0.387614	0.637582	0.432872	0.00144256	-1.07634	down
ENSG00000138621	PPCDC	264	258	251	683	621	714	3.3548	4.84964	4.759	7.13263	7.76876	14.5212	5.59945e-06	1.63958	up
ENSG00000163349	HIPK1	1326	1219	1620	691	650	310	4.37896	4.63065	5.46693	1.83777	2.0955	1.0602	2.96148e-14	-1.22623	down
ENSG00000118596	SLC16A7	757	839	1016	270	330	109	2.47389	2.68432	2.33733	0.58097	0.977825	0.400661	2.52717e-10	-1.79735	down
ENSG00000100300	TSPO	2491	2661	3153	8277	7961	15031	75.6609	89.9537	86.8194	188.035	212.433	404.399	1.01028e-05	2.29489	up
ENSG00000145912	NHP2	1220	1098	1151	3070	2210	4146	38.6037	38.23	33.4746	71.8399	61.7326	115.554	0.000180123	1.77549	up
ENSG00000057294	PKP2	4160	3793	4593	2452	2015	990	27.0117	27.1825	27.5678	11.6723	11.6431	5.66649	2.07109e-15	-1.11057	down
ENSG00000126088	UROD	376	325	317	1495	1346	1737	7.784	7.41327	6.16718	23.0687	25.0444	31.9752	3.64758e-10	2.45039	up
ENSG00000141294	LRRC46	40	25	43	164	112	82	0.552436	0.379394	0.48467	1.68417	1.38576	1.01874	2.28408e-09	1.86589	up
ENSG00000152804	HHEX	123	70	117	329	170	137	2.21431	1.20278	1.87466	3.91979	2.36626	2.08672	0.000393536	1.15289	up
ENSG00000284770	TBCE	2244	1709	2349	870	820	692	20.5626	19.558	18.6174	7.32916	7.1621	7.14742	1.25933e-06	-1.19403	down
ENSG00000119383	PTPA	3604	2874	3261	8024	7411	5416	48.3424	39.1508	37.0371	77.2144	82.7637	51.1963	2.55284e-11	1.27155	up
ENSG00000109016	DHRS7B	697	474	631	1489	1181	1984	8.64608	6.45837	7.61672	13.7073	13.2769	21.836	0.000232657	1.70246	up
ENSG00000162366	PDZK1IP1	13175	11020	12709	39533	34914	41553	419.331	386.809	375.202	936.027	993.09	1175.88	2.23637e-08	1.92074	up
ENSG00000183172	SMDT1	115	106	124	270	245	361	2.10004	2.20232	1.97621	3.79555	3.758	5.77319	0.000325202	1.65852	up
ENSG00000121152	NCAPH	587	412	583	211	145	89	6.31707	5.14433	5.64281	1.76727	1.25804	0.714302	5.67483e-17	-1.71862	down
ENSG00000143653	SCCPDH	640	536	576	1409	1295	968	6.87974	6.3555	5.7383	11.2682	12.448	9.24886	1.542e-09	1.2407	up
ENSG00000106541	AGR2	18	17	57	211	196	261	0.259167	0.282484	0.797106	2.48033	2.6437	3.51315	1.0224e-07	3.1977	up
ENSG00000023892	DEF6	302	349	283	774	628	375	3.58743	4.57874	3.11449	6.84126	6.67773	3.96744	1.46569e-06	1.03173	up
ENSG00000118960	HS1BP3	1487	1265	1391	3348	3153	1767	16.8627	15.7791	14.6678	28.3847	32.2405	17.8162	1.43664e-16	1.12268	up
ENSG00000168569	TMEM223	310	390	337	891	808	1951	6.99039	9.59549	7.00574	14.6051	15.721	37.3026	0.000258132	2.22733	up
ENSG00000167969	ECI1	1462	1378	1548	3726	3757	4759	34.8169	32.9264	35.1346	70.0831	79.5729	107.302	6.68628e-06	1.77952	up
ENSG00000268738	HSFX2	30	33	41	96	58	45	0.588762	0.70313	0.74806	1.4085	1.02062	0.786302	0.00287406	1.05692	up
ENSG00000166562	SEC11C	204	150	165	551	491	681	4.36477	3.95817	3.14035	8.73386	9.79173	14.0561	2.47756e-06	2.03052	up
ENSG00000154102	C16orf74	591	499	622	1049	1123	1341	17.5404	15.5147	16.79	23.305	30.5229	36.5967	0.000776138	1.33533	up
ENSG00000121931	LRIF1	796	798	881	408	389	170	9.5777	10.0563	9.62765	3.54868	3.33501	1.16565	1.01115e-11	-1.26397	down
ENSG00000128585	MKLN1	557	540	883	318	176	65	1.34774	1.91976	2.27306	0.66088	0.378648	0.138411	1.79231e-06	-1.80719	down
ENSG00000100889	PCK2	1808	1753	1947	3771	3797	3041	21.3263	22.2707	20.6621	34.097	39.0428	31.0967	1.47087e-06	1.14716	up
ENSG00000122971	ACADS	140	101	156	413	423	161	1.92728	1.52327	1.98965	4.23296	5.21969	1.98483	1.59489e-07	1.41991	up
ENSG00000078967	UBE2D4	120	81	94	327	242	132	0.997502	0.865998	0.751361	2.22706	2.0188	1.37645	5.92037e-08	1.3433	up
ENSG00000184164	CRELD2	179	121	139	354	374	188	3.43352	2.56591	2.40351	4.94798	6.35493	3.25945	1.62197e-06	1.18641	up
ENSG00000078902	TOLLIP	1716	1453	1553	3342	2940	2401	12.8579	12.0159	11.041	18.6	19.5935	15.9406	1.29445e-06	1.06378	up
ENSG00000148175	STOM	76	95	132	24	11	0	0.830813	1.22664	1.2801	0.150092	0.089471	0	4.27125e-05	-3.18885	down
ENSG00000119640	ACYP1	190	119	173	441	211	650	7.65858	5.37706	6.73717	13.8831	7.92151	24.2803	0.0030482	1.8223	up
ENSG00000138468	SENP7	776	766	1019	577	410	180	5.02961	5.65645	5.87644	2.52174	2.35144	0.86931	6.5737e-06	-1.07244	down
ENSG00000177666	PNPLA2	1991	2155	2772	5257	4584	3159	22.0728	26.3488	28.5106	43.3683	45.4294	31.1395	3.34237e-09	1.06783	up
ENSG00000006432	MAP3K9	5599	5137	6101	1842	1332	493	14.6995	17.2078	17.0606	3.4008	2.91858	1.05613	1.26977e-16	-2.16732	down
ENSG00000145741	BTF3	13551	11971	14440	39909	36401	25533	385.342	369.809	383.658	865.439	936.872	670.3	1.05876e-22	1.51551	up
ENSG00000138071	ACTR2	8032	7812	10026	2960	2594	1297	56.1157	60.1092	65.0239	15.3519	16.1777	8.04184	3.98161e-38	-1.8134	down
ENSG00000107771	CCSER2	884	1071	1134	564	428	315	3.86576	4.79223	4.1711	1.69789	1.56439	1.1339	4.09029e-08	-1.10267	down
ENSG00000177954	RPS27	10077	9017	9806	32420	21444	78136	725.992	715.656	652.254	1772.85	1408.79	5138.33	6.53983e-05	2.65765	up
ENSG00000169914	OTUD3	695	682	828	274	167	57	2.92397	3.16178	3.23188	0.855066	0.62666	0.213289	2.0004e-10	-2.13561	down
ENSG00000157106	SMG1	3679	3886	4877	2453	1894	739	6.18409	7.16812	7.58674	3.06578	2.91902	1.09755	6.32861e-07	-1.24213	down
ENSG00000115738	ID2	62	29	44	183	159	121	1.23239	0.682081	0.816742	2.7281	2.51418	2.15551	3.95577e-08	1.95422	up
ENSG00000110172	CHORDC1	754	733	1211	299	284	206	6.69997	7.16913	10.9455	2.3015	2.2954	2.05144	9.61699e-10	-1.58801	down
ENSG00000167861	HID1	116	131	147	297	267	206	0.948855	1.2509	1.31135	1.89779	1.98646	1.54695	5.84217e-06	1.13838	up
ENSG00000132824	SERINC3	11893	10043	12241	5759	4808	1904	72.4856	67.8688	69.4154	26.0339	26.0725	10.2532	7.83424e-11	-1.395	down
ENSG00000132170	PPARG	1654	1534	1710	850	590	501	22.7001	24.3455	23.2332	8.64218	7.06832	6.13766	6.35413e-10	-1.18036	down
ENSG00000234745	HLA-B	31498	27226	32834	84705	71798	70131	548.822	523.545	530.675	1098.23	1117.31	1086.54	5.7499e-09	1.52926	up
ENSG00000180879	SSR4	2952	2512	3154	7283	6836	18537	123.592	115.027	125.629	228.51	254.085	664.042	0.000156826	2.38067	up
ENSG00000089902	RCOR1	5929	5725	7383	3005	2625	896	27.7424	29.544	32.0459	10.4592	10.9754	3.72458	1.25432e-08	-1.49728	down
NewGene_2020	NewGene_2020	18517	23011	23509	189764	135854	650521	98.2245	134.616	115.68	748.857	644.045	3068.03	2.74344e-05	4.43179	up
ENSG00000162244	RPL29	38334	32511	37776	90002	78651	189016	1425.31	1333.25	1303.2	2491.75	2615.72	6259.05	0.000223153	2.1406	up
ENSG00000171135	JAGN1	884	801	818	1929	1513	2019	14.3686	14.5552	12.3771	23.5383	22.0022	29.2449	0.000201131	1.39468	up
ENSG00000139926	FRMD6	4084	4172	5227	1716	1517	873	23.2123	26.4123	27.6148	7.26768	7.64441	4.41816	7.81991e-33	-1.58917	down
ENSG00000167656	LY6D	617	560	744	1376	1098	1210	20.6504	20.6601	23.086	34.2747	32.8585	36.0049	0.000142957	1.17936	up
ENSG00000125148	MT2A	10346	9023	10263	28492	21387	15955	358.26	344.694	330.673	729.398	661.594	488.126	5.39315e-19	1.29816	up
ENSG00000214595	EML6	52	50	70	19	6	6	0.165851	0.178104	0.20779	0.044011	0.01666	0.015288	5.62903e-06	-2.38119	down
ENSG00000131473	ACLY	14686	14055	16557	5303	4536	2221	91.6165	96.9166	95.9388	25.0417	26.1097	12.2475	7.2913e-42	-1.81617	down
ENSG00000065150	IPO5	2365	2753	3613	1323	905	583	16.0348	19.7842	23.1314	6.89259	5.56872	3.24614	6.54445e-14	-1.52398	down
ENSG00000131779	PEX11B	636	480	622	1817	1406	1372	9.84001	8.25366	8.92185	20.9451	19.4381	18.8672	7.33011e-10	1.6117	up
NewGene_7780	NewGene_7780	26	9	17	117	124	68	0.363546	0.140164	0.223725	1.29498	1.5929	0.872354	4.21737e-10	2.72019	up
ENSG00000019186	CYP24A1	46	42	49	11	18	3	0.372004	0.375857	0.370714	0.061408	0.132295	0.016929	0.000383646	-2.01982	down
ENSG00000005243	COPZ2	150	92	130	572	410	571	4.7953	3.31614	3.94852	13.5515	12.1073	15.824	1.01867e-08	2.33714	up
ENSG00000177646	ACAD9	949	653	854	1899	1526	1211	10.5145	8.01901	8.82661	15.696	14.9927	11.8792	3.34857e-07	1.09023	up
ENSG00000196924	FLNA	40837	38921	46894	23568	21040	10864	133.564	141.008	142.051	57.5891	61.665	31.8593	1.76123e-20	-1.08314	down
ENSG00000116857	TMEM9	3065	2670	2898	5732	5426	7497	53.6358	48.5272	42.6365	72.5483	85.1382	113.097	0.000633192	1.42017	up
ENSG00000176915	ANKLE2	6892	6432	7079	3321	2360	1673	42.3471	43.7586	40.5324	15.0288	12.8124	8.78686	1.40765e-23	-1.34574	down
ENSG00000099804	CDC34	2662	2151	2707	4924	4785	4859	49.3462	44.2069	46.6108	68.1965	79.1876	79.9991	0.000117807	1.20556	up
ENSG00000167523	SPATA33	103	118	133	374	312	252	1.3524	1.7589	1.74416	4.54712	4.21081	3.45274	2.64848e-10	1.577	up
ENSG00000105202	FBL	4549	3810	4874	9053	7166	7320	106.571	98.798	105.27	156.638	149.937	151.144	0.000107347	1.05367	up
ENSG00000139192	TAPBPL	773	777	714	3063	2492	1877	12.384	13.288	10.4474	35.3396	34.657	25.9368	5.01739e-22	1.86585	up
ENSG00000101782	RIOK3	12388	12784	16129	4459	3908	1760	83.0729	94.3855	100.098	22.2327	23.3574	10.462	9.86772e-28	-1.94221	down
ENSG00000163781	TOPBP1	480	487	695	357	233	50	2.2664	2.37921	2.82235	1.16186	0.909519	0.193169	0.00292856	-1.40308	down
ENSG00000108946	PRKAR1A	9015	7919	10008	5390	5040	2062	61.2948	58.7278	63.721	28.9335	30.7393	11.8554	8.91046e-08	-1.02875	down
ENSG00000105364	MRPL4	694	561	743	2046	1639	1998	13.0452	11.5008	13.0223	27.2019	27.265	33.3802	2.19358e-07	1.77139	up
ENSG00000170323	FABP4	501	340	351	66	73	17	14.4349	10.7257	9.29903	1.3848	1.85352	0.428763	7.10958e-14	-2.88821	down
ENSG00000105197	TIMM50	675	591	759	1207	1042	1340	11.254	9.50797	10.9414	12.6576	14.321	20.2365	0.00347874	1.11017	up
ENSG00000198890	PRMT6	363	215	274	667	504	441	3.72686	2.42525	2.61174	5.10551	4.6349	4.03426	0.000110078	1.10157	up
ENSG00000147439	BIN3	594	542	617	1308	1129	905	10.2269	10.5792	9.78467	16.4562	16.133	11.9568	5.71574e-08	1.10989	up
ENSG00000150459	SAP18	2383	1903	2406	4579	3581	7049	28.0817	24.8137	26.2669	40.3199	37.8506	74.1008	0.00206647	1.54954	up
ENSG00000123473	STIL	221	182	322	75	54	68	1.13055	1.1237	1.5929	0.284371	0.251063	0.310706	2.86908e-05	-1.63583	down
ENSG00000127980	PEX1	749	616	788	489	342	160	4.63128	4.18096	4.54067	2.24913	1.87435	0.872025	8.94716e-07	-1.05034	down
ENSG00000163703	CRELD1	331	264	288	807	741	373	3.90243	3.763	3.33908	7.60962	8.72369	4.50313	5.33849e-12	1.2276	up
ENSG00000188486	H2AFX	302	348	313	739	647	661	5.13326	6.39597	4.8721	9.32809	9.76686	9.88253	5.19882e-05	1.30796	up
ENSG00000280670	CCDC163	61	64	92	243	132	105	0.72687	0.880592	1.02475	2.28387	1.44508	1.13096	4.61621e-05	1.26109	up
ENSG00000143556	S100A7	540	421	440	6772	5610	4715	30.3442	26.0743	22.9221	283.19	281.79	235.659	7.95145e-63	3.79132	up
ENSG00000185215	TNFAIP2	79017	69131	79232	216246	180170	86066	494.567	476.356	455.57	1034.52	1030.47	484.78	3.27142e-15	1.16941	up
ENSG00000115268	RPS15	20649	19537	22428	57528	48869	74843	1020.32	1068.8	1023.67	2117.14	2169.93	3286.86	1.28165e-05	1.85081	up
ENSG00000100865	CINP	862	834	766	1623	1366	1734	19.633	16.0096	16.1805	24.7962	25.0119	35.2827	0.00145351	1.2043	up
ENSG00000124257	NEURL2	20	12	41	67	59	159	0.592769	0.33973	1.11762	1.05369	1.36412	3.11402	0.002123	2.44251	up
ENSG00000103502	CDIPT	1516	1386	1623	5327	4933	3889	17.9548	20.3338	21.0215	56.2418	58.0534	42.5705	2.50837e-19	1.83366	up
ENSG00000130734	ATG4D	607	452	582	1346	1282	923	8.89658	7.14157	7.80964	15.152	16.7354	11.8555	2.67401e-10	1.29166	up
NewGene_6751	NewGene_6751	252	241	311	176	123	56	1.24283	1.30838	1.4222	0.64479	0.541315	0.245105	8.54821e-06	-1.10608	down
ENSG00000124831	LRRFIP1	2338	2223	2670	1150	897	316	16.5126	16.8811	17.1974	5.38131	5.395	2.05531	3.47933e-09	-1.57724	down
ENSG00000101365	IDH3B	1545	1175	1320	3151	2387	3374	27.5194	22.7407	22.2053	41.523	37.8061	52.9659	0.00027501	1.42286	up
ENSG00000085644	ZNF213	289	328	399	957	878	512	2.74265	3.34718	3.23954	6.93061	6.83772	3.88666	7.36847e-14	1.33951	up
ENSG00000145337	PYURF	1638	1338	1411	3038	2298	2823	32.3938	29.1749	25.8865	44.7049	40.6292	49.6399	0.000855694	1.14254	up
ENSG00000165891	E2F7	186	169	223	70	52	21	0.870697	0.870529	0.96619	0.241398	0.216045	0.087279	4.74105e-12	-1.93431	down
NewGene_2697	NewGene_2697	182	133	208	550	393	294	2.40516	2.08136	2.87753	5.39126	5.06887	3.9867	6.9748e-11	1.39012	up
ENSG00000119541	VPS4B	3432	2843	3967	2042	1730	760	27.8191	25.3961	29.8353	12.3042	12.5212	5.46334	5.84634e-09	-1.09302	down
ENSG00000176101	SSNA1	1525	1398	1663	3441	3059	3874	45.8969	46.3115	46.3552	77.0862	82.2985	103.658	8.2275e-05	1.46101	up
NewGene_6235	NewGene_6235	157	125	118	57	43	33	0.915189	0.800933	0.64073	0.245417	0.220787	0.171817	2.64701e-06	-1.45493	down
ENSG00000173465	SSSCA1	411	365	465	720	721	1249	14.8333	14.1042	14.7785	19.4044	23.3022	40.0883	0.00380943	1.48717	up
NewGene_7655	NewGene_7655	815	1015	1122	178	124	54	4.07318	5.5941	5.19972	0.661783	0.549954	0.235621	1.24348e-30	-2.99359	down
ENSG00000217128	FNIP1	1394	1329	1782	712	581	398	6.51796	6.17146	7.25749	2.22677	2.18335	1.48445	2.88369e-16	-1.26757	down
ENSG00000138802	SEC24B	875	1095	1323	580	521	339	5.78039	6.61835	6.76358	2.91228	2.94568	1.69121	1.46825e-06	-1.04704	down
ENSG00000116754	SRSF11	2808	3113	3822	2062	1677	762	26.5615	32.1303	33.3505	13.6182	14.0908	5.72826	2.92917e-07	-1.0376	down
ENSG00000132600	PRMT7	358	361	362	1090	753	704	2.95143	3.32583	3.93131	7.62277	6.29163	5.71363	5.80413e-09	1.40685	up
ENSG00000258315	C17orf49	1154	1091	1190	3633	3274	3778	37.2641	38.578	35.7458	87.3081	94.5803	110.125	2.22538e-08	1.89863	up
ENSG00000099957	P2RX6	15	21	42	78	57	46	0.260887	0.168613	0.377839	0.418386	0.61701	0.298506	0.0048804	1.38606	up
ENSG00000175701	MTLN	73	71	85	281	189	671	4.44131	4.71543	4.54085	12.7603	10.1386	36.4055	6.68662e-05	2.78105	up
NewGene_882	NewGene_882	116	104	126	58	65	24	0.42575	0.41917	0.429369	0.158282	0.211292	0.075719	0.000221362	-1.13406	down
ENSG00000100941	PNN	2355	2759	3107	935	583	238	17.7305	22.9366	21.7241	5.23004	3.91777	1.61365	3.14134e-14	-2.20358	down
ENSG00000175806	MSRA	201	190	193	406	373	399	3.62575	3.70157	3.17768	5.30607	5.89532	6.27573	0.000287398	1.25332	up
ENSG00000125445	MRPS7	1171	889	1043	2399	1863	2409	22.057	18.5593	17.5549	34.335	31.8406	41.5438	0.000161093	1.37131	up
ENSG00000196116	TDRD7	1576	1334	1811	976	747	394	11.0674	10.3262	11.7937	5.09825	4.68591	2.45984	2.44295e-12	-1.05859	down
ENSG00000127837	AAMP	2233	2037	2457	5043	5122	4038	32.1515	32.8047	33.0207	55.0568	66.2372	52.4077	3.08975e-08	1.28149	up
ENSG00000108424	KPNB1	9255	8500	10236	6104	4839	2074	40.6271	41.1651	41.7231	19.9457	18.9839	8.09253	1.25789e-07	-1.04127	down
ENSG00000187325	TAF9B	1349	1331	1665	399	356	87	13.3837	14.5624	15.3253	2.93988	3.15407	0.766561	4.15765e-11	-2.35257	down
ENSG00000185670	ZBTB3	99	71	70	403	335	87	1.49632	1.54942	1.27663	3.95046	3.84449	1.39109	2.16653e-05	1.7861	up
ENSG00000153292	ADGRF1	8950	7892	9785	6050	4169	2291	46.7901	45.1009	46.1212	23.6611	19.5253	10.9851	8.9028e-11	-1.00609	down
ENSG00000182022	CHST15	3064	2537	3204	1079	799	417	18.5757	16.0784	16.8501	4.50665	4.04561	2.08913	6.94208e-35	-1.8502	down
ENSG00000126709	IFI6	195	131	151	411	324	516	6.21856	4.59398	4.47793	9.82331	9.28088	14.7491	0.000280315	1.70384	up
ENSG00000091947	TMEM101	1155	942	1106	3735	3569	3763	18.9379	17.8177	17.7346	48.856	55.3487	58.7871	1.74859e-10	2.04299	up
ENSG00000125378	BMP4	30	27	69	110	76	71	0.403198	0.394745	0.88639	1.2722	1.05622	0.972319	0.00927299	1.22945	up
ENSG00000133328	HRASLS2	113	82	90	218	263	139	4.0895	3.278	3.01689	5.87487	8.50305	4.45962	7.36448e-06	1.26765	up
ENSG00000179526	SHARPIN	1101	944	1173	3718	3710	3450	17.226	16.7776	17.0869	42.6133	51.5171	47.3911	1.99471e-12	1.99309	up
ENSG00000215915	ATAD3C	75	51	74	34	30	18	0.523172	0.387814	0.47367	0.175771	0.187658	0.110073	0.00120544	-1.15277	down
ENSG00000178188	SH2B1	761	680	884	2199	1774	1154	4.36064	4.21803	4.7128	8.79552	9.08948	5.39546	1.44535e-25	1.2766	up
ENSG00000142544	CTU1	303	314	316	586	591	983	3.89712	4.45795	3.77371	5.61796	6.80898	11.274	0.00203883	1.56354	up
ENSG00000173818	ENDOV	526	564	608	1458	1294	1253	7.78546	8.94364	9.35355	12.9057	13.5911	13.4795	3.26288e-07	1.45753	up
ENSG00000106603	COA1	1191	920	1134	1912	1464	2446	22.6153	18.8544	20.8003	29.532	27.9171	47.4877	0.00989349	1.16706	up
ENSG00000107036	RIC1	699	697	804	352	274	151	2.89432	3.1296	3.04311	1.04466	0.972422	0.530606	2.83142e-20	-1.39803	down
ENSG00000176945	MUC20	1130	886	1066	5585	5046	1847	11.5977	9.92625	10.1335	43.5079	46.4934	16.5458	3.05292e-18	2.07558	up
ENSG00000125850	OVOL2	131	154	227	596	437	364	2.26677	2.93305	3.63507	7.66975	6.74855	5.59766	4.68083e-09	1.61947	up
ENSG00000173744	AGFG1	3650	3396	4134	2075	1531	847	12.2013	12.0672	12.299	5.86229	4.45513	2.7606	6.98031e-21	-1.23311	down
ENSG00000164576	SAP30L	1016	914	989	2006	1768	1713	4.39351	4.35521	3.9657	6.51574	6.857	6.5853	4.97325e-05	1.13058	up
ENSG00000159592	GPBP1L1	3426	3229	4042	2395	1708	824	25.2006	26.4125	27.2511	12.95	11.0571	5.31487	2.61957e-08	-1.04916	down
ENSG00000183765	CHEK2	616	593	673	342	200	190	9.57348	9.9338	9.74157	3.70946	2.59308	2.67958	2.97499e-07	-1.21445	down
ENSG00000102871	TRADD	1670	1565	1849	5814	5753	3566	24.2046	24.9803	24.8014	62.467	74.1173	45.6011	1.40959e-31	1.72633	up
ENSG00000165355	FBXO33	573	549	607	276	244	227	3.99867	4.22988	3.93053	1.43274	1.51783	1.40955	0.000194789	-1.0063	down
ENSG00000126261	UBA2	2276	2383	3005	1446	1109	521	15.9834	18.1951	18.9337	7.41505	6.82883	3.36796	1.71619e-10	-1.24113	down
ENSG00000145833	DDX46	842	922	996	540	427	188	4.86505	5.32109	5.60156	1.95267	2.0253	0.946007	1.9333e-08	-1.18946	down
NewGene_2899	NewGene_2899	2020	1760	2361	1449	961	484	11.423	10.7953	12.0371	7.23273	5.7493	3.07139	5.9942e-07	-1.01576	down
ENSG00000078618	NRDC	3451	3476	4108	1884	1559	672	24.5557	27.298	27.7695	10.2258	10.1518	4.35669	1.92499e-12	-1.35302	down
ENSG00000204536	CCHCR1	336	249	361	981	794	461	3.10546	2.58583	3.10599	6.80677	6.6283	3.72468	7.4699e-18	1.36242	up
ENSG00000171861	MRM3	623	463	644	1398	1093	1277	9.38302	7.66952	8.95651	15.7985	14.5823	16.9009	3.35155e-05	1.37478	up
ENSG00000186222	BLOC1S4	285	347	320	834	797	771	4.74316	6.35643	4.93959	10.3227	11.8559	11.4107	1.36057e-06	1.55772	up
ENSG00000120509	PDZD11	1430	1119	1416	3049	2063	4029	38.6662	33.0995	35.9343	60.9536	49.0402	96.0638	0.00127761	1.54555	up
ENSG00000118564	FBXL5	1072	931	1207	473	506	373	10.7704	10.5578	11.563	5.51125	6.92698	6.84496	6.37665e-06	-1.05205	down
ENSG00000125877	ITPA	602	587	642	1669	1531	2272	13.6771	14.7026	13.5305	28.2036	31.0784	46.1747	1.28576e-05	1.89826	up
ENSG00000166165	CKB	950	1003	1242	3281	3243	2160	15.1294	17.5039	18.3575	38.8048	47.2816	30.9191	1.22151e-17	1.60969	up
NewGene_4306	NewGene_4306	43	22	39	204	151	86	0.658427	0.317645	0.634302	2.46537	1.95888	1.01666	4.33433e-12	2.19494	up
ENSG00000143434	SEMA6C	31	43	71	154	142	44	0.197275	0.239546	0.33687	0.582525	0.645533	0.195826	0.00494122	1.28742	up
ENSG00000040199	PHLPP2	537	496	490	224	121	82	1.99606	2.12313	1.62828	0.719833	0.481291	0.306936	1.19524e-12	-1.75544	down
ENSG00000095906	NUBP2	516	607	634	1993	1880	2045	11.3715	14.8337	13.127	33.9469	33.3761	36.0489	4.46926e-09	2.00411	up
ENSG00000161618	ALDH16A1	288	304	278	921	800	853	2.45935	2.85727	2.19848	6.32666	6.1958	6.52792	4.35137e-08	1.79475	up
ENSG00000185000	DGAT1	912	797	944	2162	1962	1481	6.61266	6.37735	6.35187	11.665	12.7219	9.55304	3.10896e-11	1.25621	up
ENSG00000126882	FAM78A	10	14	11	58	73	46	0.05987	0.104627	0.06695	0.288851	0.44081	0.275978	2.17822e-07	2.50567	up
ENSG00000181991	MRPS11	541	438	588	2264	1958	3301	5.29522	3.56256	4.02895	12.9477	20.9116	34.2244	1.85155e-08	2.61104	up
ENSG00000145860	RNF145	3473	3051	3744	1918	1633	736	25.8878	25.0789	25.8913	10.6628	10.9115	4.85733	1.26441e-12	-1.17735	down
NewGene_1518	NewGene_1518	43	32	14	101	110	120	0.791271	0.651136	0.232099	1.40978	1.83709	2.00019	0.000309211	2.14269	up
ENSG00000143793	C1orf35	809	813	976	2016	1609	1656	15.2558	16.9173	17.0834	28.2956	27.1202	27.7798	1.03346e-05	1.24477	up
ENSG00000127884	ECHS1	2183	1818	2171	6019	4811	5793	36.3378	33.3813	33.5241	74.5554	71.5929	85.7606	3.72612e-07	1.68616	up
ENSG00000182154	MRPL41	1297	1253	1439	4576	3708	5225	27.6524	29.4681	28.4779	72.6191	70.7027	99.1104	1.32431e-07	2.05112	up
ENSG00000130818	ZNF426	463	402	500	205	167	92	1.8403	1.76151	1.81048	0.581465	0.564549	0.308227	2.87242e-19	-1.44361	down
ENSG00000233927	RPS28	2191	2326	2532	7068	5619	19789	44.4774	52.0872	47.6806	106.758	101.956	357.257	8.60967e-05	2.68695	up
ENSG00000196150	ZNF250	382	370	351	282	165	60	2.17581	3.65771	2.04467	1.99969	1.35362	0.222019	0.0018138	-1.11931	down
ENSG00000225973	PIGBOS1	127	185	198	399	479	616	4.04688	6.52188	5.86656	9.4809	13.7273	17.5313	0.000119608	1.87039	up
ENSG00000124217	MOCS3	556	360	588	1350	1027	947	2.92772	2.09256	2.87454	5.29317	4.83599	4.4377	5.96229e-07	1.34753	up
ENSG00000277203	F8A1	355	240	277	1208	602	879	5.57771	4.15353	4.03277	14.1223	8.44343	12.2775	1.31144e-06	1.84234	up
ENSG00000163785	RYK	4839	4308	4948	2390	1908	1009	45.2918	44.1715	42.609	16.9707	16.4598	8.25854	4.42501e-27	-1.3129	down
NewGene_6613	NewGene_6613	139	156	224	56	50	14	2.03921	2.30487	2.90316	0.581205	0.621065	0.163524	7.00753e-08	-2.05252	down
ENSG00000183617	MRPL54	503	409	477	1167	1020	2742	21.6671	19.5177	19.0714	37.3984	39.252	104.892	0.000275907	2.27164	up
NewGene_3692	NewGene_3692	33	49	37	247	171	54	0.430233	0.908045	0.554795	2.26893	2.10562	0.899923	9.35831e-06	1.98259	up
ENSG00000147883	CDKN2B	4848	4459	5447	2647	2312	728	34.7209	34.8718	36.0489	13.8485	14.4836	4.55645	2.74651e-06	-1.34045	down
ENSG00000167779	IGFBP6	9974	8603	10628	30903	29992	27522	230.724	219.404	228.321	531.407	621.65	571.88	1.01564e-11	1.82765	up
ENSG00000159884	CCDC107	137	201	185	321	318	620	3.25222	5.12237	4.03156	5.54045	6.6982	12.9142	0.00492948	1.6452	up
ENSG00000141574	SECTM1	1178	1148	1397	7041	6690	3612	14.2229	15.3755	15.6921	65.6219	75.2719	38.909	5.03507e-76	2.34395	up
ENSG00000169964	TMEM42	550	441	620	1124	970	1472	14.4294	12.7581	15.084	21.9424	22.7502	34.3291	0.000809489	1.47149	up
ENSG00000274523	RCC1L	1114	1058	1307	2723	2450	1512	13.0172	13.6235	14.168	23.651	25.5771	15.6634	7.27589e-18	1.08217	up
ENSG00000072364	AFF4	4494	4409	5681	2418	1990	847	12.6695	13.7271	14.8629	5.11391	5.01312	2.12087	3.1733e-12	-1.40187	down
ENSG00000119684	MLH3	316	352	439	198	81	114	1.44647	1.88333	1.99992	0.632146	0.291681	0.714701	0.000464473	-1.32499	down
ENSG00000204525	HLA-C	11214	9393	11010	30457	26356	28049	194.921	180.308	177.774	393.929	410.649	434.418	2.74154e-08	1.66629	up
ENSG00000177150	FAM210A	1942	1744	1979	838	717	457	13.1791	12.9382	12.3213	4.41791	4.65161	2.88573	1.7308e-29	-1.36006	down
ENSG00000117862	TXNDC12	1449	1212	1435	3004	1989	2702	16.2689	15.0575	14.9501	25.1133	19.9765	26.9874	0.000990124	1.16183	up
ENSG00000171208	NETO2	118	93	153	49	59	30	0.44199	0.459652	0.507618	0.335593	0.188948	0.094146	0.000116079	-1.24941	down
ENSG00000120306	CYSTM1	2572	2578	3030	4701	3734	6405	51.8179	57.3344	56.6343	70.5872	67.2648	114.758	0.00996595	1.19228	up
ENSG00000064961	HMG20B	1236	1095	1363	3369	2883	3154	21.3538	20.906	21.5793	43.5491	44.5339	48.607	2.67564e-07	1.59604	up
ENSG00000108691	CCL2	5965	4179	5212	10136	6671	15159	216.832	167.506	175.681	274.1	216.698	489.769	0.00718431	1.42809	up
ENSG00000146540	C7orf50	487	378	435	2467	2044	2751	10.4568	9.01289	8.73435	41.5014	39.8076	55.211	4.27991e-13	2.76713	up
ENSG00000137818	RPLP1	42799	43617	49614	117829	107629	268551	1078.13	1162.83	1190.9	2226.59	2580.04	5791.15	0.000127969	2.29402	up
ENSG00000163291	PAQR3	642	702	840	339	307	89	2.44466	2.23776	2.26233	0.700789	0.870743	0.215331	1.68234e-06	-1.53657	down
ENSG00000119431	HDHD3	797	800	881	2273	1995	2183	13.9084	15.2128	14.1367	29.5771	31.2416	34.7939	3.53253e-07	1.62604	up
ENSG00000135002	RFK	1833	1614	1936	629	605	414	18.3887	17.8514	18.0085	4.69425	5.41824	3.6882	4.17332e-20	-1.54423	down
ENSG00000139146	SINHCAF	7999	6685	7970	4325	2864	2136	69.271	64.8946	63.4463	27.8342	22.0361	16.273	1.33626e-13	-1.15171	down
ENSG00000159082	SYNJ1	189	283	251	150	96	54	0.71439	1.17615	0.882631	0.4228	0.32316	0.182119	0.000133914	-1.20111	down
ENSG00000197756	RPL37A	13569	10848	11479	40588	28726	110137	120.067	102.865	129.946	249.295	207.158	812.14	5.06389e-05	2.80683	up
ENSG00000169750	RAC3	958	887	908	1726	1826	1501	26.4303	26.0058	22.8494	34.3934	43.2977	35.5323	5.63893e-05	1.08614	up
ENSG00000160392	C19orf47	104	85	113	192	157	204	1.29435	0.751748	0.772979	1.41068	1.5022	2.26727	0.00571207	1.14502	up
ENSG00000090263	MRPS33	548	381	431	1387	1075	1902	9.27482	6.12303	6.74392	23.988	19.6613	42.4399	2.52092e-05	2.01756	up
ENSG00000169016	E2F6	578	460	668	309	258	189	4.59106	4.06746	5.20297	1.8065	1.90565	1.30728	1.75158e-07	-1.01314	down
NewGene_797	NewGene_797	477	443	541	122	118	48	13.5066	13.7946	14.227	2.54329	2.94932	1.19325	4.29509e-27	-2.24516	down
ENSG00000167193	CRK	6372	5666	6727	3659	3053	1414	46.216	45.0858	45.4422	19.4102	19.6626	8.98179	1.05013e-12	-1.12549	down
ENSG00000133027	PEMT	484	440	504	1357	1203	1881	12.8541	12.8899	12.4089	26.841	28.5864	44.4538	1.12456e-05	1.96429	up
ENSG00000242485	MRPL20	564	491	527	1031	846	2027	21.967	20.7323	18.9242	28.8188	28.3231	68.0413	0.00336417	1.71085	up
ENSG00000184584	TMEM173	328	286	363	940	798	347	5.11149	4.79695	5.12044	10.6997	10.8705	4.7066	3.41913e-09	1.17324	up
ENSG00000140104	CLBA1	392	315	518	912	906	665	4.54498	3.94881	5.58117	7.809	9.28552	6.98287	8.89481e-07	1.21609	up
ENSG00000105472	CLEC11A	19	39	27	154	149	116	0.359629	0.801099	0.462361	2.17092	2.51129	1.94657	4.5215e-09	2.46858	up
ENSG00000071539	TRIP13	845	596	790	245	190	82	8.51153	6.61595	7.38492	1.83049	1.70675	0.727692	7.04216e-19	-2.03236	down
ENSG00000164053	ATRIP	835	725	803	1754	1678	970	5.96153	5.26008	4.70132	8.072	9.23857	5.06574	4.97042e-13	1.0306	up
ENSG00000182117	NOP10	1655	1373	1612	4143	3729	8496	80.4328	73.588	72.6747	149.792	161.966	367.113	8.86987e-05	2.23288	up
ENSG00000148671	ADIRF	974	799	1038	5398	4951	9517	28.6499	25.8278	28.7289	119.081	131.27	250.566	3.53963e-10	3.20533	up
ENSG00000150455	TIRAP	101	83	99	241	220	122	1.31634	1.17663	1.19951	2.28164	2.57145	1.43791	2.46066e-08	1.1656	up
ENSG00000253313	C1orf210	317	313	293	744	594	399	5.76264	6.41747	4.98613	10.1332	9.64582	6.53748	7.40524e-09	1.03945	up
ENSG00000162852	CNST	621	544	771	197	134	81	3.34071	3.29224	3.80657	0.766965	0.627122	0.374245	1.11425e-28	-2.12324	down
ENSG00000186280	KDM4D	64	53	69	177	148	63	0.596032	0.544944	0.746414	1.21349	1.31767	0.512023	5.33233e-05	1.14311	up
ENSG00000167085	PHB	2016	1675	1745	5057	3708	6149	30.5645	26.9533	24.2938	56.8126	49.8527	84.7009	5.16525e-05	1.76501	up
ENSG00000070061	ELP1	1064	960	1349	611	439	163	5.29796	5.26627	6.07926	2.07152	1.78794	0.658639	2.92822e-07	-1.43345	down
ENSG00000229833	PET100	68	77	87	354	237	591	4.11246	4.90515	4.32949	14.5123	11.377	25.5567	3.35058e-06	2.734	up
ENSG00000141956	PRDM15	305	267	266	136	115	67	1.21995	1.19714	1.01246	0.407651	0.431798	0.23821	1.03335e-09	-1.28326	down
ENSG00000205155	PSENEN	813	513	667	2791	2460	4969	17.9036	11.7442	12.7749	44.4108	49.9727	96.5413	3.08253e-07	2.74834	up
ENSG00000162892	IL24	163	174	167	29	16	10	2.63996	3.23866	2.53566	0.310471	0.200908	0.121081	7.74074e-20	-3.10701	down
ENSG00000103253	HAGHL	116	93	116	194	195	185	2.65456	2.34423	2.07815	2.93176	3.49841	3.40475	0.00217341	1.05284	up
ENSG00000125356	NDUFA1	583	346	445	1425	895	2615	20.461	13.4094	14.4874	37.2388	28.0898	81.7231	0.00023127	2.26421	up
ENSG00000269713	NBPF9	899	723	907	418	292	160	5.01501	4.04103	4.16158	1.4766	1.26737	0.653266	6.92906e-17	-1.44722	down
ENSG00000110455	ACCS	648	515	536	1604	1209	682	7.97684	6.58864	5.79229	14.1859	12.6899	6.9116	9.52009e-11	1.13606	up
NewGene_248	NewGene_248	23	30	27	70	94	234	0.801698	1.30974	0.969126	2.08464	3.43658	9.40065	0.000271493	2.77541	up
ENSG00000278828	HIST1H3H	52	58	85	167	128	93	1.11304	1.37989	1.7142	2.69609	2.48382	1.79752	9.58878e-05	1.1403	up
ENSG00000176022	B3GALT6	386	376	424	772	718	634	3.70085	4.0074	3.78778	5.54648	6.1647	5.41831	7.21522e-05	1.04863	up
ENSG00000167674	HDGFL2	1549	1329	1491	4133	3451	2405	18.9015	17.6152	16.6806	34.3531	37.1136	26.1343	1.06835e-20	1.34143	up
ENSG00000149485	FADS1	6293	5497	6504	1883	1318	607	38.7842	37.2567	36.8608	8.66301	7.02709	3.29273	2.80115e-28	-2.20612	down
ENSG00000121851	POLR3GL	364	225	298	842	711	495	8.50001	5.80056	6.40675	14.4824	14.6975	10.1543	1.2595e-09	1.36293	up
ENSG00000065457	ADAT1	169	251	260	131	106	68	5.28973	8.09523	6.90591	3.25145	3.06516	2.82479	0.000349141	-1.03538	down
ENSG00000160256	FAM207A	314	365	335	698	603	806	9.13565	11.762	9.14181	15.3466	15.7875	21.1114	0.00118883	1.33236	up
ENSG00000153944	MSI2	1758	1324	1711	1004	803	318	8.67771	6.71129	7.45255	3.55721	3.45727	1.41109	2.46488e-06	-1.11403	down
ENSG00000106153	CHCHD2	9093	7916	9320	18727	16353	25153	271.724	260.883	258.35	416.33	436.735	668.316	0.000466417	1.51778	up
ENSG00000123815	COQ8B	476	345	440	951	862	645	5.40818	4.28119	4.58745	7.99488	8.68981	6.77808	9.79339e-08	1.14023	up
ENSG00000132424	PNISR	1718	1928	2480	1113	700	293	11.24	14.2048	14.9999	5.4909	3.78004	1.78184	2.12335e-07	-1.50711	down
ENSG00000172466	ZNF24	3363	3139	3988	1095	1098	646	14.256	14.8261	15.6154	3.48362	4.17391	2.49272	7.28809e-32	-1.73893	down
ENSG00000105619	TFPT	261	203	223	501	472	424	5.82328	5.17169	4.60716	8.34009	9.97399	8.61169	2.37693e-05	1.23634	up
ENSG00000120738	EGR1	3506	3273	3787	951	818	478	30.0806	30.9715	30.1377	6.06567	6.27009	3.64138	1.67397e-93	-2.1116	down
ENSG00000166343	MSS51	43	43	64	25	17	10	0.473425	0.525801	0.653288	0.203456	0.159035	0.088996	0.00100828	-1.4168	down
ENSG00000163536	SERPINI1	59	57	99	168	148	89	1.01491	0.865551	1.2961	1.77195	1.88469	1.32274	0.000352373	1.05627	up
ENSG00000139350	NEDD1	573	532	658	310	210	179	4.37526	4.68793	4.45491	1.53418	1.24848	1.05424	5.13177e-09	-1.18293	down
ENSG00000215252	GOLGA8B	2256	1979	2326	902	564	327	14.0135	13.5653	13.4007	4.16622	3.13216	1.80432	4.394e-23	-1.79244	down
ENSG00000138594	TMOD3	10698	10688	12779	6409	5936	2636	34.9209	38.4465	38.6929	15.5696	17.3796	7.64446	1.08101e-10	-1.10097	down
NewGene_8659	NewGene_8659	49	57	35	631	385	248	0.471411	0.51354	0.307492	4.56812	3.73957	2.16234	9.92148e-25	3.23545	up
ENSG00000197217	ENTPD4	1973	1867	2070	870	669	382	9.20954	9.59388	9.1804	2.99004	2.76235	1.58926	6.46988e-35	-1.51794	down
ENSG00000143882	ATP6V1C2	266	300	124	56	88	53	2.30365	2.86827	1.00324	0.361071	0.681356	0.412421	0.00134685	-1.64808	down
ENSG00000204822	MRPL53	580	383	494	1485	1184	1562	13.4169	9.7865	10.6188	25.597	24.5167	32.1804	2.38071e-06	1.81721	up
ENSG00000086712	TXLNG	959	778	992	468	351	122	5.86338	5.24301	5.62784	2.12689	1.91414	0.663021	1.31202e-07	-1.49913	down
ENSG00000115827	DCAF17	367	402	493	164	121	72	1.99275	2.53891	2.1856	0.560294	0.618997	0.293812	5.42061e-17	-1.71201	down
ENSG00000143368	SF3B4	1747	1693	1805	4243	3687	2298	22.5858	24.1061	21.6155	40.76	42.5454	26.3773	2.70018e-19	1.09483	up
ENSG00000065268	WDR18	636	627	771	1708	1562	1682	10.7178	11.6822	12.1517	23.4136	24.8535	27.1684	2.17838e-06	1.53643	up
ENSG00000133706	LARS	2671	2751	3220	1012	792	376	15.0896	17.1397	16.872	4.24527	4.00686	1.88451	2.28923e-28	-1.90851	down
ENSG00000113194	FAF2	2924	2782	3374	1709	1391	637	17.5003	18.2948	18.8846	7.62718	7.41202	3.60325	1.78712e-12	-1.20208	down
ENSG00000115350	POLE4	293	261	343	762	587	1463	6.31502	6.18702	6.85889	12.2304	11.3082	28.0592	0.000434621	2.06321	up
ENSG00000109674	NEIL3	158	83	63	46	25	4	1.7577	1.02885	0.652117	0.401917	0.242572	0.035061	0.00274533	-2.07605	down
ENSG00000231389	HLA-DPA1	184	178	153	1721	1398	1355	3.06447	3.20492	2.26808	20.5558	19.9622	19.3269	8.72115e-31	3.31844	up
ENSG00000092758	COL9A3	268	196	289	1135	1036	847	2.8871	2.3218	2.88439	9.09934	9.97739	8.11912	1.14441e-19	2.20437	up
ENSG00000120254	MTHFD1L	4167	3615	4443	1217	917	778	32.9238	32.2681	33.002	7.09013	6.60133	6.51244	7.97268e-24	-1.89721	down
ENSG00000075234	TTC38	214	153	241	488	335	294	2.74082	2.08245	2.73887	4.63856	3.62293	3.19397	3.36071e-05	1.04995	up
ENSG00000078804	TP53INP2	4209	3916	4805	1096	1153	199	27.3255	27.7906	29.2718	5.24651	6.62915	1.13775	4.38623e-08	-2.40719	down
ENSG00000155324	GRAMD2B	664	459	573	186	217	97	5.63038	4.28347	4.50639	1.17067	1.64267	0.72767	1.61647e-11	-1.63922	down
ENSG00000164896	FASTK	527	398	557	1628	1614	1305	7.86207	6.53751	7.63472	18.4137	22.3249	17.1275	1.83073e-13	1.82761	up
ENSG00000119574	ZBTB45	222	194	236	518	386	367	2.4588	2.50382	2.6341	4.3086	3.8788	3.73569	7.52602e-06	1.15407	up
ENSG00000131747	TOP2A	1368	1141	1655	684	457	252	6.39365	5.88281	7.18174	2.37839	1.90957	1.0441	6.21459e-15	-1.48991	down
ENSG00000111300	NAA25	1657	1822	2345	245	233	182	7.45315	9.09141	9.76649	0.813648	1.14324	0.721461	6.99737e-37	-2.95613	down
NewGene_4795	NewGene_4795	446	342	347	86	37	55	5.35567	4.57657	3.86648	0.765642	0.393794	0.577521	4.85555e-11	-2.49898	down
ENSG00000186026	ZNF284	115	168	167	51	20	6	0.710649	1.14411	0.958593	0.231707	0.109441	0.029125	2.24935e-06	-2.5804	down
ENSG00000197903	HIST1H2BK	367	301	302	735	761	559	25.8794	23.4247	19.7884	38.6023	48.0451	35.1059	4.81997e-07	1.26644	up
ENSG00000128335	APOL2	994	752	933	2840	2128	945	10.7401	9.13274	9.32166	22.2961	20.0834	8.87046	2.25757e-08	1.20559	up
ENSG00000124733	MEA1	2106	1510	1951	4714	4151	6689	32.1983	26.0525	28.1503	55.5982	59.5159	113.975	6.68838e-05	1.82186	up
ENSG00000186806	VSIG10L	26	26	23	98	58	83	0.294152	0.328203	0.165148	0.853805	0.599982	0.856567	9.12403e-05	1.89402	up
ENSG00000139899	CBLN3	77	64	90	168	174	89	1.00807	0.799709	0.951118	1.4525	1.92088	0.905142	4.307e-05	1.03042	up
NewGene_2499	NewGene_2499	12	25	29	75	113	144	0.482654	1.13598	1.09944	2.29161	4.15948	5.28717	3.5812e-05	2.67356	up
ENSG00000142684	ZNF593	224	250	203	359	381	1030	8.87343	10.8989	7.4685	10.5589	13.5151	36.4469	0.00731053	1.83881	up
ENSG00000243449	C4orf48	74	107	69	244	190	538	4.47157	7.13026	3.84774	11.0244	10.2414	29.076	0.000514496	2.36925	up
ENSG00000152527	PLEKHH2	479	573	546	332	216	63	1.86315	2.43435	1.95007	0.949951	0.742706	0.214605	0.00032737	-1.40057	down
ENSG00000143774	GUK1	4737	4783	5569	9919	9325	15874	138.229	155.446	147.728	214.219	240.969	419.36	0.00113959	1.57457	up
ENSG00000108239	TBC1D12	1211	949	1289	502	515	306	6.18317	5.33995	6.10241	1.90728	2.34689	1.38538	2.13744e-12	-1.2295	down
ENSG00000176248	ANAPC2	884	888	1026	2180	2072	1099	9.03722	10.0104	9.73133	16.5837	18.9362	9.99503	2.25829e-14	1.0546	up
ENSG00000169607	CKAP2L	197	209	248	51	80	13	1.16976	1.36313	1.36195	0.223276	0.419948	0.063727	7.12836e-06	-2.13923	down
ENSG00000150995	ITPR1	907	717	1099	242	108	23	3.07655	2.50524	3.1216	0.487195	0.483508	0.052667	4.13344e-08	-2.92816	down
ENSG00000163624	CDS1	1604	1608	1941	516	427	155	9.67956	10.7015	10.8671	2.3131	2.30136	0.829048	6.60665e-19	-2.17906	down
ENSG00000080815	PSEN1	3957	3580	4235	2323	1847	512	22.0689	22.1486	22.5265	9.87093	7.65904	2.01447	0.000104851	-1.32268	down
ENSG00000204272	NBDY	504	542	559	1689	1410	1141	10.2563	10.6905	9.46056	22.7496	26.6154	18.2097	9.70845e-14	1.57356	up
ENSG00000117362	APH1A	7450	6258	7339	19817	18482	16631	90.667	83.4418	82.1087	177.001	199.678	177.93	3.38483e-10	1.60165	up
NewGene_6323	NewGene_6323	281	272	323	812	764	297	2.28758	2.61706	2.42762	4.90867	5.90912	2.55096	3.24252e-07	1.16979	up
ENSG00000106617	PRKAG2	742	724	749	211	131	69	8.63655	8.26996	8.15182	1.27428	1.35165	0.498547	2.51913e-26	-2.36237	down
ENSG00000169710	FASN	18681	20354	25118	2532	2480	1079	58.994	70.6414	73.5883	5.91968	7.03525	3.01578	1.62129e-67	-3.30284	down
ENSG00000135482	ZC3H10	318	204	315	797	669	537	1.42024	1.05959	1.18489	2.29653	2.43663	1.86758	3.80263e-09	1.44559	up
NewGene_5938	NewGene_5938	3031	2397	3012	8824	8137	13532	116.084	101.248	106.99	251.425	278.52	460.787	2.51576e-06	2.20515	up
ENSG00000203724	C1orf53	23	13	9	67	65	197	1.04561	0.649809	0.351732	2.2593	2.63558	8.16591	6.54911e-05	3.33324	up
ENSG00000283154	IQCJ-SCHIP1	1549	859	1794	307	642	327	17.3025	11.5046	19.9935	2.82244	7.04196	3.25302	0.000424306	-1.49362	down
ENSG00000165480	SKA3	133	86	150	37	28	32	1.34512	0.9902	1.27728	0.247502	0.230019	0.25889	1.76807e-05	-1.71274	down
ENSG00000126351	THRA	630	495	523	1355	1293	830	4.68722	4.30115	3.2571	8.96189	10.643	6.93692	1.08629e-10	1.2274	up
ENSG00000116106	EPHA4	157	147	95	37	29	4	0.665647	0.754426	0.39967	0.344295	0.109336	0.014285	9.76286e-06	-2.54254	down
ENSG00000162910	MRPL55	744	580	796	1595	1393	1974	19.7858	15.3695	18.0621	29.3848	30.6262	53.4335	0.000206086	1.53805	up
ENSG00000123505	AMD1	915	1085	1380	621	527	337	7.15891	9.36806	10.0241	3.61002	3.68091	2.34459	2.1226e-07	-1.04848	down
ENSG00000119912	IDE	352	372	460	213	183	80	1.63227	1.87355	2.00371	0.724639	0.746323	0.322212	2.58883e-08	-1.22679	down
ENSG00000132635	PCED1A	394	323	480	1326	1148	609	5.24947	4.8132	6.03241	13.3803	14.0554	7.27758	1.90012e-20	1.48194	up
ENSG00000177674	AGTRAP	1118	901	1146	2199	1881	3253	27.983	25.3702	26.7157	41.869	42.5366	72.3575	0.00103015	1.56182	up
ENSG00000136152	COG3	1263	1252	1369	476	432	223	7.75806	8.62213	7.80562	2.19646	2.53724	1.37011	7.4765e-32	-1.67108	down
ENSG00000005189	REXO5	157	105	130	57	40	33	1.59546	1.34567	1.25757	0.418275	0.348112	0.363677	3.34659e-06	-1.44817	down
NewGene_5720	NewGene_5720	158	132	177	51	54	6	0.771966	0.830089	0.957114	0.256407	0.226534	0.033116	0.000162308	-2.07604	down
ENSG00000135469	COQ10A	225	194	287	504	466	592	3.74304	3.61533	4.36725	6.11874	6.82458	8.64189	0.000370717	1.4416	up
ENSG00000051596	THOC3	2411	1967	2258	5069	4102	4399	40.4875	36.2892	35.6251	63.7116	62.4535	66.6974	2.0532e-05	1.26414	up
ENSG00000143001	TMEM61	12	16	24	68	80	53	0.273926	0.42464	0.524759	1.23949	1.75212	1.13756	2.27698e-06	2.13602	up
ENSG00000085721	RRN3	1166	1121	1251	357	239	143	8.88977	8.88548	8.68971	1.89687	1.60215	0.9051	4.06115e-40	-2.16447	down
ENSG00000196337	CGB7	622	578	697	458	346	91	6.30671	6.02989	5.91462	3.82051	2.78694	0.72766	0.00393484	-1.08194	down
ENSG00000149809	TM7SF2	256	300	273	1079	1023	751	4.12591	5.94949	4.09948	13.1123	15.9439	10.9981	5.4089e-17	1.94926	up
ENSG00000140264	SERF2	5836	4946	5760	16279	13769	25390	130.05	118.495	122.381	288.063	293.627	640.278	1.55556e-05	2.1038	up
NewGene_2876	NewGene_2876	915	852	877	500	433	183	4.5522	4.42404	3.4374	2.46096	2.33977	1.20662	1.07148e-08	-1.17202	down
ENSG00000170144	HNRNPA3	4502	4345	5370	2428	1942	846	25.889	27.1192	28.4825	10.546	9.98067	3.99907	7.9381e-13	-1.37779	down
NewGene_8049	NewGene_8049	1403	1240	1785	863	575	233	6.79033	6.96073	6.63288	3.58234	2.73885	0.782012	6.33448e-07	-1.36273	down
ENSG00000161179	YDJC	961	1127	1445	2173	2102	2383	18.9112	24.5625	26.7478	31.6121	37.0214	42.9196	0.00140276	1.18803	up
ENSG00000187790	FANCM	46	69	62	19	21	4	0.173854	0.286603	0.216071	0.053334	0.070072	0.040408	0.000280315	-1.96685	down
ENSG00000182518	FAM104B	146	113	163	312	210	404	3.33474	2.90554	3.44064	5.38458	4.75985	8.17729	0.00370707	1.47085	up
ENSG00000153233	PTPRR	434	388	526	236	171	117	4.12394	4.29917	4.7737	1.66598	1.51878	0.789492	3.48338e-12	-1.23435	down
ENSG00000177494	ZBED2	135	72	107	47	48	23	1.56431	0.922017	1.15447	0.406056	0.499537	0.234806	0.000440361	-1.28669	down
ENSG00000172992	DCAKD	1565	1607	1941	637	524	216	21.22	24.3673	25.1599	6.25038	6.36318	2.51742	5.60901e-18	-1.82545	down
ENSG00000148290	SURF1	766	640	738	2232	2076	2524	18.8563	17.3798	16.8623	40.8996	45.6971	55.2665	1.05714e-07	1.95196	up
ENSG00000136492	BRIP1	246	265	313	77	69	32	1.13198	1.36569	1.32943	0.252289	0.288412	0.126243	5.37825e-19	-2.10682	down
ENSG00000163293	NIPAL1	790	697	760	253	209	75	4.01562	3.90331	3.64303	0.955099	0.945458	0.336784	1.36742e-15	-2.01252	down
ENSG00000132589	FLOT2	5247	4419	5450	12737	10491	6299	54.1496	50.1948	52.1263	97.7889	96.7649	57.5902	8.0845e-33	1.08968	up
ENSG00000205981	DNAJC19	499	470	582	1434	1086	2129	9.80077	9.9816	10.3576	21.0732	18.8892	38.9851	9.85525e-05	1.94094	up
ENSG00000158373	HIST1H2BD	921	711	907	2174	2091	1633	31.4216	26.7529	28.934	56.7979	65.6914	49.8397	2.88107e-10	1.4117	up
ENSG00000205220	PSMB10	3153	2872	3222	9498	9169	14435	69.7008	70.0304	66.1282	156.473	181.226	283.803	1.83247e-06	2.18117	up
ENSG00000173013	CCDC96	130	152	150	566	465	324	1.67267	2.1474	1.7802	5.41549	5.35062	3.69875	1.2226e-18	1.78802	up
ENSG00000147437	GNRH1	178	130	163	73	41	10	2.71619	2.19176	2.29987	0.821204	0.548276	0.27907	4.12232e-05	-1.93388	down
NewGene_2918	NewGene_2918	30	20	15	87	65	82	0.953787	0.711324	0.423997	2.07831	1.87004	2.33516	7.84835e-05	2.08089	up
ENSG00000125910	S1PR4	135	113	146	483	592	217	2.32097	2.12963	2.32049	6.17585	9.09275	3.30735	3.40879e-11	1.81262	up
NewGene_4461	NewGene_4461	89	90	148	58	31	5	0.904967	1.02232	1.41438	0.435238	0.280964	0.031111	0.00265517	-1.83145	down
ENSG00000204392	LSM2	724	687	724	1883	1602	1156	22.2521	23.2755	20.6257	43.0437	43.9909	31.5693	2.22175e-14	1.2743	up
ENSG00000117569	PTBP2	321	469	533	131	160	53	1.43947	2.45857	1.53439	0.217419	0.649968	0.104787	6.14106e-08	-1.86084	down
ENSG00000187147	RNF220	1000	862	1109	2026	1777	1429	11.6713	11.0605	12.2417	18.0103	19.3869	13.7241	1.1747e-06	1.00431	up
ENSG00000100201	DDX17	20023	17753	20861	12278	9382	4609	124.232	122.951	121.935	52.5281	49.1353	23.089	4.1558e-12	-1.08056	down
ENSG00000085999	RAD54L	153	94	136	58	36	30	1.38045	0.897138	1.09287	0.370237	0.300839	0.225332	6.22322e-06	-1.4888	down
ENSG00000148057	IDNK	283	193	348	818	637	685	7.6369	5.31152	8.75832	18.7588	15.7501	17.8841	1.15734e-06	1.61915	up
ENSG00000147912	FBXO10	109	75	104	253	202	127	0.640935	0.509865	0.587902	1.12236	1.06844	0.671499	2.88614e-07	1.14417	up
ENSG00000213614	HEXA	6792	5492	6791	13579	10929	9820	55.3901	48.3229	59.1859	121.363	120.544	96.4787	4.51492e-06	1.04519	up
ENSG00000117597	UTP25	2122	1693	2144	901	772	434	6.85245	6.03559	6.47336	2.13814	2.21352	1.23117	5.40796e-29	-1.38004	down
ENSG00000186115	CYP4F2	78	84	90	4	0	0	0.882629	1.02863	0.928101	0.033122	0	0	1.31576e-11	-5.9011	down
ENSG00000244038	DDOST	4616	3961	4685	13746	11676	9243	63.2837	59.2555	59.1089	139.865	137.892	108.039	2.40403e-17	1.5643	up
ENSG00000121644	DESI2	4045	3857	4659	1291	1200	514	26.0521	27.6611	28.0177	6.21771	6.95368	2.91939	1.09719e-29	-1.97752	down
ENSG00000213030	CGB8	182	179	185	7	9	0	5.54423	6.02328	5.23795	0.145504	0.220935	0	2.73996e-24	-5.01527	down
ENSG00000131171	SH3BGRL	1100	1020	1305	2988	2732	1250	15.3918	15.7501	16.9412	31.1183	34.1768	15.5537	9.2736e-12	1.12	up
ENSG00000088930	XRN2	3388	3102	3500	794	637	417	26.5393	26.8007	25.4311	4.62667	4.45913	2.90347	3.17493e-90	-2.30577	down
ENSG00000147168	IL2RG	207	173	244	94	114	68	3.62371	3.38673	3.95904	1.20766	1.78092	1.05237	0.000199081	-1.009	down
ENSG00000165264	NDUFB6	307	285	419	950	772	1887	6.0499	6.2187	7.70836	14.4377	13.8362	35.3502	0.00012606	2.25909	up
ENSG00000173272	MZT2A	1134	1380	1500	3190	2936	4602	48.6013	65.2893	59.7995	101.768	112.601	175.717	0.000152454	1.74879	up
ENSG00000123552	USP45	269	317	392	151	88	56	1.52112	2.1347	2.49911	0.481913	0.545988	0.227987	1.06226e-09	-1.63941	down
ENSG00000011426	ANLN	695	769	944	302	178	93	3.91585	4.77657	5.04837	1.26931	0.891329	0.464294	2.60892e-15	-2.0104	down
ENSG00000163993	S100P	96	43	67	329	245	417	2.01389	0.99265	1.29571	5.14004	4.60308	7.80113	8.67588e-07	2.59544	up
ENSG00000124107	SLPI	996	900	951	3630	3029	7949	44.994	44.8309	39.8203	121.991	122.285	319.255	3.43151e-06	2.78849	up
ENSG00000184402	SS18L1	2106	1990	2421	985	713	271	12.9387	13.5583	13.9311	4.65543	3.9187	1.44371	5.67682e-11	-1.68869	down
ENSG00000171346	KRT15	18491	15247	17725	73262	59811	45758	140.908	131.296	144.769	467.028	380.747	296.416	8.44118e-32	1.9622	up
ENSG00000103495	MAZ	5615	5439	6198	12819	11707	7313	66.0225	65.4448	69.9293	105.289	114.322	71.7659	1.26977e-16	1.0256	up
ENSG00000117479	SLC19A2	603	444	626	128	140	93	4.5948	3.64486	4.34193	0.695771	0.916718	0.60405	3.18064e-18	-2.03873	down
ENSG00000131389	SLC6A6	846	829	830	479	337	60	3.52686	3.78835	3.20975	1.47663	1.24183	0.218324	0.00153258	-1.56622	down
NewGene_8521	NewGene_8521	21	5	14	64	46	78	0.943913	0.419253	1.01805	2.27702	2.5204	3.60388	0.000282047	2.55786	up
ENSG00000012983	MAP4K5	1516	1462	1753	852	762	320	9.36505	9.96934	10.0446	3.91755	4.2766	1.75597	2.0432e-10	-1.21138	down
ENSG00000010244	ZNF207	6544	6201	7606	2098	1408	806	15.4762	15.9474	15.7154	5.69295	6.08218	5.42199	1.08169e-43	-2.15175	down
ENSG00000143674	MAP3K21	1259	1203	1395	750	593	276	7.229	6.44693	6.24452	2.74845	2.93292	1.4122	1.60562e-11	-1.17397	down
ENSG00000204316	MRPL38	844	811	870	1925	1784	1755	12.0337	12.7427	11.5089	20.4149	22.7311	22.2465	4.87672e-06	1.34371	up
ENSG00000180263	FGD6	555	585	803	397	337	164	1.66468	2.20378	2.26299	0.854943	0.876295	0.4207	1.03577e-06	-1.01258	down
ENSG00000126773	PCNX4	1015	850	1066	579	497	172	5.21934	4.70723	5.23167	1.9342	2.19436	0.631566	6.6764e-06	-1.18094	down
ENSG00000196369	SRGAP2B	1689	1793	1944	1145	897	385	7.83009	8.78788	7.67215	3.70928	3.48529	1.55602	2.30334e-07	-1.10113	down
ENSG00000176105	YES1	2469	2737	3099	1598	1300	393	14.9671	18.2907	17.4198	7.18748	7.03563	2.02493	3.74626e-05	-1.31734	down
ENSG00000205138	SDHAF1	281	303	372	766	736	1016	6.75238	8.04191	8.30454	13.7272	15.845	21.764	7.7702e-05	1.71013	up
ENSG00000113615	SEC24A	2636	2502	3222	757	806	348	14.7202	15.4887	16.7441	2.52426	3.23722	1.39319	3.003e-27	-2.02237	down
ENSG00000154359	LONRF1	2120	1916	2212	655	715	314	16.7579	16.4416	15.6672	4.70225	4.81452	2.48746	1.40734e-22	-1.78336	down
ENSG00000124370	MCEE	116	54	58	154	142	243	3.70246	1.86329	1.66729	3.67705	4.11434	7.0079	0.00845619	1.59065	up
ENSG00000145882	PCYOX1L	255	245	302	740	676	542	2.70584	2.69829	2.92301	5.58528	6.31075	5.00174	1.05178e-10	1.47665	up
ENSG00000204130	RUFY2	792	803	1076	424	358	124	5.0916	5.41526	6.29727	1.88537	1.9249	0.800075	4.84547e-08	-1.50724	down
ENSG00000156482	RPL30	25489	21830	25449	68236	54100	152001	1280.24	1248.53	1226.27	2649.6	2566.79	6975.72	0.000121264	2.35553	up
ENSG00000152990	ADGRA3	1211	1300	1314	400	295	113	7.36444	8.65003	7.25482	1.90141	1.57412	0.588272	1.56283e-17	-2.20483	down
ENSG00000106366	SERPINE1	178059	153918	186093	40722	37314	14815	1502.97	1432.83	1457.12	255.704	281.479	111.175	2.91884e-34	-2.40936	down
ENSG00000133997	MED6	707	807	804	351	332	174	10.8381	12.9456	11.1657	3.75246	4.50713	2.2256	1.00606e-12	-1.32476	down
[truncated: 2,189 more rows]
